# Supplementary material for: Pigs lacking Natural Killer T cells have altered cellular responses to influenza
Source: PLoS Pathog. 2026 Apr 6;22(4):e1014094. doi: 10.1371/journal.ppat.1014094 (PMC13068344; doi:10.1371/journal.ppat.1014094)
Supplement: S1 Data — (CSV) [file ppat.1014094.s015.csv]

gene	p_val	avg_log2FC	pct.1	pct.2	p_val_adj	cluster
ENSSSCG00000062469	2.35342418789256e-27	0.88064839	0.901	0.85	5.74070762152633e-23	CD2- __ T
ENSSSCG00000026430	4.3944046544921e-24	3.10184141	0.311	0.057	1.07192712737026e-19	CD2- __ T
ENSSSCG00000012178	2.33392156749617e-19	2.443090489	0.278	0.054	5.6931348795934e-15	CD2- __ T
ENSSSCG00000063471	3.11493560674367e-19	-1.231514226	0.533	0.731	7.59826242552984e-15	CD2- __ T
CAPG	2.89580870644045e-18	0.645551133	0.887	0.837	7.06374617762019e-14	CD2- __ T
YBX3	1.30847790012153e-16	0.43802132	0.971	0.946	3.19177014176644e-12	CD2- __ T
CD52	2.15063227492124e-15	0.504866871	0.975	0.891	5.24603730821539e-11	CD2- __ T
GPX1	2.20832156593161e-14	-0.590432711	0.753	0.881	5.38675879577697e-10	CD2- __ T
PTPN4	2.11947903886129e-12	-1.001903346	0.319	0.508	5.17004521949434e-08	CD2- __ T
DPY19L1	1.92240591829602e-11	-0.587584879	0.434	0.637	4.68932475649949e-07	CD2- __ T
FOS	2.18951122632203e-11	0.445307379	0.983	0.951	5.34087473436732e-07	CD2- __ T
S100A4	2.03012812612997e-10	0.66063199	0.788	0.663	4.95209153806884e-06	CD2- __ T
NFKBIA	2.19675420076554e-10	0.534275442	0.813	0.689	5.35854252192739e-06	CD2- __ T
DUSP1	7.10131082528247e-10	0.352279354	0.986	0.938	1.73222274961115e-05	CD2- __ T
TSPAN5	1.39852858354948e-09	-0.840216728	0.221	0.383	3.41143077385226e-05	CD2- __ T
LDLR	2.6828001018559e-09	-0.90568335	0.175	0.324	6.54415428845709e-05	CD2- __ T
BTG1	1.26046985675708e-08	0.307706062	0.976	0.951	0.000307466	CD2- __ T
ENSSSCG00000056698	1.49372052401452e-08	-0.363881054	0.999	0.997	0.000364363	CD2- __ T
ENSSSCG00000037509	2.01732994810281e-08	3.144736563	0.111	0.018	0.000492087	CD2- __ T
SON	3.73889043932065e-08	-0.350500601	0.774	0.881	0.000912028	CD2- __ T
COX7C	5.89379902256589e-08	0.452539517	0.783	0.715	0.001437674	CD2- __ T
CD44	8.51364722573901e-08	-0.428260994	0.756	0.858	0.002076734	CD2- __ T
ENSSSCG00000004081	1.27513258584758e-07	-0.481173822	0.44	0.617	0.003110431	CD2- __ T
PWWP3A	1.59977752384228e-07	-0.704159382	0.164	0.295	0.003902337	CD2- __ T
APP	2.900903770558e-07	-0.69015921	0.203	0.337	0.007076175	CD2- __ T
GLIPR1	3.06359546447377e-07	0.812953147	0.367	0.236	0.007473028	CD2- __ T
IKBKG	3.79239045343916e-07	-0.916172461	0.099	0.205	0.009250778	CD2- __ T
HPGD	4.8311473825312e-07	0.836823942	0.32	0.194	0.011784618	CD2- __ T
RGS1	5.2316271619396e-07	0.363634872	0.837	0.777	0.012761508	CD2- __ T
ENSSSCG00000025253	6.75189360913079e-07	2.543919676	0.104	0.023	0.016469894	CD2- __ T
ENSSSCG00000046151	6.8463536350471e-07	-0.644733033	0.181	0.308	0.01670031	CD2- __ T
CDK6	7.86278011373372e-07	-0.679176728	0.209	0.339	0.01917968	CD2- __ T
USP9Y	1.65516579471035e-06	2.272285446	0.121	0.039	0.040374459	CD2- __ T
ENSSSCG00000039009	2.39803783811302e-06	-0.846670027	0.178	0.293	0.058495337	CD2- __ T
ENSSSCG00000012179	2.40734486662632e-06	1.577145753	0.12	0.036	0.058722363	CD2- __ T
LNPEP	2.76743450746263e-06	-0.45302066	0.448	0.596	0.06750603	CD2- __ T
HSPB1	4.3429349069408e-06	0.324842645	0.924	0.886	0.105937211	CD2- __ T
IL6ST	4.61852169717899e-06	-0.950278803	0.066	0.145	0.1126596	CD2- __ T
TNFRSF18	4.83613205655522e-06	-1.078654944	0.056	0.13	0.117967769	CD2- __ T
ENSSSCG00000001979	4.89709854848073e-06	1.689736126	0.169	0.078	0.119454925	CD2- __ T
SEL1L	5.65278092853723e-06	-0.769897866	0.091	0.181	0.137888285	CD2- __ T
KCNA3	6.33514675503454e-06	-0.744603518	0.136	0.241	0.154533235	CD2- __ T
PPP3CA	6.83127126791594e-06	-0.360869225	0.644	0.754	0.1666352	CD2- __ T
USP25	6.92715137956454e-06	-0.361883347	0.211	0.339	0.168974004	CD2- __ T
H3-3B	7.03766164455129e-06	0.216502223	0.978	0.979	0.17166968	CD2- __ T
AFF3	7.92978557830247e-06	-0.464854772	0.495	0.64	0.19343126	CD2- __ T
ZFP36	8.12710793720935e-06	0.23678143	0.957	0.943	0.198244544	CD2- __ T
MTIF3	9.30717183160299e-06	-0.921417134	0.064	0.14	0.227029842	CD2- __ T
KARS1	9.40386650225612e-06	-0.399877013	0.609	0.741	0.229388516	CD2- __ T
MEF2A	9.80620521465783e-06	-0.356603017	0.352	0.508	0.239202764	CD2- __ T
IER2	1.11212476413204e-05	0.202874559	0.918	0.904	0.271280594	CD2- __ T
RBM41	1.13012877143929e-05	-0.766203416	0.135	0.236	0.275672311	CD2- __ T
ENSSSCG00000011121	1.14894522524843e-05	-0.363017137	0.674	0.775	0.280262209	CD2- __ T
JUN	1.15172405477414e-05	0.252834446	0.982	0.953	0.280940049	CD2- __ T
TTC31	1.17265247082422e-05	-0.698490831	0.12	0.218	0.286045117	CD2- __ T
NCOA3	1.20724913047346e-05	-0.392819673	0.354	0.5	0.29448428	CD2- __ T
SQLE	1.32017459411459e-05	-0.494252882	0.271	0.402	0.322030189	CD2- __ T
ENSSSCG00000051969	1.50773547221005e-05	-0.318843879	0.831	0.891	0.367781914	CD2- __ T
GK5	1.53391323008167e-05	0.990395057	0.207	0.111	0.374167454	CD2- __ T
ENSSSCG00000055086	1.61051255324917e-05	-0.404867929	0.421	0.541	0.392852327	CD2- __ T
XRN2	2.09440531083979e-05	-0.43215048	0.385	0.531	0.510888287	CD2- __ T
TEFM	2.32371418260812e-05	-0.6587356	0.091	0.174	0.566823601	CD2- __ T
ENSSSCG00000021322	2.41624074017351e-05	-0.425631872	0.298	0.435	0.589393604	CD2- __ T
ENSSSCG00000016475	3.26124479559183e-05	-0.403797385	0.417	0.562	0.795515443	CD2- __ T
ATP2A2	3.7300541643458e-05	-0.464167763	0.209	0.324	0.909872112	CD2- __ T
FAM120A	3.79362023643625e-05	-0.513457426	0.23	0.345	0.925377784	CD2- __ T
ZNF74	3.95188667353877e-05	-1.204737007	0.043	0.101	0.963983716	CD2- __ T
CLEC2B	4.04971071093617e-05	-0.553189231	0.086	0.166	0.987845934	CD2- __ T
ADAMTS10	4.26862286596084e-05	-0.691444535	0.11	0.194	1	CD2- __ T
TNRC6B	4.77732563686779e-05	-0.362740434	0.415	0.541	1	CD2- __ T
ERN1	4.8100893406184e-05	-1.48612644	0.054	0.117	1	CD2- __ T
UBE4A	4.92880747200551e-05	-0.825289652	0.168	0.264	1	CD2- __ T
GLCCI1	5.47634830670276e-05	-0.74381909	0.129	0.218	1	CD2- __ T
BTBD19	5.76360371388624e-05	-0.667024354	0.157	0.254	1	CD2- __ T
MAP4K4	6.03548646545719e-05	-0.355145508	0.383	0.516	1	CD2- __ T
SART3	6.13123129291672e-05	-0.490581651	0.186	0.29	1	CD2- __ T
CYP51A1	6.45206253673377e-05	-0.539037446	0.281	0.399	1	CD2- __ T
ENSSSCG00000052127	6.46583217594053e-05	-0.440865303	0.361	0.477	1	CD2- __ T
ABCA7	6.68998114201644e-05	-0.814291122	0.056	0.119	1	CD2- __ T
ANO9	7.4144406054116e-05	-0.759271008	0.138	0.233	1	CD2- __ T
RUNX3	7.49453869167929e-05	-0.773030285	0.119	0.205	1	CD2- __ T
USO1	7.61111922646768e-05	-0.599447874	0.22	0.329	1	CD2- __ T
PLCL2	7.77321145755382e-05	-0.304722575	0.528	0.645	1	CD2- __ T
ENSSSCG00000055221	7.99443637339232e-05	-0.497540954	0.997	1	1	CD2- __ T
GALNT10	8.11851056765942e-05	-0.408375648	0.218	0.334	1	CD2- __ T
LRBA	8.28147297864663e-05	-0.35072302	0.332	0.469	1	CD2- __ T
MIB2	8.74013614771125e-05	-0.769597551	0.077	0.148	1	CD2- __ T
ALDOC	8.89326640041523e-05	-0.687160105	0.129	0.215	1	CD2- __ T
ASCC1	9.00708428335407e-05	-0.751426806	0.108	0.189	1	CD2- __ T
MED13L	9.19558571042805e-05	-0.402570392	0.379	0.5	1	CD2- __ T
STRN	0.00011125	-0.422205037	0.176	0.277	1	CD2- __ T
BCL2	0.000122664	-0.640411455	0.251	0.347	1	CD2- __ T
ENSSSCG00000009633	0.000122676	-0.3991955	0.429	0.544	1	CD2- __ T
ITGAL	0.000130554	-0.549814984	0.203	0.303	1	CD2- __ T
KMT5A	0.000131127	-0.731388822	0.087	0.161	1	CD2- __ T
MTERF3	0.000132016	-0.586426186	0.11	0.192	1	CD2- __ T
FAM171B	0.000165039	-0.62561775	0.187	0.288	1	CD2- __ T
RIN3	0.000182287	-1.092584917	0.05	0.106	1	CD2- __ T
CDK8	0.000183108	-0.798148997	0.067	0.13	1	CD2- __ T
DRAM2	0.000188371	-0.8228343	0.061	0.122	1	CD2- __ T
IFT80	0.00018852	-0.9201882	0.072	0.137	1	CD2- __ T
NUBP1	0.000188767	-0.652389122	0.134	0.22	1	CD2- __ T
CREB1	0.000194856	-0.387264583	0.621	0.736	1	CD2- __ T
JAK3	0.000201816	-0.415366839	0.208	0.308	1	CD2- __ T
PDIA4	0.000208163	-0.484059494	0.193	0.295	1	CD2- __ T
NSUN2	0.000216687	-0.706844216	0.124	0.205	1	CD2- __ T
ENSSSCG00000062223	0.000218029	-0.756670475	0.047	0.101	1	CD2- __ T
PABPC1	0.000231102	-0.206901858	0.905	0.935	1	CD2- __ T
CDC40	0.000241742	-0.532361716	0.217	0.316	1	CD2- __ T
PHKG2	0.00025811	-0.37427377	0.291	0.399	1	CD2- __ T
PHF2	0.00026779	-0.577631968	0.07	0.135	1	CD2- __ T
ENSSSCG00000032110	0.000276983	-0.670645908	0.083	0.153	1	CD2- __ T
ENSSSCG00000058178	0.000277281	-0.510499599	0.213	0.311	1	CD2- __ T
STOML2	0.000293405	-0.472824606	0.281	0.391	1	CD2- __ T
TANC2	0.000296158	-0.72525688	0.086	0.153	1	CD2- __ T
BCL3	0.000299785	-0.49755408	0.159	0.249	1	CD2- __ T
AP2B1	0.000306282	-0.531215434	0.161	0.251	1	CD2- __ T
CANX	0.0003083	-0.355139755	0.444	0.565	1	CD2- __ T
IDI1	0.000308321	-0.493065433	0.293	0.391	1	CD2- __ T
FAM3A	0.000319423	-0.560790915	0.115	0.192	1	CD2- __ T
CNOT2	0.000321866	-0.456523383	0.424	0.539	1	CD2- __ T
ENSSSCG00000051213	0.000323604	-0.595344989	0.082	0.15	1	CD2- __ T
VPS13B	0.0003479	-0.392835298	0.428	0.554	1	CD2- __ T
CUL2	0.000348022	-0.36869612	0.273	0.383	1	CD2- __ T
BMP2K	0.000348806	-0.562133699	0.18	0.275	1	CD2- __ T
ENSSSCG00000039217	0.000348862	-0.312150083	0.155	0.241	1	CD2- __ T
SNX12	0.000349831	-0.933345849	0.067	0.127	1	CD2- __ T
LUC7L2	0.000356236	-0.371044847	0.403	0.526	1	CD2- __ T
AKAP17A	0.000364022	-0.336772603	0.264	0.383	1	CD2- __ T
MBP	0.000364105	-0.481423881	0.252	0.352	1	CD2- __ T
MVD	0.000365171	-0.577019484	0.112	0.189	1	CD2- __ T
ANTXR2	0.000366478	-0.315514676	0.416	0.526	1	CD2- __ T
CLCC1	0.000371947	-0.710756321	0.084	0.15	1	CD2- __ T
TCF12	0.000375071	-0.246132306	0.807	0.886	1	CD2- __ T
HIVEP1	0.000378565	-0.347407517	0.181	0.28	1	CD2- __ T
HMGCS1	0.000378584	-0.541327524	0.233	0.329	1	CD2- __ T
ENSSSCG00000035992	0.000402384	-0.436507801	0.529	0.617	1	CD2- __ T
PEX7	0.000406517	-0.614897416	0.071	0.132	1	CD2- __ T
SUN1	0.000409031	-0.838902911	0.094	0.161	1	CD2- __ T
TRDMT1	0.000414718	-0.575751517	0.235	0.329	1	CD2- __ T
CISH	0.000425489	-0.406624729	0.265	0.376	1	CD2- __ T
NUP98	0.000426652	-0.456548993	0.32	0.438	1	CD2- __ T
ZNF354A	0.000427337	-0.269099422	0.198	0.301	1	CD2- __ T
TBL3	0.000428609	-0.452269768	0.158	0.246	1	CD2- __ T
ENSSSCG00000000887	0.000431254	-0.735307692	0.079	0.142	1	CD2- __ T
STAT5B	0.000433649	-0.438760963	0.237	0.332	1	CD2- __ T
FOSB	0.000440511	0.264475378	0.816	0.79	1	CD2- __ T
PRPF31	0.000457056	-0.632996152	0.097	0.168	1	CD2- __ T
MAZ	0.00047073	-0.493759557	0.15	0.238	1	CD2- __ T
BCAS3	0.000485736	-0.464473654	0.297	0.399	1	CD2- __ T
TNIP1	0.000489131	-0.513423582	0.148	0.231	1	CD2- __ T
ALDH5A1	0.000496109	-0.442376901	0.168	0.254	1	CD2- __ T
LRRC45	0.000505514	-0.599629126	0.094	0.163	1	CD2- __ T
NMUR1	0.000513117	-0.650441578	0.083	0.148	1	CD2- __ T
ENSSSCG00000033009	0.000515532	-0.331131787	0.209	0.301	1	CD2- __ T
EHBP1	0.000518091	-0.302343878	0.236	0.345	1	CD2- __ T
NLRC5	0.000531797	-0.351687547	0.235	0.332	1	CD2- __ T
RAB40C	0.000545976	-0.834727635	0.065	0.122	1	CD2- __ T
PHGDH	0.00056444	-0.843118733	0.111	0.179	1	CD2- __ T
ADARB1	0.000566378	-0.878609292	0.065	0.122	1	CD2- __ T
CD79A	0.000613959	0.596782074	0.355	0.277	1	CD2- __ T
TRAPPC10	0.000618096	-0.394799946	0.183	0.275	1	CD2- __ T
ENSSSCG00000041461	0.000630028	-0.346560622	0.962	0.979	1	CD2- __ T
TDP2	0.000648751	-0.450475446	0.163	0.246	1	CD2- __ T
ITCH	0.000654421	-0.481621697	0.224	0.316	1	CD2- __ T
PRPS2	0.000665973	-0.380914581	0.366	0.469	1	CD2- __ T
RASGRP1	0.000673654	-0.303385127	0.63	0.718	1	CD2- __ T
MPHOSPH9	0.000674427	-0.795926419	0.091	0.158	1	CD2- __ T
TMUB2	0.00068131	-0.74237169	0.076	0.137	1	CD2- __ T
ITGA4	0.000692506	-0.53174206	0.32	0.417	1	CD2- __ T
ITSN2	0.000702078	-0.283302532	0.622	0.731	1	CD2- __ T
MAP1LC3A	0.000718871	-0.28167603	0.145	0.231	1	CD2- __ T
SYMPK	0.000724723	-0.62104631	0.098	0.166	1	CD2- __ T
GRK2	0.000731161	-0.412950556	0.298	0.404	1	CD2- __ T
DPF2	0.000733131	-0.432570121	0.235	0.334	1	CD2- __ T
ENSSSCG00000033733	0.000735552	0.302279078	0.652	0.609	1	CD2- __ T
KIAA1143	0.000741307	-0.782272098	0.076	0.135	1	CD2- __ T
DDC	0.000762025	-0.965381912	0.051	0.101	1	CD2- __ T
SLC1A4	0.000762315	-0.444702758	0.177	0.259	1	CD2- __ T
CORO7	0.000777139	-0.504944519	0.244	0.342	1	CD2- __ T
NAA60	0.000788002	-0.528298054	0.145	0.223	1	CD2- __ T
TDG	0.000805347	-0.489264762	0.242	0.332	1	CD2- __ T
ENSSSCG00000062009	0.000805645	0.689926596	0.299	0.215	1	CD2- __ T
MAP4	0.00080703	-0.440264042	0.276	0.37	1	CD2- __ T
ENSSSCG00000016828	0.000833844	-0.538426222	0.158	0.236	1	CD2- __ T
MFSD3	0.000851635	-0.477693836	0.151	0.233	1	CD2- __ T
NGRN	0.000870627	-0.766964675	0.056	0.109	1	CD2- __ T
B3GNTL1	0.000873038	-0.830841271	0.06	0.114	1	CD2- __ T
CCDC69	0.00088819	-0.323049012	0.192	0.282	1	CD2- __ T
RNF38	0.000890979	-0.384445006	0.178	0.264	1	CD2- __ T
SYNGAP1	0.000897642	-0.819811646	0.053	0.104	1	CD2- __ T
FBXO4	0.000906112	-0.495412263	0.084	0.148	1	CD2- __ T
HPF1	0.000912131	-0.398706764	0.261	0.358	1	CD2- __ T
MRPS23	0.00091976	-0.515263855	0.108	0.176	1	CD2- __ T
NAP1L1	0.000934587	0.223367591	0.905	0.868	1	CD2- __ T
DYRK1A	0.00094696	-0.345767501	0.376	0.51	1	CD2- __ T
ENSSSCG00000061690	0.000993083	-0.358328312	0.281	0.383	1	CD2- __ T
BLK	0.001000798	-0.229787966	0.928	0.953	1	CD2- __ T
S100A10	0.001012785	0.255536983	0.861	0.806	1	CD2- __ T
LEMD3	0.001018808	-0.341535854	0.181	0.267	1	CD2- __ T
TMEM214	0.001020934	-0.774801875	0.071	0.127	1	CD2- __ T
INVS	0.001027404	-0.698507766	0.088	0.15	1	CD2- __ T
S100PBP	0.001042268	-0.610606837	0.154	0.233	1	CD2- __ T
ARHGAP45	0.001055927	-0.384143952	0.413	0.518	1	CD2- __ T
SNX13	0.00106309	-0.546470191	0.168	0.246	1	CD2- __ T
DENND3	0.001146673	-0.356902787	0.238	0.334	1	CD2- __ T
SEPTIN9	0.001151598	-0.222311765	0.483	0.588	1	CD2- __ T
EIF6	0.001156708	-0.311620394	0.459	0.585	1	CD2- __ T
MAPKAPK2	0.001158288	-0.512490213	0.118	0.189	1	CD2- __ T
ARHGAP17	0.001160915	-0.322115165	0.19	0.28	1	CD2- __ T
ZZZ3	0.001184193	-0.312072507	0.277	0.378	1	CD2- __ T
NCOA7	0.001186733	-0.331830145	0.404	0.518	1	CD2- __ T
TOGARAM1	0.001209301	-0.570998301	0.173	0.251	1	CD2- __ T
CLINT1	0.001211051	-0.246072372	0.757	0.819	1	CD2- __ T
CSE1L	0.0012222	-0.403544315	0.177	0.262	1	CD2- __ T
ACLY	0.001228539	-0.569264674	0.139	0.21	1	CD2- __ T
NUP160	0.001255706	-0.635877532	0.071	0.127	1	CD2- __ T
CPSF2	0.00125674	-0.487769042	0.103	0.168	1	CD2- __ T
PI4K2A	0.001267759	-0.300465115	0.123	0.197	1	CD2- __ T
RNF10	0.001272067	-0.305161657	0.417	0.531	1	CD2- __ T
BTRC	0.001277973	-0.471951606	0.117	0.187	1	CD2- __ T
EDEM1	0.001280171	-0.45984538	0.256	0.347	1	CD2- __ T
PRMT7	0.001308505	-0.896728566	0.109	0.171	1	CD2- __ T
SEC61A1	0.001335188	-0.435641584	0.136	0.212	1	CD2- __ T
ARID4A	0.001348723	-0.245241945	0.572	0.676	1	CD2- __ T
DPY19L4	0.001382928	-0.831449121	0.079	0.135	1	CD2- __ T
AP1G1	0.001410003	-0.33923404	0.205	0.293	1	CD2- __ T
AARS1	0.001426141	-0.505022897	0.188	0.267	1	CD2- __ T
INPP5D	0.001430815	-0.307107072	0.462	0.588	1	CD2- __ T
ADD3	0.001432621	-0.203977314	0.767	0.845	1	CD2- __ T
ENSSSCG00000045353	0.001448634	-0.451906622	0.139	0.212	1	CD2- __ T
ID3	0.001469799	-0.285671209	0.772	0.837	1	CD2- __ T
ZBTB44	0.001491587	-0.401284498	0.242	0.339	1	CD2- __ T
ENSSSCG00000032067	0.001500446	-0.496529586	0.109	0.176	1	CD2- __ T
MARK2	0.001512334	-0.365006679	0.229	0.319	1	CD2- __ T
PARP11	0.001513684	-0.431987016	0.221	0.311	1	CD2- __ T
SLC12A2	0.00153452	-0.339356837	0.13	0.202	1	CD2- __ T
TMOD3	0.001540713	-0.273324978	0.483	0.588	1	CD2- __ T
ARFGEF1	0.001544359	-0.247179127	0.333	0.44	1	CD2- __ T
SIT1	0.001549844	-0.230605575	0.694	0.788	1	CD2- __ T
DDX54	0.001554747	-0.4223958	0.129	0.202	1	CD2- __ T
TMEM167A	0.001564063	-0.604506493	0.138	0.207	1	CD2- __ T
ITGB7	0.00156919	-0.216689895	0.822	0.865	1	CD2- __ T
ZFP36L1	0.001582642	-0.272130372	0.699	0.777	1	CD2- __ T
UBE3C	0.001586576	-0.309919292	0.173	0.254	1	CD2- __ T
TBC1D2B	0.0015934	-0.803017611	0.092	0.15	1	CD2- __ T
TERF2IP	0.001641545	-0.271276457	0.335	0.456	1	CD2- __ T
ENSSSCG00000044269	0.001719734	-0.660561229	0.066	0.119	1	CD2- __ T
TNRC6C	0.001724768	-0.638264435	0.115	0.179	1	CD2- __ T
SREBF2	0.001741158	-0.36977656	0.385	0.49	1	CD2- __ T
AOAH	0.001766481	-0.654642484	0.109	0.174	1	CD2- __ T
NUAK2	0.001768389	-0.409058648	0.302	0.394	1	CD2- __ T
PATL1	0.001783929	-0.511587859	0.15	0.223	1	CD2- __ T
CLTC	0.001783974	-0.318377767	0.262	0.363	1	CD2- __ T
MRPL28	0.001787713	-0.549337548	0.183	0.262	1	CD2- __ T
MRPL36	0.001840821	-0.604560296	0.092	0.153	1	CD2- __ T
MBTD1	0.001845733	-0.288058482	0.197	0.282	1	CD2- __ T
PCM1	0.00186738	-0.215078963	0.308	0.417	1	CD2- __ T
AGAP2	0.001876106	-0.816244714	0.067	0.119	1	CD2- __ T
IGFBP2	0.001905369	-0.656112051	0.095	0.153	1	CD2- __ T
SELL	0.001916038	-0.262436272	0.789	0.847	1	CD2- __ T
KLF12	0.00194873	-0.311205026	0.608	0.694	1	CD2- __ T
ENSSSCG00000055095	0.001958115	-0.778821076	0.072	0.124	1	CD2- __ T
ESD	0.001976038	0.544132103	0.372	0.308	1	CD2- __ T
ZNF683	0.001989261	0.54186539	0.19	0.122	1	CD2- __ T
ENSSSCG00000044736	0.00199578	-0.273966847	0.486	0.58	1	CD2- __ T
CHD8	0.001998237	-0.303866236	0.194	0.285	1	CD2- __ T
MAML2	0.0020304	0.719074462	0.335	0.259	1	CD2- __ T
RNF103	0.002060932	-0.539114614	0.076	0.13	1	CD2- __ T
ZUP1	0.002096348	-0.52932541	0.093	0.153	1	CD2- __ T
ANKRD11	0.002099785	-0.360495743	0.334	0.438	1	CD2- __ T
ARID2	0.002140287	-0.383154939	0.276	0.368	1	CD2- __ T
DFFB	0.002172694	-0.727863555	0.058	0.106	1	CD2- __ T
ZRSR2	0.002178055	-0.316964064	0.111	0.179	1	CD2- __ T
HNRNPUL2	0.002185474	-0.221517584	0.32	0.425	1	CD2- __ T
U2AF1L4	0.002199098	0.55297885	0.413	0.358	1	CD2- __ T
ZNRF1	0.002224499	-0.290144008	0.441	0.552	1	CD2- __ T
IFNAR2	0.00223705	-0.350982782	0.176	0.256	1	CD2- __ T
PHC3	0.002239106	-0.368908734	0.32	0.42	1	CD2- __ T
FBXO11	0.002268095	-0.329230991	0.599	0.702	1	CD2- __ T
SRSF1	0.002282353	-0.430392747	0.196	0.277	1	CD2- __ T
ZNF280D	0.002299099	-0.443382955	0.283	0.36	1	CD2- __ T
RNASEH2A	0.002300086	-0.547005502	0.125	0.192	1	CD2- __ T
PREP	0.002308744	-0.522513994	0.179	0.256	1	CD2- __ T
ENSSSCG00000040016	0.002315665	-0.725909516	0.065	0.114	1	CD2- __ T
ENSSSCG00000001396	0.002333551	0.331041153	0.625	0.604	1	CD2- __ T
ENSSSCG00000040713	0.002338518	-0.493089701	0.176	0.251	1	CD2- __ T
DAZAP1	0.00234446	-0.32742668	0.223	0.319	1	CD2- __ T
ENSSSCG00000033010	0.002360855	-0.605176936	0.107	0.168	1	CD2- __ T
ADGRE5	0.002394459	-0.21655102	0.735	0.816	1	CD2- __ T
PCDHGA4	0.002400298	-0.503401114	0.072	0.124	1	CD2- __ T
FAM50A	0.002404707	-0.245285009	0.317	0.415	1	CD2- __ T
CD5	0.002429015	-0.269961053	0.332	0.433	1	CD2- __ T
GHDC	0.002433115	-0.354270101	0.159	0.238	1	CD2- __ T
JAML	0.002438137	-0.50999117	0.088	0.145	1	CD2- __ T
UTP6	0.002439143	-0.514985737	0.079	0.135	1	CD2- __ T
STAT1	0.002453139	-0.220267661	0.687	0.79	1	CD2- __ T
CHMP1A	0.002503287	-0.517130044	0.157	0.228	1	CD2- __ T
POLDIP2	0.002506654	-0.398592492	0.15	0.223	1	CD2- __ T
MLLT10	0.002610048	-0.41228287	0.243	0.329	1	CD2- __ T
PCBP2	0.00264572	-0.259986809	0.46	0.573	1	CD2- __ T
ENSSSCG00000052460	0.002656005	-0.496925286	0.091	0.15	1	CD2- __ T
TARS1	0.002720363	-0.441583928	0.294	0.386	1	CD2- __ T
KLF13	0.002755437	-0.301096492	0.546	0.653	1	CD2- __ T
PCF11	0.002787992	-0.224343383	0.576	0.689	1	CD2- __ T
PDCD7	0.002808162	-0.632242652	0.142	0.21	1	CD2- __ T
ENSSSCG00000027115	0.002868721	-0.276069008	0.207	0.293	1	CD2- __ T
EIF4G1	0.002878176	-0.35935915	0.207	0.29	1	CD2- __ T
CENPM	0.002949126	-0.549742055	0.086	0.142	1	CD2- __ T
AGAP1	0.002972935	-0.41559426	0.176	0.246	1	CD2- __ T
CEP104	0.002992968	-0.647346529	0.083	0.137	1	CD2- __ T
MOV10	0.003014842	-0.354184482	0.195	0.277	1	CD2- __ T
INPP5B	0.003059623	-0.296663421	0.421	0.536	1	CD2- __ T
HERPUD2	0.003072815	-0.345149417	0.347	0.44	1	CD2- __ T
ENSSSCG00000017032	0.003074493	-0.510188045	0.275	0.355	1	CD2- __ T
IFNAR1	0.003150122	-0.511500652	0.146	0.215	1	CD2- __ T
EIF3J	0.003158966	-0.225607453	0.496	0.604	1	CD2- __ T
AP3B1	0.003221561	-0.277606345	0.399	0.5	1	CD2- __ T
NAGK	0.003255179	-0.727755163	0.089	0.142	1	CD2- __ T
EPB41	0.003276255	-0.217776838	0.515	0.637	1	CD2- __ T
CLASP1	0.003310285	-0.45732158	0.177	0.251	1	CD2- __ T
MON1B	0.003313012	-0.519552975	0.124	0.187	1	CD2- __ T
PRDM2	0.003315013	-0.407798087	0.15	0.223	1	CD2- __ T
RNF145	0.003320082	-0.429163793	0.114	0.176	1	CD2- __ T
AMMECR1L	0.003364425	-0.455660894	0.109	0.171	1	CD2- __ T
PITPNB	0.00336794	-0.250036077	0.325	0.433	1	CD2- __ T
KLF9	0.003400315	-0.813861178	0.07	0.119	1	CD2- __ T
FAR1	0.003414753	-0.312343278	0.255	0.342	1	CD2- __ T
YIPF4	0.003468425	-0.336509496	0.197	0.275	1	CD2- __ T
ENSSSCG00000054135	0.003532395	-0.495032094	0.124	0.189	1	CD2- __ T
CEP290	0.003533725	-0.404073561	0.095	0.153	1	CD2- __ T
ENSSSCG00000027491	0.003563739	-0.417831811	0.301	0.378	1	CD2- __ T
TAPBP	0.003570047	-0.272644946	0.426	0.531	1	CD2- __ T
SDCCAG8	0.003609808	-0.430695475	0.136	0.199	1	CD2- __ T
EDEM3	0.003612879	-0.304218115	0.199	0.28	1	CD2- __ T
NDUFA6	0.003632563	-0.475445224	0.217	0.301	1	CD2- __ T
ABCF1	0.003673572	-0.572597255	0.193	0.267	1	CD2- __ T
SAP130	0.003703716	-0.407393644	0.205	0.28	1	CD2- __ T
ADAMTS3	0.003757782	-0.495238071	0.06	0.106	1	CD2- __ T
EFHD2	0.003805855	-0.46377979	0.103	0.163	1	CD2- __ T
PLXND1	0.003833714	-0.543021982	0.189	0.259	1	CD2- __ T
PRR14L	0.003850639	-0.420972402	0.139	0.207	1	CD2- __ T
DNAJB1	0.00392876	0.496239396	0.934	0.93	1	CD2- __ T
ENSSSCG00000014296	0.003968319	-0.309022709	0.165	0.244	1	CD2- __ T
MED14	0.003982345	-0.636418081	0.118	0.181	1	CD2- __ T
NEBL	0.004001508	-0.924500568	0.073	0.122	1	CD2- __ T
COTL1	0.00402814	-0.318349019	0.199	0.277	1	CD2- __ T
STX17	0.004043802	-0.482126561	0.078	0.13	1	CD2- __ T
SHKBP1	0.004087375	-0.55816631	0.103	0.161	1	CD2- __ T
TMEM181	0.004111547	-0.465856188	0.068	0.117	1	CD2- __ T
PBDC1	0.004129105	-0.360284894	0.138	0.207	1	CD2- __ T
GPS2	0.004135752	-0.273379554	0.299	0.391	1	CD2- __ T
AFF1	0.004155016	-0.51066048	0.117	0.179	1	CD2- __ T
FDPS	0.00419595	-0.510124444	0.272	0.342	1	CD2- __ T
ENSSSCG00000026996	0.00425811	-0.384150311	0.129	0.197	1	CD2- __ T
PPM1K	0.004263441	-0.520395699	0.111	0.171	1	CD2- __ T
INPP5K	0.004267968	-0.851234054	0.057	0.101	1	CD2- __ T
MFSD6	0.004276839	-0.419593138	0.209	0.288	1	CD2- __ T
HMGXB4	0.004318281	-0.382897664	0.149	0.218	1	CD2- __ T
ROCK2	0.004359528	-0.210273916	0.231	0.313	1	CD2- __ T
HMGB2	0.004369827	0.320690573	0.682	0.622	1	CD2- __ T
NKTR	0.004371915	-0.276408965	0.437	0.544	1	CD2- __ T
PRMT3	0.004380336	-0.414434046	0.2	0.275	1	CD2- __ T
KLHL20	0.004389997	-0.546418119	0.208	0.282	1	CD2- __ T
TMC6	0.00439136	-0.258198499	0.114	0.176	1	CD2- __ T
MRPS36	0.004410172	-0.304529278	0.363	0.459	1	CD2- __ T
SARS1	0.004415847	-0.314788563	0.457	0.536	1	CD2- __ T
GPR171	0.004422654	-0.433783928	0.317	0.394	1	CD2- __ T
KLF4	0.004424083	0.48077923	0.275	0.205	1	CD2- __ T
EIF4G2	0.004438612	-0.208473568	0.826	0.876	1	CD2- __ T
SIK3	0.004446445	0.258949775	0.569	0.516	1	CD2- __ T
CNN2	0.004462441	-0.224066764	0.635	0.738	1	CD2- __ T
BRD3	0.004480598	-0.492010145	0.106	0.166	1	CD2- __ T
SELENOH	0.004484188	-0.314663409	0.298	0.386	1	CD2- __ T
KLHDC10	0.004498522	-0.494685421	0.12	0.181	1	CD2- __ T
GNB1L	0.004522722	-0.527420566	0.07	0.119	1	CD2- __ T
EPM2AIP1	0.004557187	-0.429689127	0.103	0.161	1	CD2- __ T
RAB27B	0.004683061	1.023023487	0.129	0.078	1	CD2- __ T
UTP25	0.004776489	-0.476974816	0.106	0.163	1	CD2- __ T
FDFT1	0.004788863	-0.381447445	0.214	0.29	1	CD2- __ T
FAM193A	0.004801216	-0.332710042	0.132	0.197	1	CD2- __ T
ENSSSCG00000010943	0.004804773	-0.706138451	0.064	0.109	1	CD2- __ T
CACYBP	0.004813332	-0.337208659	0.537	0.627	1	CD2- __ T
KLHL2	0.004827886	-0.406227072	0.205	0.282	1	CD2- __ T
DNAJC7	0.004837056	-0.273287299	0.258	0.345	1	CD2- __ T
C2CD5	0.004876489	-0.448258991	0.139	0.205	1	CD2- __ T
ISOC1	0.004883501	-0.560295699	0.071	0.119	1	CD2- __ T
COX7A2L	0.004919405	0.245579435	0.769	0.746	1	CD2- __ T
SLTM	0.004948342	-0.217890848	0.479	0.585	1	CD2- __ T
HECW2	0.004956462	-0.708022578	0.064	0.109	1	CD2- __ T
ENSSSCG00000036622	0.004965606	0.443494796	0.372	0.306	1	CD2- __ T
MIDN	0.004987912	-0.356122883	0.183	0.256	1	CD2- __ T
GAPVD1	0.004994698	-0.466786913	0.175	0.249	1	CD2- __ T
IQGAP2	0.005058111	-0.352756191	0.494	0.585	1	CD2- __ T
MFF	0.005157884	-0.317765942	0.223	0.303	1	CD2- __ T
CNPPD1	0.005164012	-0.416869793	0.098	0.155	1	CD2- __ T
ARAP1	0.005224137	-0.694685764	0.094	0.148	1	CD2- __ T
UBE2W	0.005274214	-0.295164096	0.192	0.269	1	CD2- __ T
COG3	0.005294548	-0.270848388	0.098	0.155	1	CD2- __ T
SIK2	0.005342019	-0.370050968	0.226	0.306	1	CD2- __ T
PHF14	0.005352883	-0.378437674	0.264	0.342	1	CD2- __ T
TAOK1	0.005357463	-0.247348763	0.257	0.355	1	CD2- __ T
ENSSSCG00000028572	0.005368126	-0.253128457	0.165	0.236	1	CD2- __ T
TMX3	0.00536926	-0.598837461	0.14	0.199	1	CD2- __ T
INTS6	0.00537705	-0.447022379	0.331	0.412	1	CD2- __ T
MYO5A	0.005443848	-0.5512191	0.152	0.218	1	CD2- __ T
VBP1	0.005471197	-0.384377778	0.246	0.324	1	CD2- __ T
AGPAT5	0.005496218	-0.326509196	0.179	0.251	1	CD2- __ T
ENSSSCG00000025060	0.005646951	-0.374072074	0.107	0.166	1	CD2- __ T
TSEN34	0.005750033	-0.298167641	0.159	0.231	1	CD2- __ T
RABGAP1	0.005755429	-0.328495623	0.223	0.298	1	CD2- __ T
CCT4	0.00583171	-0.217961084	0.599	0.689	1	CD2- __ T
MDH2	0.005836112	-0.317428842	0.23	0.316	1	CD2- __ T
C14orf119	0.005838642	-0.39247056	0.133	0.194	1	CD2- __ T
ENSSSCG00000014884	0.005863744	-0.610451669	0.064	0.109	1	CD2- __ T
TTC14	0.005941362	-0.330484572	0.244	0.321	1	CD2- __ T
GBP1	0.005964437	-0.453834626	0.079	0.127	1	CD2- __ T
DNAJC5	0.00597407	-0.418147211	0.185	0.256	1	CD2- __ T
SRP9	0.005989862	-0.560135072	0.117	0.174	1	CD2- __ T
ENSSSCG00000032959	0.006006467	0.69153291	0.279	0.228	1	CD2- __ T
CDK13	0.006015593	-0.211715143	0.478	0.58	1	CD2- __ T
PTPN22	0.006015677	-0.541450499	0.216	0.29	1	CD2- __ T
KPNA5	0.006087382	-0.440154468	0.071	0.119	1	CD2- __ T
ENSSSCG00000059522	0.006187399	-0.291936836	0.461	0.562	1	CD2- __ T
P2RY8	0.006249056	-0.282885449	0.174	0.246	1	CD2- __ T
GABPA	0.006330183	-0.408088373	0.136	0.199	1	CD2- __ T
ARHGEF1	0.00633334	-0.251271524	0.452	0.573	1	CD2- __ T
TNFRSF1A	0.006334781	-0.4988231	0.148	0.21	1	CD2- __ T
ATL3	0.006335972	-0.580476372	0.136	0.197	1	CD2- __ T
ENSSSCG00000060622	0.006336229	-0.456733094	0.378	0.461	1	CD2- __ T
ATP13A1	0.006383702	-0.406707258	0.083	0.135	1	CD2- __ T
ENSSSCG00000008459	0.006391183	-0.258448647	0.117	0.179	1	CD2- __ T
KCMF1	0.006417357	-0.381203275	0.209	0.282	1	CD2- __ T
TRAPPC8	0.006508829	-0.312682923	0.203	0.28	1	CD2- __ T
ANKRD37	0.00652542	0.763874793	0.202	0.142	1	CD2- __ T
DIP2A	0.006565615	-0.482491457	0.099	0.153	1	CD2- __ T
ENSSSCG00000063463	0.006593228	0.876665809	0.112	0.065	1	CD2- __ T
TRAF2	0.006594421	-0.559578554	0.079	0.127	1	CD2- __ T
ADNP	0.006598089	-0.488302571	0.095	0.148	1	CD2- __ T
DNAJC11	0.006601191	-0.449354652	0.081	0.13	1	CD2- __ T
RSRP1	0.00660886	-0.28988403	0.319	0.404	1	CD2- __ T
LMAN1	0.006651388	-0.564350131	0.126	0.184	1	CD2- __ T
SYTL2	0.006654663	0.51315466	0.123	0.073	1	CD2- __ T
IDH2	0.006685798	-0.300704228	0.25	0.334	1	CD2- __ T
XAB2	0.006699524	-0.313271597	0.179	0.254	1	CD2- __ T
PAQR8	0.00670237	-0.294563392	0.186	0.262	1	CD2- __ T
CHMP2A	0.006704483	0.237980361	0.637	0.585	1	CD2- __ T
PPA2	0.00671067	-0.616087185	0.113	0.168	1	CD2- __ T
RANBP2	0.006763621	-0.245488601	0.276	0.365	1	CD2- __ T
ELMO2	0.006929631	-0.484897435	0.19	0.256	1	CD2- __ T
EXOSC4	0.006930597	-0.473319287	0.135	0.194	1	CD2- __ T
ENSSSCG00000023357	0.006967559	-0.455394562	0.166	0.233	1	CD2- __ T
CHMP2B	0.0070696	-0.290684444	0.168	0.238	1	CD2- __ T
AHCTF1	0.007075582	-0.437059576	0.131	0.192	1	CD2- __ T
RSL1D1	0.007075603	-0.223202037	0.352	0.443	1	CD2- __ T
EGR1	0.007077934	0.395698602	0.544	0.477	1	CD2- __ T
CCDC150	0.007091948	-0.381215424	0.179	0.249	1	CD2- __ T
EFTUD2	0.007263163	-0.305663974	0.217	0.295	1	CD2- __ T
SWT1	0.007265848	-0.30717803	0.34	0.433	1	CD2- __ T
SPTAN1	0.007272946	-0.316805115	0.365	0.451	1	CD2- __ T
MTMR12	0.007286704	-0.451970281	0.113	0.168	1	CD2- __ T
PARN	0.007293849	-0.257086507	0.225	0.308	1	CD2- __ T
UBN2	0.00730778	-0.489801373	0.123	0.179	1	CD2- __ T
ENSSSCG00000038506	0.007326999	-0.255215743	0.569	0.668	1	CD2- __ T
MCOLN2	0.007390974	-0.365221733	0.276	0.355	1	CD2- __ T
ASXL1	0.007391166	-0.309936987	0.195	0.272	1	CD2- __ T
CEMIP2	0.007394389	-0.526535732	0.146	0.205	1	CD2- __ T
RAPGEF2	0.007402317	-0.34750582	0.124	0.184	1	CD2- __ T
UNG	0.007490262	-0.317624407	0.105	0.161	1	CD2- __ T
NVL	0.007492097	-0.477964506	0.121	0.179	1	CD2- __ T
ERF	0.007503287	-0.468547389	0.101	0.155	1	CD2- __ T
MRPL22	0.00751299	-0.310381398	0.202	0.277	1	CD2- __ T
CRBN	0.007518628	-0.342006691	0.169	0.236	1	CD2- __ T
GNPTAB	0.007521803	0.41399863	0.435	0.383	1	CD2- __ T
ASAP1	0.007531437	-0.250971898	0.604	0.697	1	CD2- __ T
ARHGEF11	0.007559652	-0.49379004	0.107	0.161	1	CD2- __ T
NFIC	0.007566743	-0.383207328	0.094	0.148	1	CD2- __ T
GRAMD4	0.007627428	-0.327334147	0.069	0.114	1	CD2- __ T
PGAM1	0.007655897	-0.217881921	0.572	0.648	1	CD2- __ T
ETF1	0.007713722	-0.368469948	0.256	0.332	1	CD2- __ T
GTDC1	0.007748653	-0.350383268	0.18	0.249	1	CD2- __ T
CKS2	0.007778861	0.217850164	0.806	0.777	1	CD2- __ T
TRIM41	0.007795341	-0.216925383	0.058	0.101	1	CD2- __ T
MAT2A	0.007825479	-0.280342089	0.38	0.464	1	CD2- __ T
SNX29	0.00783573	-0.561250213	0.095	0.145	1	CD2- __ T
RCC2	0.007840338	-0.311298006	0.263	0.342	1	CD2- __ T
ATP11B	0.007858626	-0.249755989	0.453	0.549	1	CD2- __ T
ENSSSCG00000008845	0.007889666	-0.515165461	0.093	0.145	1	CD2- __ T
NAPA	0.007889737	-0.281425636	0.19	0.264	1	CD2- __ T
AGFG2	0.007938581	-0.614032107	0.059	0.101	1	CD2- __ T
AKNA	0.007942894	-0.275377763	0.167	0.233	1	CD2- __ T
DDX1	0.007987546	-0.289304141	0.192	0.267	1	CD2- __ T
UAP1	0.008055021	-0.372800804	0.213	0.285	1	CD2- __ T
PDSS2	0.008173811	-0.554661921	0.081	0.13	1	CD2- __ T
SNURF	0.008240932	-0.214636269	0.365	0.451	1	CD2- __ T
G3BP1	0.008253007	-0.332217493	0.392	0.479	1	CD2- __ T
CEP250	0.008255792	-0.456160152	0.073	0.119	1	CD2- __ T
LUC7L3	0.008314839	-0.387498175	0.183	0.251	1	CD2- __ T
TMEM170A	0.008328115	-0.439634468	0.12	0.176	1	CD2- __ T
APEX1	0.008348108	-0.3593834	0.267	0.347	1	CD2- __ T
ITPR2	0.008348919	-0.332554855	0.571	0.655	1	CD2- __ T
TCOF1	0.0085351	-0.537172813	0.117	0.171	1	CD2- __ T
SCFD1	0.008582517	-0.494443418	0.194	0.256	1	CD2- __ T
INTS14	0.008612742	-0.552433427	0.062	0.104	1	CD2- __ T
COMTD1	0.008683393	-0.643302106	0.07	0.114	1	CD2- __ T
SLCO3A1	0.008687848	-0.212159998	0.668	0.756	1	CD2- __ T
CCAR2	0.008748148	-0.579037357	0.107	0.161	1	CD2- __ T
WDR89	0.008757494	-0.647687215	0.078	0.124	1	CD2- __ T
PRKCE	0.008778016	-0.619200366	0.192	0.262	1	CD2- __ T
CLIP1	0.008800901	-0.482631385	0.175	0.238	1	CD2- __ T
TSPAN7	0.008856454	0.345217717	0.335	0.264	1	CD2- __ T
FHIP2A	0.008891404	-0.334120203	0.334	0.425	1	CD2- __ T
ST6GALNAC4	0.008916018	-0.208701178	0.602	0.699	1	CD2- __ T
LRRC8D	0.008923931	-0.443312688	0.21	0.285	1	CD2- __ T
ENSSSCG00000063011	0.008988623	-0.534248222	0.112	0.166	1	CD2- __ T
PIM1	0.009060468	0.263240301	0.56	0.51	1	CD2- __ T
SQSTM1	0.009069599	-0.294457653	0.396	0.484	1	CD2- __ T
TADA2A	0.009073009	-0.543868195	0.175	0.238	1	CD2- __ T
STARD3NL	0.009087597	-0.474149868	0.089	0.137	1	CD2- __ T
TASP1	0.00910527	-0.612755385	0.147	0.202	1	CD2- __ T
COX14	0.009111404	-0.276707994	0.206	0.28	1	CD2- __ T
SEC24D	0.009120677	-0.343952879	0.156	0.22	1	CD2- __ T
TRIM27	0.009128059	-0.312946212	0.158	0.225	1	CD2- __ T
LAT	0.009158529	0.222200865	0.744	0.731	1	CD2- __ T
ENSSSCG00000016226	0.009162122	-0.258378022	0.153	0.22	1	CD2- __ T
WWP1	0.009181854	-0.754934528	0.103	0.153	1	CD2- __ T
ENSSSCG00000009293	0.009240988	-0.305907173	0.476	0.567	1	CD2- __ T
ENSSSCG00000002907	0.009266974	0.231652973	0.623	0.58	1	CD2- __ T
SEC31A	0.009291201	-0.217327336	0.35	0.443	1	CD2- __ T
RRS1	0.009305447	-0.462761505	0.085	0.135	1	CD2- __ T
PIP5K1A	0.009388974	-0.323577477	0.155	0.22	1	CD2- __ T
CDC42EP3	0.009418025	0.881827005	0.15	0.101	1	CD2- __ T
CCDC88C	0.009418746	-0.365705679	0.183	0.246	1	CD2- __ T
PPP2R5C	0.009482734	-0.568634942	0.213	0.282	1	CD2- __ T
STAT2	0.009502475	-0.529055674	0.11	0.163	1	CD2- __ T
TRAM1	0.009508737	-0.263145476	0.486	0.573	1	CD2- __ T
C15orf40	0.009644146	0.610686354	0.192	0.135	1	CD2- __ T
DDX52	0.009648947	-0.732172221	0.093	0.14	1	CD2- __ T
HAPSTR1	0.009663369	-0.27687639	0.376	0.466	1	CD2- __ T
SEC14L1	0.00971417	-0.442310204	0.076	0.122	1	CD2- __ T
SLC44A2	0.009730122	-0.329378735	0.335	0.412	1	CD2- __ T
RAB1B	0.009872709	-0.337320792	0.242	0.319	1	CD2- __ T
CEBPG	0.009909398	-0.338942751	0.184	0.251	1	CD2- __ T
MANF	0.009913891	-0.281360098	0.243	0.319	1	CD2- __ T
SASH3	0.010063459	-0.260174727	0.391	0.492	1	CD2- __ T
ST8SIA1	0.010102251	0.453667029	0.421	0.36	1	CD2- __ T
FAM76A	0.010114434	-0.50399668	0.149	0.21	1	CD2- __ T
IRF2BP2	0.010307497	-0.318430499	0.229	0.303	1	CD2- __ T
CD38	0.010317949	-0.28687456	0.441	0.526	1	CD2- __ T
MROH1	0.010356492	-0.498892229	0.141	0.199	1	CD2- __ T
FOXN3	0.010386609	-0.293874407	0.396	0.492	1	CD2- __ T
ITGA6	0.010414773	-0.413031132	0.135	0.194	1	CD2- __ T
ENSSSCG00000052350	0.010424917	-0.226350668	0.169	0.238	1	CD2- __ T
ZBTB25	0.010508622	-0.245772712	0.274	0.352	1	CD2- __ T
LRPPRC	0.01051201	-0.317369214	0.201	0.275	1	CD2- __ T
ZNF148	0.010545633	-0.293200102	0.367	0.459	1	CD2- __ T
ECT2	0.010650196	-0.413268306	0.06	0.101	1	CD2- __ T
FKBP5	0.010692807	-0.344666786	0.274	0.355	1	CD2- __ T
KDM4B	0.010743099	-0.395352577	0.155	0.22	1	CD2- __ T
ZNF25	0.010779981	-0.543314765	0.077	0.122	1	CD2- __ T
SPCS2	0.010828499	-0.275660966	0.431	0.523	1	CD2- __ T
ZZEF1	0.010847423	-0.547375231	0.089	0.137	1	CD2- __ T
SLC43A2	0.010943762	-0.526078401	0.068	0.111	1	CD2- __ T
ZMYM2	0.010994817	-0.350196977	0.177	0.246	1	CD2- __ T
BTBD1	0.01101368	-0.244408824	0.251	0.337	1	CD2- __ T
KIF5B	0.011131233	0.381921103	0.489	0.461	1	CD2- __ T
HSD17B4	0.011217786	0.742461026	0.161	0.111	1	CD2- __ T
WDR74	0.011274751	-0.357834851	0.173	0.236	1	CD2- __ T
ENSSSCG00000002918	0.011307117	0.378026422	0.496	0.451	1	CD2- __ T
BAZ1A	0.01130937	-0.324816939	0.484	0.547	1	CD2- __ T
RFTN1	0.011402574	-0.31387493	0.475	0.557	1	CD2- __ T
ENSSSCG00000037475	0.011432932	0.650838911	0.217	0.166	1	CD2- __ T
RARG	0.011517912	-0.347060641	0.13	0.189	1	CD2- __ T
HADHA	0.011547261	-0.327250337	0.121	0.179	1	CD2- __ T
LZIC	0.011589521	-0.610428414	0.093	0.142	1	CD2- __ T
TESPA1	0.011610444	-0.362763969	0.16	0.22	1	CD2- __ T
BLTP1	0.011686222	-0.253825952	0.558	0.637	1	CD2- __ T
KCTD10	0.011690524	-0.503284044	0.094	0.142	1	CD2- __ T
SNRNP25	0.011758709	-0.321340068	0.255	0.339	1	CD2- __ T
MED27	0.011863127	-0.325434148	0.211	0.277	1	CD2- __ T
FBXO7	0.011887263	-0.590060572	0.116	0.166	1	CD2- __ T
ENSSSCG00000041364	0.01191493	-0.233886054	0.136	0.194	1	CD2- __ T
NSMCE2	0.01191581	-0.318691148	0.161	0.223	1	CD2- __ T
MTPAP	0.011930752	-0.608702189	0.107	0.155	1	CD2- __ T
C2orf68	0.011939223	-0.464120964	0.097	0.148	1	CD2- __ T
RANBP9	0.012015569	-0.263535752	0.175	0.241	1	CD2- __ T
ENSSSCG00000039706	0.012076785	-0.246372081	0.382	0.484	1	CD2- __ T
TIMM22	0.012079703	-0.440732075	0.107	0.158	1	CD2- __ T
SLC38A6	0.012113238	-0.690375848	0.076	0.119	1	CD2- __ T
LIN54	0.012122974	-0.555594332	0.066	0.109	1	CD2- __ T
RFX3	0.012162235	-0.262192903	0.342	0.415	1	CD2- __ T
STRN4	0.012337024	-0.34853657	0.128	0.187	1	CD2- __ T
MSMO1	0.012338755	-0.43581441	0.19	0.256	1	CD2- __ T
ANKRD28	0.012401535	-0.335097727	0.196	0.264	1	CD2- __ T
TRNT1	0.012403692	-0.537270658	0.102	0.15	1	CD2- __ T
CAB39L	0.012470766	-0.457808433	0.125	0.179	1	CD2- __ T
FBXO48	0.012489938	-0.381509542	0.074	0.117	1	CD2- __ T
IARS1	0.012494149	-0.545404796	0.344	0.417	1	CD2- __ T
GDI2	0.012587835	-0.205899629	0.497	0.598	1	CD2- __ T
PPP6R1	0.012605811	-0.422874112	0.083	0.13	1	CD2- __ T
MARS1	0.012631986	-0.656822041	0.089	0.135	1	CD2- __ T
TMEM203	0.012667524	-0.592125112	0.099	0.148	1	CD2- __ T
ZCCHC2	0.012706102	-0.519579629	0.131	0.184	1	CD2- __ T
FADS3	0.012720318	0.966424763	0.15	0.104	1	CD2- __ T
PAOX	0.012800468	-0.462239881	0.108	0.158	1	CD2- __ T
UBE2J2	0.012831128	-0.331252767	0.2	0.267	1	CD2- __ T
PRR13	0.012928912	0.306461206	0.567	0.536	1	CD2- __ T
IMPA2	0.012963321	0.805381639	0.217	0.171	1	CD2- __ T
TRIM37	0.013103397	-0.682009632	0.082	0.124	1	CD2- __ T
EIF2B4	0.013185149	-0.398815733	0.137	0.194	1	CD2- __ T
NUB1	0.013186246	-0.232319506	0.533	0.627	1	CD2- __ T
CEP57	0.013186775	-0.223394566	0.312	0.394	1	CD2- __ T
PHLDA2	0.013197127	0.816704513	0.241	0.187	1	CD2- __ T
ENSSSCG00000036892	0.013252328	-0.416824452	0.141	0.197	1	CD2- __ T
UBE2G1	0.013309714	-0.256856837	0.398	0.487	1	CD2- __ T
JMJD6	0.013455291	-0.241673301	0.154	0.22	1	CD2- __ T
TAMALIN	0.01348675	-0.592147141	0.135	0.187	1	CD2- __ T
CERT1	0.013577729	-0.330196668	0.217	0.288	1	CD2- __ T
MARCHF8	0.013584365	-0.573642645	0.082	0.124	1	CD2- __ T
BRD8	0.013626166	-0.279625763	0.192	0.262	1	CD2- __ T
EIF4G3	0.01371095	-0.229387397	0.517	0.604	1	CD2- __ T
PLEKHA1	0.013718849	-0.3775663	0.344	0.422	1	CD2- __ T
ERMARD	0.013740416	-0.297458011	0.228	0.298	1	CD2- __ T
NDUFAF8	0.013742928	-0.609309416	0.085	0.13	1	CD2- __ T
AFG2A	0.013893852	-0.376480899	0.243	0.311	1	CD2- __ T
FXR2	0.013895325	-0.40748274	0.082	0.127	1	CD2- __ T
CYP2E1	0.013904118	-0.316601376	0.206	0.275	1	CD2- __ T
GNA15	0.01393626	-0.561603303	0.095	0.142	1	CD2- __ T
CUBN	0.014055365	-0.754548269	0.062	0.101	1	CD2- __ T
ENSSSCG00000031085	0.014056205	0.651691352	0.227	0.174	1	CD2- __ T
TMEM9B	0.014058716	-0.31890407	0.34	0.425	1	CD2- __ T
EXOC6B	0.014085704	-0.266677557	0.334	0.42	1	CD2- __ T
CRK	0.014094754	-0.30972961	0.142	0.199	1	CD2- __ T
URI1	0.014127518	-0.232026292	0.315	0.407	1	CD2- __ T
ENSSSCG00000032060	0.014166912	-0.377449741	0.129	0.184	1	CD2- __ T
ADNP2	0.014205474	-0.26654812	0.138	0.199	1	CD2- __ T
PPP4C	0.014251408	0.32301506	0.422	0.378	1	CD2- __ T
RAD52	0.014319626	-0.508247072	0.076	0.119	1	CD2- __ T
TBL1XR1	0.014340274	-0.287319841	0.365	0.446	1	CD2- __ T
RBM12B	0.014355602	-0.397428492	0.077	0.122	1	CD2- __ T
USP9X	0.014366156	-0.274359473	0.402	0.482	1	CD2- __ T
RNASEH2B	0.014392584	-0.452666556	0.093	0.14	1	CD2- __ T
LRPAP1	0.014393723	-0.424265267	0.124	0.176	1	CD2- __ T
PEAK1	0.014502455	-0.471065116	0.153	0.21	1	CD2- __ T
GNL3	0.014750866	-0.314521779	0.127	0.181	1	CD2- __ T
BRD4	0.014758173	-0.23898553	0.475	0.557	1	CD2- __ T
TBXA2R	0.014807056	-0.607143001	0.099	0.145	1	CD2- __ T
LARP4	0.014862101	-0.348052149	0.244	0.308	1	CD2- __ T
RETREG3	0.014970761	-0.367534462	0.142	0.199	1	CD2- __ T
TRIM25	0.015000829	-0.361146947	0.185	0.251	1	CD2- __ T
ENSSSCG00000056699	0.01508724	-0.474670514	0.099	0.148	1	CD2- __ T
MAU2	0.015157202	-0.467750346	0.118	0.174	1	CD2- __ T
THAP11	0.015176764	-0.229856534	0.198	0.262	1	CD2- __ T
RPRD2	0.015292547	-0.220490939	0.279	0.355	1	CD2- __ T
OAZ2	0.015295809	-0.339152581	0.08	0.124	1	CD2- __ T
NABP2	0.01530087	-0.406055773	0.161	0.22	1	CD2- __ T
FAM199X	0.015325207	-0.541792262	0.107	0.155	1	CD2- __ T
SCAP	0.015413558	-0.476765392	0.097	0.145	1	CD2- __ T
USP24	0.015498376	-0.217706755	0.136	0.192	1	CD2- __ T
ENSSSCG00000020777	0.015500248	-0.231032252	0.17	0.236	1	CD2- __ T
NIBAN1	0.01551918	-0.355601055	0.165	0.22	1	CD2- __ T
ENSSSCG00000037143	0.015520265	-0.227546287	0.517	0.591	1	CD2- __ T
RAB2B	0.015559097	-0.569301177	0.105	0.153	1	CD2- __ T
PPP2R5A	0.015582984	-0.304306669	0.544	0.658	1	CD2- __ T
TRMT112	0.015669597	0.257199146	0.609	0.591	1	CD2- __ T
NGLY1	0.015688979	-0.259083515	0.176	0.241	1	CD2- __ T
OTUD6B	0.015794963	-0.250525545	0.101	0.15	1	CD2- __ T
USP8	0.015816002	-0.209762705	0.339	0.427	1	CD2- __ T
ADD1	0.015912868	-0.267505451	0.45	0.526	1	CD2- __ T
AHCYL1	0.016041872	-0.815676381	0.079	0.119	1	CD2- __ T
CSNK1D	0.016131397	-0.278901721	0.208	0.282	1	CD2- __ T
ENSSSCG00000047910	0.016139309	-0.37336153	0.272	0.337	1	CD2- __ T
DYRK2	0.016154794	-0.293613933	0.38	0.456	1	CD2- __ T
SMARCA5	0.016177395	0.233647927	0.721	0.731	1	CD2- __ T
CCND2	0.016192884	-0.320117991	0.344	0.425	1	CD2- __ T
EMG1	0.016220425	0.662910782	0.21	0.161	1	CD2- __ T
DARS1	0.016331988	-0.337894338	0.268	0.337	1	CD2- __ T
EPS15L1	0.01642259	-0.44916847	0.153	0.21	1	CD2- __ T
FBXL3	0.016461684	-0.409404003	0.127	0.181	1	CD2- __ T
HYCC2	0.016543199	-0.474058131	0.14	0.194	1	CD2- __ T
PHYH	0.016563149	-0.232908643	0.181	0.246	1	CD2- __ T
BAG4	0.016624809	-0.352285236	0.181	0.246	1	CD2- __ T
GMIP	0.016827668	-0.356653513	0.119	0.171	1	CD2- __ T
BUD23	0.016844208	-0.284523833	0.402	0.477	1	CD2- __ T
BUB3	0.016861612	-0.236163806	0.327	0.415	1	CD2- __ T
MRPS9	0.016911412	-0.350058545	0.154	0.212	1	CD2- __ T
RUFY2	0.016934566	-0.406783692	0.208	0.275	1	CD2- __ T
ENSSSCG00000000148	0.01697317	-0.524668988	0.088	0.132	1	CD2- __ T
RARS2	0.016976019	-0.61682306	0.076	0.117	1	CD2- __ T
PLP2	0.017060636	-0.218826562	0.499	0.573	1	CD2- __ T
RFFL	0.017145368	-0.403947899	0.155	0.212	1	CD2- __ T
EFCAB14	0.01717788	-0.477680234	0.105	0.153	1	CD2- __ T
ENSSSCG00000048896	0.01720553	-0.285933187	0.126	0.181	1	CD2- __ T
IKZF2	0.017216012	-0.383958962	0.298	0.373	1	CD2- __ T
EIF3L	0.017251246	-0.223121788	0.483	0.573	1	CD2- __ T
ZC3H4	0.017254819	-0.591290773	0.083	0.124	1	CD2- __ T
BCL11B	0.017307125	-0.288302721	0.162	0.223	1	CD2- __ T
NUP214	0.017343943	-0.230404832	0.141	0.202	1	CD2- __ T
MALSU1	0.017372339	0.624979368	0.233	0.184	1	CD2- __ T
RFX1	0.017395202	-0.442467879	0.101	0.148	1	CD2- __ T
DCP2	0.017407281	-0.207980646	0.325	0.417	1	CD2- __ T
SLC23A2	0.017483587	-0.61412015	0.12	0.168	1	CD2- __ T
ZBTB41	0.017499007	-0.211290929	0.193	0.259	1	CD2- __ T
ARID1B	0.017514546	-0.298464098	0.426	0.51	1	CD2- __ T
TMEM50B	0.017538944	-0.225037492	0.288	0.368	1	CD2- __ T
DPP4	0.017681871	0.556309987	0.261	0.207	1	CD2- __ T
NOC2L	0.017702295	-0.310466297	0.117	0.171	1	CD2- __ T
DDX18	0.017843389	-0.240753638	0.351	0.435	1	CD2- __ T
WASF2	0.017860682	-0.24081464	0.378	0.464	1	CD2- __ T
CNPY2	0.018007623	0.72090427	0.2	0.153	1	CD2- __ T
CXXC1	0.0180533	-0.220555629	0.144	0.202	1	CD2- __ T
TOMM40	0.018055378	-0.461070413	0.082	0.124	1	CD2- __ T
ID2	0.018066004	0.321420005	0.555	0.516	1	CD2- __ T
BRD10	0.018074653	-0.370588938	0.277	0.35	1	CD2- __ T
ATP2C1	0.018091671	-0.381796234	0.142	0.197	1	CD2- __ T
VPS8	0.018100192	-0.309066472	0.161	0.218	1	CD2- __ T
DNMT3A	0.018324141	-0.297363821	0.205	0.272	1	CD2- __ T
PTP4A2	0.018327149	-0.22955717	0.273	0.355	1	CD2- __ T
PHF12	0.018369007	-0.489134639	0.155	0.207	1	CD2- __ T
IER5	0.018462332	0.306587057	0.55	0.518	1	CD2- __ T
DUS3L	0.018567655	-0.385072799	0.069	0.109	1	CD2- __ T
DNAJC18	0.018641142	-0.507007091	0.072	0.111	1	CD2- __ T
CCNG2	0.018650596	-0.390535393	0.063	0.101	1	CD2- __ T
PAIP1	0.018736457	-0.265200478	0.316	0.391	1	CD2- __ T
SLC20A1	0.018842843	-0.220877024	0.273	0.352	1	CD2- __ T
LTV1	0.018900811	-0.247090397	0.27	0.339	1	CD2- __ T
ENSSSCG00000051293	0.018931948	-0.442947178	0.101	0.148	1	CD2- __ T
NSDHL	0.018968577	-0.478889832	0.07	0.109	1	CD2- __ T
POLR1A	0.019063244	-0.709045463	0.07	0.109	1	CD2- __ T
ATF3	0.019079375	0.3408006	0.653	0.63	1	CD2- __ T
DYNC1H1	0.019234804	-0.326133517	0.198	0.264	1	CD2- __ T
TNRC6A	0.019311402	-0.334713883	0.234	0.303	1	CD2- __ T
STK24	0.019334656	-0.281967957	0.25	0.321	1	CD2- __ T
KCTD20	0.019385772	-0.398882553	0.186	0.249	1	CD2- __ T
AQR	0.019439519	-0.452237446	0.146	0.199	1	CD2- __ T
DHX29	0.019462297	-0.270033758	0.221	0.288	1	CD2- __ T
DNAJC10	0.019621739	-0.215511895	0.325	0.399	1	CD2- __ T
MOSPD1	0.019640373	-0.513251151	0.076	0.117	1	CD2- __ T
POLR2A	0.019649126	-0.321613123	0.349	0.425	1	CD2- __ T
SLC39A10	0.019685705	-0.352182118	0.299	0.376	1	CD2- __ T
CPEB2	0.019712398	-0.436756024	0.129	0.179	1	CD2- __ T
GALNT6	0.01981502	-0.494954624	0.12	0.168	1	CD2- __ T
ENSSSCG00000032141	0.019835428	-0.269337781	0.121	0.174	1	CD2- __ T
ARPC1A	0.019838942	-0.470988641	0.14	0.192	1	CD2- __ T
UQCRC2	0.019842111	-0.258943038	0.318	0.402	1	CD2- __ T
YTHDC2	0.019983233	-0.242131185	0.206	0.269	1	CD2- __ T
PSMD2	0.019990095	-0.242195027	0.33	0.407	1	CD2- __ T
USF2	0.020003971	-0.357121381	0.142	0.199	1	CD2- __ T
C8orf76	0.020112021	-0.403878873	0.124	0.174	1	CD2- __ T
SMARCE1	0.020183305	-0.294506625	0.323	0.409	1	CD2- __ T
ATAD2B	0.020192214	-0.349000487	0.231	0.301	1	CD2- __ T
FMNL1	0.020269188	-0.208626412	0.423	0.492	1	CD2- __ T
ATXN2L	0.020303694	-0.449223552	0.149	0.202	1	CD2- __ T
LPIN1	0.020330088	-0.289975138	0.215	0.28	1	CD2- __ T
MXD1	0.020354232	-0.33299474	0.192	0.254	1	CD2- __ T
IARS2	0.020383242	-0.315896343	0.196	0.262	1	CD2- __ T
TMEM168	0.020485859	-0.22405856	0.131	0.187	1	CD2- __ T
ENSSSCG00000006418	0.020783786	0.282395289	0.603	0.562	1	CD2- __ T
TMEM128	0.02080325	-0.345154179	0.122	0.174	1	CD2- __ T
AP5M1	0.020846526	-0.439882155	0.145	0.197	1	CD2- __ T
POLR2B	0.02087218	-0.276780397	0.294	0.37	1	CD2- __ T
TRABD	0.021091737	-0.33797724	0.112	0.161	1	CD2- __ T
SPTLC2	0.021094698	-0.328158077	0.2	0.264	1	CD2- __ T
IL2RB	0.021103877	-0.615890548	0.067	0.104	1	CD2- __ T
PRKAR2A	0.021115337	-0.504060577	0.175	0.231	1	CD2- __ T
NXN	0.021311278	-0.511672613	0.12	0.168	1	CD2- __ T
S100A12	0.021351989	0.800112078	0.101	0.062	1	CD2- __ T
ENSSSCG00000001934	0.021385125	-0.478725486	0.097	0.142	1	CD2- __ T
IL1RL1	0.021462157	0.333939588	0.457	0.415	1	CD2- __ T
CDADC1	0.021486328	-0.37934354	0.222	0.288	1	CD2- __ T
TBC1D17	0.021552536	-0.604216472	0.113	0.161	1	CD2- __ T
VPS13D	0.021642438	-0.33954285	0.161	0.22	1	CD2- __ T
CSNK2A2	0.021706832	-0.209606859	0.203	0.272	1	CD2- __ T
LEPROTL1	0.021775619	-0.214213389	0.32	0.409	1	CD2- __ T
ACVR2A	0.021815118	-0.224753516	0.164	0.218	1	CD2- __ T
JAZF1	0.021846172	-0.441671717	0.373	0.451	1	CD2- __ T
ENSSSCG00000038991	0.021920746	0.354966417	0.451	0.415	1	CD2- __ T
TRAF1	0.021984854	0.481241232	0.142	0.096	1	CD2- __ T
ENSSSCG00000008035	0.021989118	-0.352769307	0.161	0.22	1	CD2- __ T
CDK7	0.022022209	-0.391574232	0.202	0.267	1	CD2- __ T
RFNG	0.022083865	0.784465676	0.151	0.109	1	CD2- __ T
UTP4	0.02211144	-0.305064754	0.088	0.132	1	CD2- __ T
TP53BP1	0.022127579	-0.483596439	0.132	0.181	1	CD2- __ T
MYG1	0.022225314	-0.368273374	0.103	0.15	1	CD2- __ T
OSBPL8	0.022247132	-0.210754688	0.534	0.624	1	CD2- __ T
ALAS1	0.02232963	-0.561497804	0.064	0.101	1	CD2- __ T
AKT3	0.022434614	-0.23938769	0.297	0.365	1	CD2- __ T
LSM14B	0.022516169	-0.317521567	0.152	0.207	1	CD2- __ T
ENSSSCG00000038912	0.022616603	0.482100534	0.364	0.319	1	CD2- __ T
ENSSSCG00000040577	0.022671612	0.529578637	0.292	0.249	1	CD2- __ T
PRDX6	0.022674873	-0.279812863	0.256	0.319	1	CD2- __ T
COX17	0.022776115	-0.305612846	0.386	0.448	1	CD2- __ T
KRT10	0.022900555	-0.287240275	0.179	0.238	1	CD2- __ T
LCP2	0.023133876	-0.216077875	0.678	0.744	1	CD2- __ T
CYB5B	0.02325936	-0.23731163	0.223	0.293	1	CD2- __ T
RPRD1B	0.023391026	-0.251808713	0.142	0.197	1	CD2- __ T
DESI1	0.023443293	-0.333607129	0.109	0.155	1	CD2- __ T
ERC1	0.023589197	-0.292613118	0.351	0.425	1	CD2- __ T
NUP107	0.023622216	-0.268196256	0.225	0.29	1	CD2- __ T
MRPL49	0.02377001	-0.288136046	0.176	0.236	1	CD2- __ T
ARL15	0.023891153	-0.417985248	0.153	0.205	1	CD2- __ T
ARMC8	0.023905411	-0.28658175	0.174	0.236	1	CD2- __ T
FLNA	0.024038295	-0.201869792	0.31	0.381	1	CD2- __ T
BATF	0.024122293	-0.362587796	0.102	0.148	1	CD2- __ T
FEM1C	0.024216741	-0.298599692	0.104	0.15	1	CD2- __ T
KCNAB2	0.024217745	-0.229056495	0.332	0.409	1	CD2- __ T
POGLUT1	0.024355166	-0.434751228	0.119	0.166	1	CD2- __ T
COPB1	0.024402888	-0.206855096	0.269	0.342	1	CD2- __ T
LNPK	0.024566232	-0.220875029	0.21	0.272	1	CD2- __ T
HSPA6	0.024570078	1.150470325	0.212	0.166	1	CD2- __ T
TIMMDC1	0.024590343	-0.445315329	0.097	0.14	1	CD2- __ T
BCL7C	0.024609777	-0.298059194	0.297	0.368	1	CD2- __ T
C16orf74	0.024661417	-0.551777701	0.084	0.124	1	CD2- __ T
PLOD3	0.024683406	-0.480457412	0.064	0.101	1	CD2- __ T
USP10	0.024706579	-0.325086917	0.199	0.259	1	CD2- __ T
UBE2S	0.024809014	-0.294338475	0.357	0.435	1	CD2- __ T
NAA30	0.024812253	-0.240807553	0.113	0.161	1	CD2- __ T
CRKL	0.025087649	-0.348931678	0.122	0.171	1	CD2- __ T
GPBP1L1	0.025159874	-0.472416164	0.121	0.168	1	CD2- __ T
SATB1	0.025196023	-0.23081171	0.423	0.5	1	CD2- __ T
JPT2	0.025258224	-0.573157261	0.09	0.132	1	CD2- __ T
ZNF236	0.025324772	-0.421082382	0.087	0.13	1	CD2- __ T
SLC33A1	0.025429457	-0.482507523	0.097	0.14	1	CD2- __ T
PIAS2	0.025443963	-0.289598337	0.123	0.176	1	CD2- __ T
POGZ	0.025562732	-0.365444651	0.117	0.163	1	CD2- __ T
ZNF524	0.02563673	-0.385210143	0.117	0.166	1	CD2- __ T
ELL2	0.02567638	-0.336086855	0.28	0.345	1	CD2- __ T
LRRFIP2	0.025768444	-0.254815813	0.195	0.256	1	CD2- __ T
SEC22A	0.025907984	-0.271527229	0.292	0.36	1	CD2- __ T
RNF14	0.02595282	-0.594357287	0.095	0.137	1	CD2- __ T
FAM168A	0.026008931	-0.253935299	0.15	0.205	1	CD2- __ T
RRBP1	0.026038917	-0.35489246	0.142	0.194	1	CD2- __ T
GMFB	0.026052401	-0.543393597	0.113	0.158	1	CD2- __ T
MGAT1	0.026287336	-0.439842999	0.074	0.111	1	CD2- __ T
ZNF197	0.026319873	-0.454048497	0.068	0.106	1	CD2- __ T
CGRRF1	0.026362014	-0.545345588	0.079	0.117	1	CD2- __ T
PML	0.026418412	-0.260533941	0.256	0.329	1	CD2- __ T
ATXN7L1	0.026441194	-0.270741296	0.281	0.347	1	CD2- __ T
CWC25	0.026600692	-0.302527832	0.191	0.249	1	CD2- __ T
RALB	0.026646211	-0.244257951	0.112	0.158	1	CD2- __ T
COQ2	0.02669357	-0.326784964	0.17	0.225	1	CD2- __ T
STX16	0.026783365	-0.341084799	0.129	0.179	1	CD2- __ T
ATRN	0.02679305	-0.484526051	0.121	0.166	1	CD2- __ T
GIMAP8	0.02679857	-0.396235296	0.187	0.244	1	CD2- __ T
MSI2	0.026819059	-0.222478496	0.178	0.236	1	CD2- __ T
ENSSSCG00000000207	0.026854985	-0.246245375	0.15	0.207	1	CD2- __ T
IL18R1	0.026856143	-0.258775546	0.385	0.464	1	CD2- __ T
ST3GAL4	0.026961188	-0.213576806	0.227	0.295	1	CD2- __ T
TM9SF1	0.026966645	-0.326439925	0.134	0.184	1	CD2- __ T
TRIP12	0.026971258	-0.453634635	0.225	0.295	1	CD2- __ T
TMEM222	0.026988374	-0.24343051	0.149	0.202	1	CD2- __ T
ZDHHC7	0.027050524	-0.378136799	0.076	0.114	1	CD2- __ T
KDM6A	0.02709042	-0.327333211	0.461	0.531	1	CD2- __ T
KDM2A	0.027100773	-0.219119256	0.251	0.321	1	CD2- __ T
TRAF7	0.027239249	-0.450347243	0.067	0.104	1	CD2- __ T
CHMP3	0.027319861	0.649967981	0.219	0.174	1	CD2- __ T
CWC22	0.027510943	-0.255778541	0.197	0.262	1	CD2- __ T
DOCK9	0.027619871	-0.678254719	0.078	0.117	1	CD2- __ T
SGF29	0.027757895	-0.281413955	0.178	0.238	1	CD2- __ T
VCPIP1	0.027827559	-0.470746077	0.097	0.14	1	CD2- __ T
ENSSSCG00000060529	0.027837678	-0.230813376	0.207	0.269	1	CD2- __ T
ENSSSCG00000000563	0.027928191	-0.514281724	0.125	0.171	1	CD2- __ T
CSTF1	0.028101169	-0.609371988	0.072	0.109	1	CD2- __ T
TCIRG1	0.028124035	-0.437741013	0.074	0.111	1	CD2- __ T
SMAD3	0.028222469	-0.335584211	0.126	0.174	1	CD2- __ T
CDC34	0.028274963	-0.369986205	0.093	0.137	1	CD2- __ T
CDKN1B	0.028786486	-0.390086655	0.153	0.207	1	CD2- __ T
ACTL6A	0.028829412	-0.294801747	0.126	0.174	1	CD2- __ T
CCNT1	0.028915183	-0.389610167	0.16	0.212	1	CD2- __ T
GARRE1	0.02912149	-0.418118621	0.117	0.161	1	CD2- __ T
MECP2	0.029216222	-0.333970058	0.105	0.15	1	CD2- __ T
FBXL17	0.029262726	-0.215090574	0.414	0.503	1	CD2- __ T
ZC3H18	0.029342328	-0.440613711	0.102	0.145	1	CD2- __ T
EP300	0.029600172	-0.280084225	0.27	0.337	1	CD2- __ T
COG5	0.02963094	-0.21853011	0.265	0.339	1	CD2- __ T
RHBDD1	0.029800383	-0.255210144	0.112	0.158	1	CD2- __ T
PROSER1	0.029865824	-0.320387803	0.08	0.119	1	CD2- __ T
ERGIC3	0.030029222	-0.254826749	0.152	0.21	1	CD2- __ T
YIPF5	0.030048941	-0.241395084	0.237	0.303	1	CD2- __ T
LTB	0.03005803	-0.284257953	0.421	0.49	1	CD2- __ T
KDM3A	0.030213017	-0.322533749	0.194	0.249	1	CD2- __ T
MAP3K8	0.030267618	0.678733023	0.246	0.202	1	CD2- __ T
TAPT1	0.030277815	-0.234837189	0.191	0.254	1	CD2- __ T
SIK1	0.030379778	-0.290684063	0.197	0.254	1	CD2- __ T
DELE1	0.030567802	-0.385131262	0.083	0.122	1	CD2- __ T
WDR12	0.030572872	-0.247869066	0.165	0.218	1	CD2- __ T
ATP6V1G1	0.030647755	0.200936186	0.695	0.666	1	CD2- __ T
ENSSSCG00000053970	0.030679335	-0.336688582	0.083	0.122	1	CD2- __ T
TENT2	0.030742351	-0.273694461	0.237	0.303	1	CD2- __ T
C5orf24	0.03075347	-0.426492173	0.148	0.194	1	CD2- __ T
MAGI3	0.030924589	0.4874821	0.328	0.285	1	CD2- __ T
KDM5A	0.030943269	-0.237102121	0.302	0.378	1	CD2- __ T
HEBP1	0.031002251	0.632470314	0.128	0.088	1	CD2- __ T
FNIP2	0.031082792	-0.538171201	0.131	0.176	1	CD2- __ T
ENSSSCG00000037565	0.031106767	0.45444936	0.363	0.316	1	CD2- __ T
FMNL2	0.031357315	-0.242231582	0.17	0.225	1	CD2- __ T
SRFBP1	0.031594586	-0.243725991	0.09	0.132	1	CD2- __ T
SPR	0.031725355	-0.214674775	0.175	0.236	1	CD2- __ T
ENSSSCG00000058709	0.031797966	-0.375419544	0.169	0.223	1	CD2- __ T
TANK	0.031895871	-0.294937736	0.338	0.396	1	CD2- __ T
ZNHIT6	0.03195884	-0.287113578	0.14	0.189	1	CD2- __ T
GADD45G	0.032041539	0.408266077	0.45	0.417	1	CD2- __ T
RFX7	0.032070047	-0.283719809	0.22	0.275	1	CD2- __ T
PIP4P1	0.032466018	-0.227379274	0.105	0.15	1	CD2- __ T
TM9SF3	0.032472753	-0.215133637	0.419	0.495	1	CD2- __ T
GOLGA3	0.032486529	-0.353482203	0.091	0.13	1	CD2- __ T
ENSSSCG00000032573	0.03256517	-0.2367085	0.35	0.433	1	CD2- __ T
GINM1	0.032626184	-0.306782733	0.104	0.148	1	CD2- __ T
ENSSSCG00000036529	0.032726438	-0.512324378	0.09	0.13	1	CD2- __ T
KLHL28	0.032747152	-0.253799561	0.32	0.394	1	CD2- __ T
SLC38A1	0.032758891	-0.319756403	0.092	0.135	1	CD2- __ T
FCMR	0.032846863	-0.289843042	0.192	0.251	1	CD2- __ T
KMT5B	0.032887244	-0.422177696	0.226	0.28	1	CD2- __ T
PPP6R2	0.032914045	-0.341903665	0.211	0.267	1	CD2- __ T
MAF	0.032937827	0.300196687	0.451	0.417	1	CD2- __ T
TRMT1	0.03299379	-0.322038642	0.074	0.111	1	CD2- __ T
ENSSSCG00000031299	0.033114411	-0.301011095	0.212	0.269	1	CD2- __ T
MRPS27	0.03314283	-0.497116867	0.083	0.122	1	CD2- __ T
ENSSSCG00000036083	0.033238362	-0.286006196	0.162	0.212	1	CD2- __ T
CNOT10	0.03327452	-0.269245951	0.183	0.238	1	CD2- __ T
RBM27	0.033292793	-0.241283099	0.287	0.352	1	CD2- __ T
ZCWPW1	0.033306305	-0.446044	0.068	0.104	1	CD2- __ T
STING1	0.033465558	0.501151166	0.227	0.181	1	CD2- __ T
AP2M1	0.03353813	-0.209947735	0.318	0.386	1	CD2- __ T
ATF7	0.033597511	-0.294773507	0.195	0.251	1	CD2- __ T
SYNJ2BP	0.033664955	-0.281313532	0.138	0.189	1	CD2- __ T
MED4	0.033762221	-0.209915956	0.282	0.35	1	CD2- __ T
TFRC	0.033916876	-0.468504574	0.11	0.153	1	CD2- __ T
UXT	0.034125456	-0.316751718	0.162	0.215	1	CD2- __ T
ODR4	0.034175432	-0.287902239	0.079	0.117	1	CD2- __ T
EML2	0.034179221	-0.398611368	0.094	0.135	1	CD2- __ T
DAP	0.03418764	-0.212691343	0.353	0.443	1	CD2- __ T
IST1	0.034218617	-0.276956007	0.245	0.311	1	CD2- __ T
DUSP22	0.034243473	-0.29550844	0.086	0.127	1	CD2- __ T
XYLT1	0.03434605	-0.20804916	0.361	0.433	1	CD2- __ T
DCAF1	0.034519753	-0.381911514	0.151	0.202	1	CD2- __ T
PPP2R5D	0.034576228	-0.5856243	0.073	0.109	1	CD2- __ T
DCAF15	0.034590247	-0.207245913	0.249	0.319	1	CD2- __ T
TSR2	0.034694357	-0.226295979	0.165	0.223	1	CD2- __ T
PRKD2	0.034715983	-0.280135473	0.302	0.373	1	CD2- __ T
FRS2	0.034761578	-0.275425271	0.149	0.199	1	CD2- __ T
MED8	0.034906126	-0.266184489	0.101	0.145	1	CD2- __ T
HOOK3	0.03492497	-0.301438376	0.259	0.321	1	CD2- __ T
NOC3L	0.034928746	-0.355088257	0.13	0.176	1	CD2- __ T
MRPL24	0.035030271	-0.328527738	0.185	0.233	1	CD2- __ T
SRPRA	0.035066766	-0.27133366	0.415	0.5	1	CD2- __ T
NSUN6	0.03507296	-0.492486927	0.088	0.13	1	CD2- __ T
DNAJB12	0.035192562	-0.314540522	0.117	0.163	1	CD2- __ T
SP2	0.035225927	-0.524096556	0.069	0.104	1	CD2- __ T
TMEM39B	0.035289557	-0.367071685	0.066	0.101	1	CD2- __ T
C1orf43	0.03532896	-0.300428206	0.223	0.282	1	CD2- __ T
ENSSSCG00000034914	0.03533186	1.267858941	0.21	0.176	1	CD2- __ T
IFNGR2	0.035349941	-0.466886679	0.099	0.14	1	CD2- __ T
YLPM1	0.035356493	-0.205540287	0.165	0.22	1	CD2- __ T
STMN3	0.035376283	-0.200527881	0.091	0.132	1	CD2- __ T
CBX5	0.035505925	-0.297404794	0.124	0.171	1	CD2- __ T
EFR3A	0.03563097	-0.242576465	0.277	0.339	1	CD2- __ T
ENSSSCG00000037445	0.035787152	-0.30241876	0.204	0.264	1	CD2- __ T
KMT2A	0.035820771	-0.265697094	0.43	0.51	1	CD2- __ T
TMEM248	0.035848773	-0.292770276	0.1	0.142	1	CD2- __ T
ARHGAP27	0.035881829	-0.478401854	0.092	0.132	1	CD2- __ T
TEX10	0.036017162	-0.257386045	0.131	0.181	1	CD2- __ T
ENSSSCG00000016263	0.036048314	-0.20720569	0.378	0.459	1	CD2- __ T
COQ9	0.036108493	0.471415112	0.162	0.119	1	CD2- __ T
ENSSSCG00000062137	0.036335657	-0.355959916	0.109	0.15	1	CD2- __ T
IPMK	0.036340347	-0.337009844	0.173	0.223	1	CD2- __ T
ENSSSCG00000053584	0.036419792	-0.222665897	0.217	0.285	1	CD2- __ T
NUP93	0.036783492	-0.207511017	0.078	0.117	1	CD2- __ T
NOL9	0.036914117	-0.412936217	0.153	0.205	1	CD2- __ T
GSR	0.037165202	-0.33384723	0.123	0.168	1	CD2- __ T
COPA	0.037170769	-0.286562376	0.192	0.251	1	CD2- __ T
MAP2K7	0.037244249	-0.453105455	0.101	0.142	1	CD2- __ T
PHB1	0.037430187	-0.335953855	0.241	0.306	1	CD2- __ T
TRAF6	0.037441558	-0.384450201	0.078	0.114	1	CD2- __ T
IFT88	0.037459746	-0.478142123	0.074	0.109	1	CD2- __ T
CCDC6	0.037468978	-0.414400057	0.082	0.119	1	CD2- __ T
PHKB	0.037760046	-0.243159762	0.191	0.249	1	CD2- __ T
RSC1A1	0.038091887	-0.35407325	0.098	0.137	1	CD2- __ T
DDX24	0.038216362	-0.262050007	0.229	0.29	1	CD2- __ T
ENSSSCG00000001616	0.038375564	-0.453052344	0.102	0.145	1	CD2- __ T
B4GALT3	0.03841127	-0.232104695	0.219	0.285	1	CD2- __ T
SLAIN1	0.03853145	-0.428099708	0.116	0.158	1	CD2- __ T
BDH2	0.038637766	-0.318524603	0.135	0.184	1	CD2- __ T
PNPLA6	0.038721925	-0.339278618	0.073	0.109	1	CD2- __ T
ENSSSCG00000055899	0.038741724	-0.424386034	0.068	0.101	1	CD2- __ T
FRAT2	0.038816031	-0.286305396	0.079	0.117	1	CD2- __ T
SC5D	0.038900674	-0.298886251	0.17	0.225	1	CD2- __ T
SENP3	0.039099189	-0.548874366	0.104	0.145	1	CD2- __ T
SERTAD3	0.039134153	-0.235589678	0.297	0.363	1	CD2- __ T
PUS1	0.039175997	-0.318639116	0.071	0.106	1	CD2- __ T
VPS33B	0.039203246	-0.34121804	0.117	0.163	1	CD2- __ T
NRROS	0.039207332	-0.336016933	0.262	0.326	1	CD2- __ T
RALGAPB	0.039374739	-0.244952986	0.138	0.189	1	CD2- __ T
RNF220	0.03971393	-0.24497592	0.251	0.319	1	CD2- __ T
ALOX5AP	0.039740839	0.621402828	0.176	0.135	1	CD2- __ T
ENSSSCG00000011162	0.039793344	-0.332703828	0.119	0.166	1	CD2- __ T
MYO1F	0.039993259	-0.438366713	0.167	0.215	1	CD2- __ T
WBP1L	0.040102703	-0.205507788	0.109	0.15	1	CD2- __ T
SHQ1	0.040408123	-0.36305802	0.067	0.101	1	CD2- __ T
NUDT15	0.04045304	0.590573842	0.128	0.091	1	CD2- __ T
LGALS3BP	0.040490958	-0.421346558	0.13	0.176	1	CD2- __ T
TFIP11	0.040514679	-0.342920731	0.148	0.199	1	CD2- __ T
CD63	0.040653591	0.212149974	0.764	0.767	1	CD2- __ T
SNRPA	0.040716328	-0.380340124	0.122	0.166	1	CD2- __ T
MLF2	0.040861608	-0.214938689	0.343	0.412	1	CD2- __ T
BCAP31	0.040892397	0.22869656	0.59	0.57	1	CD2- __ T
ECSIT	0.04097832	-0.51333178	0.077	0.111	1	CD2- __ T
RNH1	0.041354311	-0.276486691	0.262	0.321	1	CD2- __ T
ENSSSCG00000035376	0.041403301	-0.290756761	0.262	0.329	1	CD2- __ T
ENSSSCG00000057763	0.041425549	-0.569472538	0.109	0.15	1	CD2- __ T
MSH2	0.041547326	-0.233049005	0.126	0.171	1	CD2- __ T
USP33	0.041639955	-0.212489798	0.122	0.171	1	CD2- __ T
TRIP13	0.041720195	-0.212532642	0.081	0.119	1	CD2- __ T
PDE7B	0.041727505	-0.67964971	0.134	0.179	1	CD2- __ T
DNAJB9	0.041744257	-0.287973955	0.214	0.269	1	CD2- __ T
KIDINS220	0.041749179	-0.246925562	0.094	0.135	1	CD2- __ T
PARG	0.0421694	-0.339617345	0.153	0.199	1	CD2- __ T
INPP5A	0.042192299	-0.505065437	0.109	0.15	1	CD2- __ T
CSTB	0.042212366	0.207882136	0.64	0.624	1	CD2- __ T
HSBP1	0.042294316	-0.273523791	0.156	0.207	1	CD2- __ T
MRPS22	0.042379066	-0.373969831	0.125	0.168	1	CD2- __ T
ENSSSCG00000061173	0.042424204	-0.470800548	0.075	0.109	1	CD2- __ T
SNRNP40	0.042691506	-0.234911124	0.242	0.308	1	CD2- __ T
ARNT	0.04277698	-0.339847344	0.115	0.158	1	CD2- __ T
C19orf25	0.04297462	-0.338000117	0.077	0.111	1	CD2- __ T
SRP68	0.043012165	-0.276261724	0.178	0.228	1	CD2- __ T
STT3B	0.04305249	-0.240447439	0.272	0.334	1	CD2- __ T
CTBP1	0.04311413	-0.245136338	0.514	0.58	1	CD2- __ T
WDR82	0.043214943	-0.213103949	0.32	0.391	1	CD2- __ T
EP400	0.04354876	-0.280633712	0.139	0.187	1	CD2- __ T
SLC1A2	0.043754918	-0.454106109	0.086	0.124	1	CD2- __ T
MRPS18C	0.043762997	-0.28513504	0.117	0.161	1	CD2- __ T
ELK1	0.043881116	-0.379480601	0.085	0.122	1	CD2- __ T
MYD88	0.043919487	-0.362490191	0.076	0.111	1	CD2- __ T
ATOSA	0.044102404	-0.228701993	0.214	0.267	1	CD2- __ T
FUBP3	0.044199854	-0.408802656	0.072	0.106	1	CD2- __ T
SSRP1	0.044523631	-0.329502351	0.204	0.254	1	CD2- __ T
WDR5	0.044785218	-0.294326326	0.126	0.171	1	CD2- __ T
AGO2	0.044823183	-0.247007391	0.184	0.241	1	CD2- __ T
ID1	0.044827592	0.695324752	0.164	0.124	1	CD2- __ T
CARS1	0.045136407	-0.443160825	0.098	0.137	1	CD2- __ T
ZC3H12A	0.045169412	-0.552191757	0.074	0.109	1	CD2- __ T
POLK	0.045260782	0.563659506	0.116	0.08	1	CD2- __ T
ACAA1	0.045308799	-0.260241486	0.102	0.142	1	CD2- __ T
FLOT2	0.045397726	-0.445367416	0.081	0.117	1	CD2- __ T
NPEPL1	0.045490966	-0.404455651	0.179	0.231	1	CD2- __ T
PGRMC1	0.045578886	-0.243599415	0.184	0.238	1	CD2- __ T
GLYR1	0.045650581	-0.37426502	0.154	0.199	1	CD2- __ T
WDR77	0.045692393	-0.361753896	0.104	0.145	1	CD2- __ T
PPP2R3C	0.045738494	-0.238531881	0.173	0.225	1	CD2- __ T
GTF2E1	0.045953694	-0.363837718	0.075	0.109	1	CD2- __ T
UBE2Z	0.045997866	-0.224591382	0.186	0.244	1	CD2- __ T
LDLRAD4	0.046105755	-0.226261578	0.309	0.378	1	CD2- __ T
PPP1CB	0.046189576	-0.214708744	0.469	0.541	1	CD2- __ T
ENSSSCG00000007749	0.046268533	-0.212434204	0.184	0.241	1	CD2- __ T
ENSSSCG00000048420	0.046315071	-0.349885168	0.106	0.145	1	CD2- __ T
UBAP2L	0.046389986	-0.235991844	0.216	0.277	1	CD2- __ T
TMEM129	0.046703636	-0.478145477	0.086	0.122	1	CD2- __ T
TARDBP	0.046713972	-0.261475752	0.187	0.238	1	CD2- __ T
EIF2AK3	0.04675458	0.204936443	0.574	0.557	1	CD2- __ T
ZBTB24	0.046828749	-0.404966947	0.094	0.132	1	CD2- __ T
NEDD4	0.046830609	-0.234047706	0.178	0.231	1	CD2- __ T
SDAD1	0.046850728	-0.288995859	0.233	0.288	1	CD2- __ T
NRIP1	0.046888388	-0.36141968	0.09	0.127	1	CD2- __ T
C21orf91	0.046894456	-0.200051302	0.372	0.448	1	CD2- __ T
IWS1	0.046916156	-0.236435853	0.205	0.262	1	CD2- __ T
STAT5A	0.047131534	-0.278342705	0.142	0.189	1	CD2- __ T
TINF2	0.04722949	-0.349011502	0.118	0.161	1	CD2- __ T
PCMTD1	0.047237593	-0.264336715	0.193	0.244	1	CD2- __ T
PRPF19	0.047305112	-0.333896124	0.183	0.233	1	CD2- __ T
REXO1	0.047477666	-0.296375291	0.07	0.104	1	CD2- __ T
POLR1H	0.047713848	-0.261639317	0.224	0.288	1	CD2- __ T
PEX1	0.047716234	-0.322334789	0.09	0.127	1	CD2- __ T
MTMR8	0.047800836	-0.243277945	0.172	0.223	1	CD2- __ T
CCDC117	0.047908364	-0.268788488	0.137	0.184	1	CD2- __ T
FGFR1OP2	0.048014643	-0.204694274	0.266	0.324	1	CD2- __ T
MLH3	0.048091873	-0.491597594	0.085	0.122	1	CD2- __ T
TMEM14A	0.048107584	-0.292288855	0.137	0.184	1	CD2- __ T
C9orf40	0.04817025	-0.27069727	0.081	0.117	1	CD2- __ T
PMPCB	0.04830721	-0.220671768	0.189	0.246	1	CD2- __ T
APPBP2	0.048795	-0.34320153	0.115	0.155	1	CD2- __ T
PIK3CD	0.048993449	-0.240307215	0.506	0.58	1	CD2- __ T
HADH	0.049242066	-0.261474111	0.212	0.267	1	CD2- __ T
GCNT1	0.049376678	-0.32938075	0.197	0.244	1	CD2- __ T
CCDC14	0.049495335	-0.348892751	0.083	0.119	1	CD2- __ T
MPC2	0.049677026	0.290880607	0.313	0.272	1	CD2- __ T
TOR4A	0.049796336	-0.286350064	0.139	0.184	1	CD2- __ T
RPUSD4	0.049833309	-0.346907029	0.075	0.109	1	CD2- __ T
AREL1	0.049894481	-0.40341162	0.104	0.142	1	CD2- __ T
EAPP	0.049950711	-0.335226182	0.162	0.21	1	CD2- __ T
DCTPP1	0.049978156	-0.227815631	0.222	0.282	1	CD2- __ T
DYNC1LI2	0.049980378	-0.227038837	0.124	0.168	1	CD2- __ T
RANBP17	0.049993886	-0.234219636	0.274	0.334	1	CD2- __ T
YBX3	9.56226555847535e-06	0.888432902	0.759	0.489	0.233252344	CD2+ __ T
KNOP1	2.64830363388701e-05	-3.024929341	0.022	0.182	0.646000705	CD2+ __ T
ENSSSCG00000026430	3.21259406787614e-05	1.456989091	0.438	0.17	0.783648071	CD2+ __ T
ENSSSCG00000012178	6.31004430194488e-05	1.301126999	0.46	0.193	1	CD2+ __ T
LRRC57	8.68050508036389e-05	-2.030327885	0.051	0.227	1	CD2+ __ T
STK17A	8.76890148990531e-05	0.535509265	0.985	0.966	1	CD2+ __ T
SPG7	0.000154644	-1.538677245	0.051	0.227	1	CD2+ __ T
RNF8	0.000225485	-1.145620395	0.153	0.375	1	CD2+ __ T
HSBP1	0.000299892	-1.027716427	0.292	0.534	1	CD2+ __ T
TMEM70	0.000414458	-0.930372762	0.109	0.307	1	CD2+ __ T
KPNA2	0.000483452	-1.151970194	0.161	0.375	1	CD2+ __ T
GCLC	0.000598925	-1.473587101	0.058	0.216	1	CD2+ __ T
BTG2	0.000681618	0.705973432	0.905	0.795	1	CD2+ __ T
ECHDC1	0.000681942	-0.865382888	0.248	0.489	1	CD2+ __ T
STYX	0.000682713	-1.486011374	0.175	0.375	1	CD2+ __ T
MAML2	0.000768067	2.453144033	0.277	0.102	1	CD2+ __ T
ZNF354B	0.000855663	-2.682583135	0.029	0.148	1	CD2+ __ T
LONRF2	0.000921255	4.29479801	0.117	0	1	CD2+ __ T
SACM1L	0.001008788	-1.026256614	0.321	0.511	1	CD2+ __ T
PCBP2	0.001093491	-0.689134414	0.628	0.739	1	CD2+ __ T
SEC61A1	0.00119522	-1.193460639	0.212	0.409	1	CD2+ __ T
ENSSSCG00000011106	0.001220426	0.696402855	0.752	0.557	1	CD2+ __ T
ENSSSCG00000051213	0.001233397	-1.314991003	0.19	0.375	1	CD2+ __ T
COX7C	0.001236901	0.494646401	0.861	0.852	1	CD2+ __ T
FBXO21	0.001248774	-0.941579982	0.255	0.466	1	CD2+ __ T
PSMD14	0.001349752	-1.675846446	0.036	0.159	1	CD2+ __ T
VCP	0.001390578	-0.907105189	0.453	0.625	1	CD2+ __ T
ENSSSCG00000055704	0.001663605	-1.737769957	0.058	0.193	1	CD2+ __ T
COX17	0.001671567	-0.663530932	0.474	0.705	1	CD2+ __ T
CHD7	0.001715859	-1.05387294	0.248	0.455	1	CD2+ __ T
EPS15L1	0.001751058	-1.164821927	0.175	0.364	1	CD2+ __ T
ATP6V1C1	0.001764043	-1.020368954	0.197	0.386	1	CD2+ __ T
FHOD1	0.001933899	-2.040727963	0.022	0.125	1	CD2+ __ T
ENSSSCG00000040155	0.002026319	-0.715759696	0.182	0.398	1	CD2+ __ T
TMED9	0.002028944	-0.747581428	0.533	0.693	1	CD2+ __ T
CPNE1	0.002056534	1.138102026	0.504	0.318	1	CD2+ __ T
NMI	0.002294247	0.910422949	0.467	0.273	1	CD2+ __ T
HNRNPUL1	0.002319284	-0.60016237	0.504	0.705	1	CD2+ __ T
NDFIP1	0.002370657	0.47902246	0.92	0.864	1	CD2+ __ T
ITCH	0.002407504	-0.915824258	0.372	0.568	1	CD2+ __ T
OTUD1	0.002531887	2.845000148	0.161	0.034	1	CD2+ __ T
GCN1	0.002753132	-1.429823983	0.102	0.25	1	CD2+ __ T
MAGOH	0.002814483	-0.843601597	0.314	0.5	1	CD2+ __ T
PEX19	0.002936519	-1.270280236	0.102	0.25	1	CD2+ __ T
GPR107	0.003038763	-0.862342717	0.197	0.386	1	CD2+ __ T
ENSSSCG00000025253	0.003055457	1.43974713	0.234	0.08	1	CD2+ __ T
TRIM13	0.003123215	-1.624139068	0.073	0.205	1	CD2+ __ T
ZDHHC7	0.0031233	-1.494738381	0.095	0.239	1	CD2+ __ T
USP9Y	0.003253409	1.244251952	0.277	0.114	1	CD2+ __ T
SETD1B	0.003260878	-1.087875345	0.036	0.148	1	CD2+ __ T
FDX1	0.003295424	1.502862665	0.307	0.148	1	CD2+ __ T
ATF4	0.0033306	0.391381767	0.942	0.909	1	CD2+ __ T
RSC1A1	0.003413453	-0.85738969	0.219	0.42	1	CD2+ __ T
C18orf21	0.003471689	-1.121669366	0.212	0.386	1	CD2+ __ T
NDUFB2	0.003590108	-0.68942948	0.314	0.511	1	CD2+ __ T
EZH2	0.003670861	1.128217083	0.38	0.216	1	CD2+ __ T
ITM2B	0.003725466	0.323104327	0.949	0.943	1	CD2+ __ T
EHD1	0.003743292	0.868710317	0.584	0.432	1	CD2+ __ T
USF3	0.003746194	-0.973470539	0.146	0.318	1	CD2+ __ T
INTS14	0.003803893	-1.614133544	0.066	0.193	1	CD2+ __ T
NECAP1	0.00399849	-1.215359207	0.161	0.318	1	CD2+ __ T
POLDIP3	0.004166128	-1.306598368	0.161	0.318	1	CD2+ __ T
SAT1	0.004188917	0.292647487	1	1	1	CD2+ __ T
ASIC3	0.004253725	-2.648978811	0.029	0.125	1	CD2+ __ T
ERCC8	0.004516255	-0.994530048	0.175	0.341	1	CD2+ __ T
WASF2	0.004549742	-0.588727075	0.474	0.648	1	CD2+ __ T
ENSSSCG00000060843	0.004561913	1.175827602	0.336	0.17	1	CD2+ __ T
CACUL1	0.004595911	-0.934102327	0.168	0.341	1	CD2+ __ T
MED13L	0.004693072	0.491055765	0.745	0.58	1	CD2+ __ T
SMAD5	0.004740404	-1.675440959	0.08	0.205	1	CD2+ __ T
STAMBPL1	0.004888889	3.369480858	0.109	0.011	1	CD2+ __ T
VPS51	0.004902197	-0.967346741	0.139	0.295	1	CD2+ __ T
RRP15	0.004921546	-0.770346653	0.255	0.42	1	CD2+ __ T
RIPOR2	0.004995487	-0.372526405	0.898	0.989	1	CD2+ __ T
ENSSSCG00000007435	0.005062402	-1.319100946	0.168	0.341	1	CD2+ __ T
RND3	0.005336209	3.153098581	0.109	0.011	1	CD2+ __ T
MED24	0.005397262	-1.781232978	0.058	0.17	1	CD2+ __ T
ENSSSCG00000033787	0.005418333	-1.77540906	0.029	0.125	1	CD2+ __ T
DIMT1	0.00545327	-1.162590477	0.058	0.182	1	CD2+ __ T
UQCRB	0.0054673	-0.657353475	0.38	0.591	1	CD2+ __ T
CSNK2A2	0.005574642	-0.905554562	0.35	0.5	1	CD2+ __ T
ABCD4	0.005582552	-1.54841175	0.029	0.125	1	CD2+ __ T
ENSSSCG00000045832	0.005631161	-1.442834559	0.036	0.136	1	CD2+ __ T
STK11	0.005944257	-1.052888115	0.175	0.33	1	CD2+ __ T
ABHD14A	0.0061025	-1.231177834	0.029	0.125	1	CD2+ __ T
ZBP1	0.006124498	-1.642096545	0.036	0.136	1	CD2+ __ T
DCUN1D4	0.006169849	1.488343967	0.168	0.045	1	CD2+ __ T
C14orf119	0.006205696	-0.907095112	0.27	0.443	1	CD2+ __ T
SGMS1	0.00649569	-1.219018856	0.102	0.239	1	CD2+ __ T
TMEM245	0.0065896	-0.812447742	0.197	0.375	1	CD2+ __ T
CAB39	0.006696356	-0.670980533	0.518	0.67	1	CD2+ __ T
ENSSSCG00000040713	0.006722511	-0.750556873	0.212	0.409	1	CD2+ __ T
CDK9	0.006747666	-0.569077301	0.423	0.602	1	CD2+ __ T
ENSSSCG00000062032	0.006749011	-1.421230045	0.036	0.136	1	CD2+ __ T
IRF1	0.006812873	0.5185875	0.65	0.5	1	CD2+ __ T
NATD1	0.007049549	-1.470991595	0.058	0.17	1	CD2+ __ T
ARRDC1	0.007089061	1.049443506	0.328	0.17	1	CD2+ __ T
TEX14	0.007161281	-1.240728707	0.095	0.227	1	CD2+ __ T
ITPR2	0.007216639	-0.593391115	0.832	0.875	1	CD2+ __ T
BANP	0.007293717	-0.885082058	0.175	0.33	1	CD2+ __ T
TBCA	0.007373891	-0.534629132	0.657	0.807	1	CD2+ __ T
MDM2	0.007465354	-1.040470605	0.175	0.318	1	CD2+ __ T
IFT46	0.007480403	1.192618687	0.292	0.148	1	CD2+ __ T
ENSSSCG00000014296	0.007541819	-0.937922349	0.263	0.432	1	CD2+ __ T
TMEM223	0.007558731	0.45097573	0.65	0.511	1	CD2+ __ T
AMPD2	0.00760392	-1.584876993	0.08	0.205	1	CD2+ __ T
RGS2	0.008127476	0.414067117	0.934	0.841	1	CD2+ __ T
PPP2R1A	0.008174295	-0.484714858	0.584	0.727	1	CD2+ __ T
ENSSSCG00000033946	0.008227204	1.110983607	0.146	0.034	1	CD2+ __ T
RNASEH1	0.008238065	-0.680375084	0.234	0.42	1	CD2+ __ T
ENSSSCG00000006376	0.008261093	-1.26922743	0.139	0.273	1	CD2+ __ T
ZDHHC9	0.008334581	-2.280546376	0.022	0.102	1	CD2+ __ T
SOD2	0.008458562	1.124455572	0.277	0.125	1	CD2+ __ T
ATF3	0.008484659	1.136825013	0.54	0.409	1	CD2+ __ T
PRR14L	0.008534998	-0.981291555	0.197	0.364	1	CD2+ __ T
GORAB	0.008672599	1.921996409	0.226	0.102	1	CD2+ __ T
ETF1	0.008733398	-0.749864727	0.321	0.5	1	CD2+ __ T
USP8	0.008898811	-0.527808794	0.445	0.625	1	CD2+ __ T
ADNP	0.008979721	-0.655952916	0.168	0.33	1	CD2+ __ T
ZFYVE26	0.009014701	-1.33448319	0.08	0.205	1	CD2+ __ T
ACOX1	0.009050853	-0.9111506	0.226	0.398	1	CD2+ __ T
ZNF662	0.009164152	-2.089675116	0.022	0.102	1	CD2+ __ T
ENSSSCG00000051969	0.009175491	-0.370481974	0.985	0.989	1	CD2+ __ T
COPS7A	0.009401872	0.987217361	0.277	0.136	1	CD2+ __ T
BRPF1	0.009450233	-1.638756825	0.073	0.182	1	CD2+ __ T
ACAA2	0.009459942	-1.228222505	0.102	0.227	1	CD2+ __ T
POLR1G	0.009605956	-1.896891754	0.022	0.102	1	CD2+ __ T
ENSSSCG00000012179	0.00965466	1.322079758	0.219	0.08	1	CD2+ __ T
DEPTOR	0.009687946	-0.989412514	0.066	0.182	1	CD2+ __ T
DCP1A	0.009829139	-0.716257698	0.248	0.42	1	CD2+ __ T
TNFAIP8L2	0.009835545	-0.826446661	0.175	0.33	1	CD2+ __ T
SCAI	0.009888425	0.987324626	0.212	0.08	1	CD2+ __ T
RFWD3	0.00997011	-1.025126492	0.073	0.193	1	CD2+ __ T
ATP6V1D	0.010024992	-1.007660302	0.241	0.398	1	CD2+ __ T
AGBL3	0.010066652	-1.786778227	0.022	0.102	1	CD2+ __ T
H2BC10	0.010147514	-0.555665055	0.117	0.261	1	CD2+ __ T
NLN	0.010224533	-1.309429014	0.022	0.102	1	CD2+ __ T
PRDX6	0.010321428	0.932712459	0.482	0.33	1	CD2+ __ T
GNA13	0.010324525	0.506099241	0.672	0.511	1	CD2+ __ T
SMAGP	0.010401915	-0.944405125	0.153	0.295	1	CD2+ __ T
ENSSSCG00000011068	0.010499365	-0.652339293	0.431	0.602	1	CD2+ __ T
PACS1	0.010529965	1.827109831	0.197	0.08	1	CD2+ __ T
ZCCHC10	0.010922395	-1.310747443	0.168	0.307	1	CD2+ __ T
ENSSSCG00000060070	0.010964811	-1.846592701	0.029	0.114	1	CD2+ __ T
CDK16	0.010987755	-1.657327685	0.058	0.159	1	CD2+ __ T
KTN1	0.011006639	-0.573728433	0.518	0.682	1	CD2+ __ T
HSD17B11	0.011265716	-1.110547611	0.102	0.227	1	CD2+ __ T
PRF1	0.011477603	1.640089237	0.212	0.091	1	CD2+ __ T
TRIM35	0.011496846	-0.995096933	0.131	0.273	1	CD2+ __ T
PALS2	0.011510729	-1.784657171	0.058	0.159	1	CD2+ __ T
H3-3B	0.011512468	0.294413916	1	1	1	CD2+ __ T
COX14	0.011744665	-0.583277159	0.292	0.455	1	CD2+ __ T
ENSSSCG00000023783	0.01181806	-2.050711482	0.036	0.125	1	CD2+ __ T
NPY	0.01222904	-1.205267249	0.146	0.284	1	CD2+ __ T
HSPA14	0.012495412	-0.543779164	0.255	0.42	1	CD2+ __ T
ENSSSCG00000016451	0.012836551	-1.047296247	0.139	0.273	1	CD2+ __ T
GMIP	0.013056012	-0.832019473	0.27	0.42	1	CD2+ __ T
RGCC	0.013073793	0.586367884	0.832	0.739	1	CD2+ __ T
IAH1	0.01307689	-0.622048321	0.292	0.477	1	CD2+ __ T
COMTD1	0.013209511	-1.469573373	0.044	0.136	1	CD2+ __ T
UNKL	0.01350701	-0.949867949	0.182	0.318	1	CD2+ __ T
CTNNBL1	0.013670474	-0.795442996	0.234	0.398	1	CD2+ __ T
ENSSSCG00000046947	0.013673811	-1.315230462	0.036	0.125	1	CD2+ __ T
NPC1	0.013684553	-0.699876321	0.27	0.432	1	CD2+ __ T
ENSSSCG00000033952	0.013735851	1.527295036	0.226	0.102	1	CD2+ __ T
ZBTB8OS	0.013743976	-0.713653107	0.19	0.352	1	CD2+ __ T
HNRNPH2	0.013765619	-0.655016542	0.292	0.455	1	CD2+ __ T
ZNF598	0.013830185	-1.457383325	0.058	0.159	1	CD2+ __ T
PCBP4	0.013923788	-1.593342543	0.073	0.182	1	CD2+ __ T
PAXBP1	0.014170828	-0.364779997	0.292	0.466	1	CD2+ __ T
TCF20	0.014247956	-1.555786029	0.051	0.148	1	CD2+ __ T
ENSSSCG00000054714	0.014417118	-1.524805534	0.051	0.148	1	CD2+ __ T
CARM1	0.014417964	0.982620802	0.219	0.102	1	CD2+ __ T
TOPORS	0.014482297	0.524163357	0.715	0.568	1	CD2+ __ T
TMEM135	0.014503779	-0.610649162	0.241	0.398	1	CD2+ __ T
RAB40C	0.014609974	-1.132806501	0.124	0.25	1	CD2+ __ T
CWC15	0.014636457	-0.701922516	0.292	0.455	1	CD2+ __ T
ERP29	0.014705969	-0.789095747	0.263	0.409	1	CD2+ __ T
ENSSSCG00000047147	0.014760508	-1.268484266	0.066	0.17	1	CD2+ __ T
MRGBP	0.014794229	-1.032768891	0.161	0.295	1	CD2+ __ T
LCOR	0.014820697	-0.511941693	0.577	0.705	1	CD2+ __ T
TMEM50B	0.014843913	-0.738515609	0.358	0.511	1	CD2+ __ T
PRPF18	0.015035711	1.068917917	0.431	0.33	1	CD2+ __ T
RABAC1	0.015137984	-0.312574082	0.737	0.886	1	CD2+ __ T
ENSSSCG00000036529	0.01516388	-0.966886104	0.109	0.239	1	CD2+ __ T
PUS1	0.015168863	-0.848599464	0.08	0.193	1	CD2+ __ T
RAN	0.015206162	-0.321381155	0.803	0.909	1	CD2+ __ T
CCDC61	0.015425265	0.830677709	0.328	0.182	1	CD2+ __ T
HYAL2	0.0154984	-1.013798454	0.095	0.216	1	CD2+ __ T
ENSSSCG00000039635	0.015711007	-0.993309057	0.19	0.33	1	CD2+ __ T
ETFB	0.015786537	-0.479233432	0.292	0.466	1	CD2+ __ T
FAM185A	0.015828808	1.043771289	0.387	0.261	1	CD2+ __ T
ARHGDIA	0.016117094	0.358169807	0.708	0.557	1	CD2+ __ T
MYSM1	0.016185346	-0.712059016	0.38	0.545	1	CD2+ __ T
CERS2	0.016327058	-0.58644587	0.263	0.409	1	CD2+ __ T
ENSSSCG00000056370	0.016419968	1.634043733	0.131	0.034	1	CD2+ __ T
PLSCR3	0.016463299	0.459939806	0.73	0.648	1	CD2+ __ T
COLGALT1	0.016716937	-1.03130946	0.095	0.216	1	CD2+ __ T
TNFRSF1B	0.016722773	0.705164158	0.431	0.273	1	CD2+ __ T
S100A12	0.016793361	1.775536169	0.146	0.045	1	CD2+ __ T
CDS2	0.016853033	-0.470719845	0.387	0.58	1	CD2+ __ T
CLTC	0.016863733	-0.553128702	0.474	0.636	1	CD2+ __ T
ENSSSCG00000039046	0.017121336	-0.275349265	0.964	0.966	1	CD2+ __ T
RBPJ	0.017167026	-1.250133665	0.234	0.352	1	CD2+ __ T
GPR18	0.01745434	0.910122307	0.547	0.432	1	CD2+ __ T
CDKN1A	0.017498161	1.815889033	0.161	0.057	1	CD2+ __ T
BAG4	0.017537038	-1.019804863	0.153	0.284	1	CD2+ __ T
EMC2	0.017613505	0.836967196	0.46	0.33	1	CD2+ __ T
ENSSSCG00000055221	0.017668391	-0.449614584	0.993	1	1	CD2+ __ T
PDCD6IP	0.017701778	0.523822111	0.723	0.614	1	CD2+ __ T
ALYREF	0.017926507	0.399595561	0.715	0.58	1	CD2+ __ T
TMTC2	0.01798272	-1.383090715	0.095	0.205	1	CD2+ __ T
CKS2	0.018051471	0.31800504	0.847	0.739	1	CD2+ __ T
CCDC14	0.018393894	1.485400624	0.219	0.102	1	CD2+ __ T
ROCK1	0.01845618	-0.237219376	0.803	0.898	1	CD2+ __ T
ENSSSCG00000033700	0.018525837	-0.794216916	0.182	0.33	1	CD2+ __ T
CRY2	0.018639494	0.90526141	0.46	0.341	1	CD2+ __ T
ENSSSCG00000045808	0.018639883	0.710289939	0.423	0.273	1	CD2+ __ T
SNRPB	0.0186609	-0.391448172	0.723	0.83	1	CD2+ __ T
ENSSSCG00000031893	0.018722062	-2.502519242	0.029	0.102	1	CD2+ __ T
ENSSSCG00000001394	0.018765026	-1.311443321	0.088	0.193	1	CD2+ __ T
DUSP5	0.018773691	0.519011482	0.62	0.455	1	CD2+ __ T
UBA3	0.01915171	-0.603440429	0.453	0.602	1	CD2+ __ T
MSRB2	0.019182494	-0.851225768	0.139	0.261	1	CD2+ __ T
KPNA4	0.019374259	-0.477527044	0.555	0.705	1	CD2+ __ T
CTBP1	0.019747336	-0.377589064	0.577	0.705	1	CD2+ __ T
HAPSTR1	0.019881502	-0.450734819	0.518	0.67	1	CD2+ __ T
NAV3	0.020027809	-1.247210358	0.182	0.307	1	CD2+ __ T
PPP1R3F	0.020068224	-1.941198999	0.029	0.102	1	CD2+ __ T
SLAMF7	0.020140377	0.473349574	0.613	0.455	1	CD2+ __ T
FARSA	0.020259229	-1.010249967	0.212	0.33	1	CD2+ __ T
KIF13A	0.020371144	-1.49395335	0.073	0.17	1	CD2+ __ T
TMLHE	0.020386576	1.779567791	0.124	0.034	1	CD2+ __ T
NRROS	0.020480938	-0.851277395	0.204	0.341	1	CD2+ __ T
NUP133	0.02073053	1.320458836	0.161	0.057	1	CD2+ __ T
ENSSSCG00000004963	0.021006246	0.579583637	0.569	0.489	1	CD2+ __ T
SLC39A9	0.021031778	-0.9698835	0.109	0.227	1	CD2+ __ T
CD44	0.021211107	-0.472464401	0.723	0.784	1	CD2+ __ T
ACACA	0.021219564	-1.433327518	0.073	0.17	1	CD2+ __ T
APBB1IP	0.021350396	0.251589156	0.927	0.909	1	CD2+ __ T
HERC2	0.021478603	-0.228157756	0.511	0.693	1	CD2+ __ T
PNRC1	0.021502132	0.254698643	0.985	0.977	1	CD2+ __ T
CNOT7	0.021658431	-0.598493378	0.438	0.602	1	CD2+ __ T
SUZ12	0.021941234	-0.952758232	0.328	0.466	1	CD2+ __ T
ATP13A2	0.022108099	-0.837963949	0.102	0.216	1	CD2+ __ T
COX6C	0.022217751	-0.229155755	0.949	0.943	1	CD2+ __ T
STEEP1	0.02244076	-0.759512076	0.124	0.25	1	CD2+ __ T
LEMD2	0.022543821	-0.554547942	0.416	0.568	1	CD2+ __ T
MRPL15	0.022655279	-0.687484115	0.19	0.33	1	CD2+ __ T
COQ10B	0.022835716	0.506026514	0.708	0.591	1	CD2+ __ T
UCP2	0.022872961	0.590182587	0.65	0.557	1	CD2+ __ T
MYCBP2	0.022905312	-0.272315255	0.803	0.852	1	CD2+ __ T
ENSSSCG00000025565	0.023195576	1.341119402	0.153	0.057	1	CD2+ __ T
PITRM1	0.023241805	-1.169573008	0.073	0.17	1	CD2+ __ T
QSER1	0.023317548	-0.831432907	0.255	0.386	1	CD2+ __ T
OAZ2	0.023391769	0.814412832	0.285	0.159	1	CD2+ __ T
RNPEPL1	0.023581038	0.877716495	0.124	0.034	1	CD2+ __ T
SAP30	0.023709981	0.514444568	0.533	0.386	1	CD2+ __ T
ALDH1B1	0.023970525	-1.691697544	0.029	0.102	1	CD2+ __ T
MNT	0.024210821	1.768945129	0.102	0.023	1	CD2+ __ T
ENSSSCG00000003741	0.024314908	-1.566961287	0.051	0.136	1	CD2+ __ T
PIP4P1	0.024365409	-1.109880137	0.182	0.295	1	CD2+ __ T
ZNF382	0.024486809	-1.251376496	0.066	0.159	1	CD2+ __ T
C11orf68	0.024707871	-0.901642758	0.117	0.227	1	CD2+ __ T
GRB2	0.024733315	0.415886016	0.832	0.761	1	CD2+ __ T
LSM14B	0.024821993	-0.73747841	0.175	0.307	1	CD2+ __ T
RNPEP	0.024839807	0.538922595	0.358	0.205	1	CD2+ __ T
TOR1B	0.024928377	-1.321449259	0.073	0.17	1	CD2+ __ T
HDAC3	0.024942625	-0.654023622	0.226	0.375	1	CD2+ __ T
DUSP2	0.025004768	0.4660844	0.847	0.739	1	CD2+ __ T
CCDC82	0.025027965	-0.46124694	0.321	0.477	1	CD2+ __ T
ENSSSCG00000056847	0.025098317	-1.484953265	0.036	0.114	1	CD2+ __ T
ENSSSCG00000033241	0.02512036	-1.746783125	0.044	0.125	1	CD2+ __ T
DIP2B	0.025443508	-0.501560222	0.504	0.625	1	CD2+ __ T
VBP1	0.025566062	-0.836709046	0.292	0.443	1	CD2+ __ T
ZNF200	0.025723754	-1.22459126	0.051	0.136	1	CD2+ __ T
TGFBRAP1	0.025723754	-1.388188961	0.051	0.136	1	CD2+ __ T
DUSP22	0.025889339	-1.158751578	0.109	0.216	1	CD2+ __ T
KPNA1	0.026026604	-0.437334693	0.467	0.591	1	CD2+ __ T
SLC12A9	0.026027095	-1.437635158	0.044	0.125	1	CD2+ __ T
ITPKC	0.026059385	-1.423056006	0.036	0.114	1	CD2+ __ T
ENSSSCG00000008137	0.026206426	-0.593076506	0.277	0.443	1	CD2+ __ T
ENSSSCG00000010104	0.026282658	-0.688737028	0.343	0.489	1	CD2+ __ T
ICAM3	0.0263122	-0.909839625	0.153	0.273	1	CD2+ __ T
USP5	0.026565283	-0.4482501	0.175	0.318	1	CD2+ __ T
ENSSSCG00000044269	0.026647186	-1.213856073	0.044	0.125	1	CD2+ __ T
AASDH	0.026759709	-0.591974414	0.175	0.318	1	CD2+ __ T
COX20	0.026826264	-0.918348018	0.248	0.375	1	CD2+ __ T
RPP21	0.026832265	-0.599779453	0.255	0.398	1	CD2+ __ T
MVP	0.026862749	-0.888610643	0.175	0.295	1	CD2+ __ T
TRMT6	0.026877703	-0.587802723	0.234	0.364	1	CD2+ __ T
ENSSSCG00000059584	0.026925413	-0.645205008	0.504	0.625	1	CD2+ __ T
PRRC2B	0.026958014	0.524047953	0.759	0.67	1	CD2+ __ T
ZDHHC5	0.027051562	-0.951472301	0.124	0.239	1	CD2+ __ T
GPATCH2	0.027067206	1.081613676	0.285	0.159	1	CD2+ __ T
NSF	0.027218526	-0.813838065	0.234	0.386	1	CD2+ __ T
CASP2	0.027279995	-1.296566985	0.044	0.125	1	CD2+ __ T
FXR1	0.027467105	-0.367215965	0.65	0.773	1	CD2+ __ T
ENSSSCG00000009770	0.027559963	-1.109187885	0.19	0.307	1	CD2+ __ T
MAPRE1	0.027695001	-0.562573435	0.496	0.625	1	CD2+ __ T
YIPF5	0.027782116	-0.570514689	0.314	0.477	1	CD2+ __ T
CCDC149	0.02801827	-1.308203364	0.095	0.193	1	CD2+ __ T
GEMIN2	0.028095446	-0.556867052	0.204	0.341	1	CD2+ __ T
PFDN4	0.02814033	-0.544644142	0.234	0.386	1	CD2+ __ T
SLC22A17	0.028212431	-0.783770192	0.197	0.318	1	CD2+ __ T
PDE9A	0.028376039	-0.699314255	0.292	0.432	1	CD2+ __ T
RNF217	0.028402578	-1.335366174	0.117	0.227	1	CD2+ __ T
TTLL12	0.028438066	-1.385051922	0.051	0.136	1	CD2+ __ T
PSMB7	0.028476383	0.479999701	0.606	0.523	1	CD2+ __ T
NF2	0.028529598	-1.333085531	0.095	0.193	1	CD2+ __ T
PRKD2	0.028782156	0.606121722	0.46	0.307	1	CD2+ __ T
PHF5A	0.029004037	-0.487448571	0.416	0.58	1	CD2+ __ T
DKC1	0.029022772	-0.93058606	0.241	0.364	1	CD2+ __ T
ANKHD1	0.029155047	-0.467538275	0.577	0.682	1	CD2+ __ T
CEP20	0.029201731	-0.947029741	0.088	0.193	1	CD2+ __ T
GABPB2	0.029202112	-0.655871532	0.146	0.273	1	CD2+ __ T
PARS2	0.0295584	1.604688758	0.117	0.034	1	CD2+ __ T
IFRD1	0.029592042	-0.702747177	0.423	0.568	1	CD2+ __ T
HGH1	0.029638627	-0.687362688	0.058	0.148	1	CD2+ __ T
CAMK4	0.029787624	-0.397134405	0.876	0.886	1	CD2+ __ T
ARL4C	0.030124788	1.876590354	0.131	0.045	1	CD2+ __ T
ENSSSCG00000053852	0.030124788	1.652441055	0.131	0.045	1	CD2+ __ T
ARRDC2	0.030311509	0.935043969	0.248	0.125	1	CD2+ __ T
LPCAT3	0.03036924	-1.13885406	0.139	0.25	1	CD2+ __ T
SKAP2	0.030401659	-1.139883257	0.102	0.205	1	CD2+ __ T
PITPNB	0.030403067	-0.442459281	0.489	0.682	1	CD2+ __ T
IMMP1L	0.030559952	0.780228983	0.445	0.33	1	CD2+ __ T
ECI1	0.030658993	0.671103625	0.489	0.375	1	CD2+ __ T
NIP7	0.030667376	-1.135044238	0.102	0.205	1	CD2+ __ T
AP3M1	0.030676685	-0.366138759	0.255	0.432	1	CD2+ __ T
UBN1	0.030761808	-0.578510483	0.504	0.648	1	CD2+ __ T
ENSSSCG00000011000	0.031211707	0.236968703	0.978	0.909	1	CD2+ __ T
ALG3	0.03127158	-0.950107893	0.066	0.159	1	CD2+ __ T
ENSSSCG00000029160	0.031296117	0.615231585	0.54	0.42	1	CD2+ __ T
MED14	0.031478213	-0.395982475	0.234	0.386	1	CD2+ __ T
SPART	0.031739935	-0.840158516	0.051	0.136	1	CD2+ __ T
EXOC3	0.031947319	-0.878555866	0.321	0.42	1	CD2+ __ T
WWP1	0.0321181	-0.488248408	0.153	0.284	1	CD2+ __ T
FOSL2	0.032220811	1.010579065	0.153	0.057	1	CD2+ __ T
ENSSSCG00000052463	0.032220811	-1.268677742	0.08	0.17	1	CD2+ __ T
NOP2	0.032511939	-0.925040634	0.131	0.239	1	CD2+ __ T
ANKRD40	0.032603334	-0.736154119	0.109	0.216	1	CD2+ __ T
GBA2	0.032805786	-0.859651469	0.153	0.273	1	CD2+ __ T
TRDMT1	0.032985201	-0.633620513	0.299	0.443	1	CD2+ __ T
PTCD3	0.032986089	-1.059661638	0.153	0.261	1	CD2+ __ T
CEPT1	0.033022387	-0.462877346	0.292	0.443	1	CD2+ __ T
L2HGDH	0.033135219	0.571930657	0.314	0.17	1	CD2+ __ T
RNF126	0.033206087	-0.577304439	0.314	0.455	1	CD2+ __ T
ENSSSCG00000021891	0.03320866	1.484463735	0.175	0.08	1	CD2+ __ T
ENSSSCG00000003177	0.033272806	-1.466726933	0.073	0.159	1	CD2+ __ T
BAZ2A	0.033278328	-0.371143363	0.307	0.455	1	CD2+ __ T
EIF4G3	0.033396756	-0.380486633	0.679	0.818	1	CD2+ __ T
DNAJC25	0.033594414	0.946839264	0.401	0.284	1	CD2+ __ T
BTBD7	0.033609137	-0.638202127	0.321	0.443	1	CD2+ __ T
SAE1	0.033621997	0.885137491	0.263	0.148	1	CD2+ __ T
MBNL1	0.033769982	-0.283489013	0.949	0.989	1	CD2+ __ T
ENSSSCG00000005453	0.033771308	0.524126208	0.723	0.625	1	CD2+ __ T
METTL3	0.033887252	-1.140636875	0.124	0.227	1	CD2+ __ T
MORF4L2	0.034073755	0.56028833	0.628	0.523	1	CD2+ __ T
ELMO2	0.034086763	1.536251857	0.175	0.08	1	CD2+ __ T
FBXO3	0.034161558	-1.20798811	0.124	0.227	1	CD2+ __ T
MAP3K1	0.034176153	-0.563339971	0.533	0.716	1	CD2+ __ T
MFSD6	0.034347925	-0.432741656	0.336	0.489	1	CD2+ __ T
ALKBH8	0.034386745	1.375080877	0.131	0.045	1	CD2+ __ T
ENSSSCG00000021322	0.034439686	-0.603094652	0.518	0.614	1	CD2+ __ T
ZNF444	0.03446761	-0.685079796	0.131	0.25	1	CD2+ __ T
DHRS3	0.034613958	-0.440675674	0.212	0.352	1	CD2+ __ T
EIF4G2	0.034653168	0.309092073	0.971	0.92	1	CD2+ __ T
LIME1	0.034813624	0.982441772	0.234	0.125	1	CD2+ __ T
LANCL2	0.034897938	0.679876016	0.445	0.307	1	CD2+ __ T
ANAPC16	0.03521532	-0.40987858	0.606	0.716	1	CD2+ __ T
RFNG	0.035272016	-0.478336417	0.197	0.33	1	CD2+ __ T
UCK2	0.03531974	-0.881544442	0.095	0.193	1	CD2+ __ T
MED1	0.035567635	-0.53761112	0.255	0.409	1	CD2+ __ T
MRPL4	0.035638456	-0.860476517	0.175	0.295	1	CD2+ __ T
LARS2	0.035826806	2.292355459	0.109	0.034	1	CD2+ __ T
LY96	0.035860934	-0.610388132	0.182	0.307	1	CD2+ __ T
SUDS3	0.035900752	-0.487015875	0.307	0.466	1	CD2+ __ T
IL27RA	0.035993426	-0.446481387	0.606	0.739	1	CD2+ __ T
FAR1	0.036000834	-0.542441426	0.453	0.602	1	CD2+ __ T
CCNC	0.03634966	0.454351533	0.474	0.33	1	CD2+ __ T
ENSSSCG00000027348	0.036489448	0.2945114	0.861	0.841	1	CD2+ __ T
LEO1	0.036613236	-0.540172767	0.343	0.5	1	CD2+ __ T
HSPA8	0.036691392	0.323295426	0.985	1	1	CD2+ __ T
ENSSSCG00000002918	0.036705666	0.319465734	0.599	0.443	1	CD2+ __ T
POLR2A	0.036735135	-0.453602571	0.401	0.545	1	CD2+ __ T
CCPG1	0.036736917	0.51734028	0.723	0.625	1	CD2+ __ T
CETN3	0.036825576	0.663331117	0.489	0.375	1	CD2+ __ T
PPIB	0.036869305	-0.362305556	0.664	0.784	1	CD2+ __ T
UQCR10	0.037293355	-0.570777668	0.38	0.534	1	CD2+ __ T
ENSSSCG00000012961	0.037345605	-0.309593004	0.847	0.909	1	CD2+ __ T
ZNF18	0.037365632	-0.475413538	0.066	0.159	1	CD2+ __ T
SPNS1	0.037458908	-0.917759231	0.153	0.261	1	CD2+ __ T
OLA1	0.037467487	-0.423309699	0.423	0.58	1	CD2+ __ T
MRPS36	0.03760703	0.652700693	0.445	0.318	1	CD2+ __ T
ENSSSCG00000031636	0.037623996	0.354435077	0.679	0.545	1	CD2+ __ T
EXOSC5	0.037745468	-1.074532184	0.131	0.239	1	CD2+ __ T
DBT	0.037915398	-0.90224809	0.182	0.307	1	CD2+ __ T
ENSSSCG00000053348	0.038471919	0.460677487	0.708	0.568	1	CD2+ __ T
ENSSSCG00000061341	0.039233905	1.383043731	0.146	0.057	1	CD2+ __ T
DALRD3	0.039255182	-0.545731135	0.387	0.557	1	CD2+ __ T
OTUD7A	0.039398536	-1.550725035	0.095	0.182	1	CD2+ __ T
AKAP6	0.039415874	-1.614033773	0.058	0.136	1	CD2+ __ T
SNTB1	0.039426505	-0.9426895	0.234	0.352	1	CD2+ __ T
RARG	0.039433174	-0.906282516	0.124	0.227	1	CD2+ __ T
ARMH3	0.03947166	-0.275683839	0.219	0.364	1	CD2+ __ T
TXLNA	0.039525333	-1.103154787	0.088	0.182	1	CD2+ __ T
ERMARD	0.039595528	-0.546414866	0.358	0.489	1	CD2+ __ T
PITPNA	0.039707171	-0.929118757	0.19	0.307	1	CD2+ __ T
BCAT2	0.039712215	-0.56835285	0.299	0.432	1	CD2+ __ T
ZKSCAN5	0.039907148	-1.070365049	0.08	0.17	1	CD2+ __ T
FBLN2	0.039934654	-1.306964264	0.066	0.148	1	CD2+ __ T
SOCS3	0.039972574	0.643301336	0.146	0.057	1	CD2+ __ T
CCDC107	0.040140403	0.605397755	0.438	0.318	1	CD2+ __ T
SNX27	0.04034128	-0.541441079	0.263	0.386	1	CD2+ __ T
MMAA	0.040728851	-1.468216344	0.066	0.148	1	CD2+ __ T
ZBTB10	0.040859979	0.413897643	0.606	0.489	1	CD2+ __ T
GSKIP	0.04088923	-0.872594572	0.161	0.273	1	CD2+ __ T
NUDT3	0.040913996	-0.604230011	0.387	0.523	1	CD2+ __ T
ENSSSCG00000031705	0.04093891	-0.334151885	0.438	0.602	1	CD2+ __ T
ODC1	0.041119816	0.815413481	0.496	0.375	1	CD2+ __ T
CDC26	0.041152753	1.013882022	0.175	0.08	1	CD2+ __ T
AKT2	0.041183967	-0.614606948	0.161	0.273	1	CD2+ __ T
ENSSSCG00000002260	0.041241929	-0.417569559	0.453	0.602	1	CD2+ __ T
PAFAH1B3	0.041290019	0.554568589	0.518	0.409	1	CD2+ __ T
MRPL33	0.041638997	-0.733876949	0.146	0.261	1	CD2+ __ T
PLXND1	0.041638997	0.607383419	0.234	0.125	1	CD2+ __ T
HMBOX1	0.041719226	-0.40995376	0.38	0.534	1	CD2+ __ T
COMMD3	0.041884644	0.462577626	0.489	0.375	1	CD2+ __ T
RAE1	0.041936581	-0.747686177	0.328	0.455	1	CD2+ __ T
MCTP1	0.041945225	-1.489288554	0.066	0.148	1	CD2+ __ T
AACS	0.042098169	-1.762373589	0.036	0.102	1	CD2+ __ T
TUBG1	0.042113787	-1.647666292	0.044	0.114	1	CD2+ __ T
GCNT1	0.042325747	-0.684789319	0.182	0.307	1	CD2+ __ T
ENSSSCG00000005880	0.042338574	0.721071842	0.387	0.284	1	CD2+ __ T
CUL9	0.042350573	-1.363818109	0.058	0.136	1	CD2+ __ T
BAZ1A	0.042532275	-0.494984206	0.584	0.693	1	CD2+ __ T
SBDS	0.042621052	0.730784375	0.467	0.341	1	CD2+ __ T
NPAT	0.04270399	0.830298729	0.358	0.227	1	CD2+ __ T
HSD17B4	0.043015879	-0.426411805	0.248	0.386	1	CD2+ __ T
CHD1L	0.043019531	-1.002659908	0.131	0.239	1	CD2+ __ T
ENSSSCG00000056609	0.043075922	1.697073685	0.168	0.08	1	CD2+ __ T
USP38	0.043168414	-1.398505366	0.088	0.182	1	CD2+ __ T
ENSSSCG00000039071	0.043247588	0.224206121	0.891	0.886	1	CD2+ __ T
FBXO9	0.043328009	0.693852413	0.343	0.216	1	CD2+ __ T
HLTF	0.04342081	0.640742507	0.533	0.409	1	CD2+ __ T
SNX12	0.04347623	-0.91945814	0.073	0.159	1	CD2+ __ T
ZNF654	0.043606506	-0.472144681	0.482	0.659	1	CD2+ __ T
DRG1	0.043697505	0.71455452	0.416	0.307	1	CD2+ __ T
CEP120	0.043705962	0.351484724	0.606	0.5	1	CD2+ __ T
PLEC	0.043822936	0.787113163	0.394	0.295	1	CD2+ __ T
BCL9L	0.04405641	-1.688451233	0.044	0.114	1	CD2+ __ T
LRRC8D	0.044081211	0.480098956	0.328	0.205	1	CD2+ __ T
PDE4D	0.04426823	0.547506272	0.569	0.455	1	CD2+ __ T
ARB2A	0.044359831	-0.645830163	0.672	0.818	1	CD2+ __ T
CATSPER2	0.044364715	1.05522803	0.124	0.045	1	CD2+ __ T
CTU2	0.044382026	-1.267371815	0.102	0.193	1	CD2+ __ T
SLC9A6	0.044466319	1.34243634	0.109	0.034	1	CD2+ __ T
TRIM59	0.044470364	-1.170143168	0.066	0.148	1	CD2+ __ T
TSPAN17	0.044470462	-1.077540977	0.117	0.216	1	CD2+ __ T
TSEN2	0.044581076	-0.37295366	0.788	0.807	1	CD2+ __ T
SRGN	0.044668097	0.51505002	0.934	0.909	1	CD2+ __ T
BBS4	0.044711837	-0.98166423	0.073	0.159	1	CD2+ __ T
SPOPL	0.044753691	1.034800555	0.175	0.08	1	CD2+ __ T
ENSSSCG00000027115	0.044949842	-0.733646639	0.285	0.409	1	CD2+ __ T
RCN2	0.045074298	0.443394384	0.686	0.591	1	CD2+ __ T
MYO9A	0.045606104	-1.096986672	0.263	0.364	1	CD2+ __ T
MEIOB	0.04570498	-0.717829844	0.095	0.193	1	CD2+ __ T
ATG4C	0.046032053	-1.04517465	0.168	0.273	1	CD2+ __ T
NCOR2	0.046091375	-0.746890541	0.095	0.193	1	CD2+ __ T
ENSSSCG00000016543	0.046177229	-0.471997349	0.474	0.614	1	CD2+ __ T
TRAFD1	0.046297544	0.370224259	0.511	0.364	1	CD2+ __ T
FOSB	0.046341202	0.455531106	0.613	0.5	1	CD2+ __ T
TRIR	0.046415338	-0.456849024	0.701	0.773	1	CD2+ __ T
RNF185	0.046609228	1.337180106	0.124	0.045	1	CD2+ __ T
SRSF5	0.046689993	-0.369751751	0.774	0.864	1	CD2+ __ T
ZRANB2	0.046696385	0.326438574	0.854	0.795	1	CD2+ __ T
HIVEP1	0.046876628	0.529196717	0.54	0.432	1	CD2+ __ T
PTPN9	0.047039225	-1.212985446	0.102	0.193	1	CD2+ __ T
TRIP4	0.047102354	0.723202453	0.19	0.091	1	CD2+ __ T
REEP5	0.047235048	0.473874424	0.723	0.625	1	CD2+ __ T
ENSSSCG00000004170	0.047272048	1.151496049	0.139	0.057	1	CD2+ __ T
SIDT2	0.047720703	-0.917760556	0.109	0.205	1	CD2+ __ T
ERCC1	0.04777267	-0.716910961	0.182	0.295	1	CD2+ __ T
MRPL11	0.047858	-0.608312657	0.241	0.364	1	CD2+ __ T
ZCWPW1	0.047878935	-1.181351604	0.051	0.125	1	CD2+ __ T
PLEKHB2	0.047889656	-0.403913719	0.387	0.5	1	CD2+ __ T
ENSSSCG00000002020	0.047984912	-0.595175001	0.292	0.42	1	CD2+ __ T
ZNHIT2	0.04799514	-1.276975675	0.036	0.102	1	CD2+ __ T
MRPL37	0.048323376	-0.686153361	0.27	0.409	1	CD2+ __ T
CAMK2D	0.048497981	-0.528835612	0.46	0.591	1	CD2+ __ T
SARNP	0.048524525	-0.368557897	0.73	0.807	1	CD2+ __ T
SPRYD7	0.048610714	1.15597167	0.255	0.159	1	CD2+ __ T
NUP155	0.048626122	-0.895338731	0.124	0.227	1	CD2+ __ T
AMN1	0.048687935	-1.533308263	0.109	0.193	1	CD2+ __ T
SERPINI1	0.048702747	-0.554425872	0.365	0.5	1	CD2+ __ T
GTPBP1	0.048782687	-0.376657133	0.299	0.466	1	CD2+ __ T
FOS	0.04888176	0.376552259	0.985	0.92	1	CD2+ __ T
COMMD5	0.049026346	-0.96758181	0.146	0.25	1	CD2+ __ T
ANKFY1	0.049096014	-0.726449278	0.08	0.17	1	CD2+ __ T
CSTF1	0.049284563	-0.714618925	0.197	0.318	1	CD2+ __ T
TMEM214	0.049373402	-0.837390853	0.124	0.227	1	CD2+ __ T
ENSSSCG00000022236	0.049392906	1.227474414	0.153	0.068	1	CD2+ __ T
ZNF2	0.049906604	-1.340052669	0.066	0.148	1	CD2+ __ T
ENSSSCG00000050468	0.049925995	-1.100643899	0.051	0.125	1	CD2+ __ T
ENSSSCG00000012178	5.27035105869207e-70	1.306199884	0.387	0.166	1.28559673374676e-65	CD4 TRM
ENSSSCG00000026430	2.98107800225544e-59	1.154454988	0.368	0.163	7.2717435709017e-55	CD4 TRM
ENSSSCG00000056698	1.53379325246201e-51	-0.361718654	0.999	0.999	3.74138188073059e-47	CD4 TRM
ENSSSCG00000061109	8.24739832516242e-49	2.109611521	0.197	0.058	2.01178787345687e-44	CD4 TRM
HK3	4.70978989397021e-40	1.650576889	0.178	0.057	1.14885904883615e-35	CD4 TRM
ENSSSCG00000051969	2.80486323149681e-35	-0.367314553	0.871	0.899	6.84190288059016e-31	CD4 TRM
ENSSSCG00000013889	5.66005479468632e-33	0.204035434	0.985	0.985	1.38065716606783e-28	CD4 TRM
UBD	1.59499415551488e-32	-0.969472172	0.492	0.612	3.89066924354745e-28	CD4 TRM
SLA-DQB1	1.08930802483179e-31	-0.5737437	0.55	0.679	2.65714906497218e-27	CD4 TRM
ENSSSCG00000012179	3.72959415735725e-29	1.615328202	0.172	0.07	9.09759902804155e-25	CD4 TRM
ENSSSCG00000055221	8.6654358742865e-29	-0.411699312	0.998	0.998	2.11375977281471e-24	CD4 TRM
ABRACL	6.86605197179341e-28	0.303985043	0.887	0.822	1.67483605747957e-23	CD4 TRM
CAPG	3.4523078698582e-27	0.669928954	0.522	0.397	8.4212145869451e-23	CD4 TRM
ADGRE5	1.31977933184299e-25	-0.580169959	0.651	0.731	3.2193377241646e-21	CD4 TRM
EGLN3	2.60116091321467e-25	-1.200222429	0.095	0.187	6.34501181560455e-21	CD4 TRM
JAML	3.18064595363737e-25	1.021344915	0.262	0.15	7.75854967470763e-21	CD4 TRM
PDE4B	5.82935378800023e-25	0.492363249	0.655	0.519	1.4219542695069e-20	CD4 TRM
ENSSSCG00000060622	6.948792662594e-25	0.31871267	0.942	0.901	1.69501899418655e-20	CD4 TRM
CD44	8.78672957727378e-24	-0.296805589	0.846	0.873	2.14334694578439e-19	CD4 TRM
USP9Y	1.52096284651269e-23	1.25202727	0.164	0.074	3.7100846714984e-19	CD4 TRM
SKAP1	3.01089763956306e-23	-0.223073004	0.969	0.974	7.34448261218616e-19	CD4 TRM
BTF3	4.75166666849108e-23	0.219472324	0.942	0.916	1.15907405044503e-18	CD4 TRM
HIF1A	9.42075811459585e-23	0.40457252	0.772	0.668	2.29800552689336e-18	CD4 TRM
COX7C	1.43526838064933e-22	0.290245687	0.853	0.78	3.5010501609179e-18	CD4 TRM
ADAM19	2.6520728889376e-22	0.992780316	0.23	0.127	6.46920139798549e-18	CD4 TRM
ENSSSCG00000061569	7.60387439469512e-22	-1.067892453	0.18	0.278	1.85481308109798e-17	CD4 TRM
TTLL3	1.20799891534539e-21	0.268245	0.891	0.848	2.94667175420201e-17	CD4 TRM
YBX3	1.4873178311263e-20	0.680185097	0.282	0.173	3.62801438546639e-16	CD4 TRM
ENSSSCG00000001456	3.19729559100054e-20	-0.482941312	0.648	0.721	7.79916313512761e-16	CD4 TRM
CTLA4	3.54401054026297e-20	0.768449983	0.286	0.18	8.64490491086347e-16	CD4 TRM
RGS2	6.15944957937572e-20	0.341646499	0.758	0.644	1.50247453589712e-15	CD4 TRM
KDM5D	1.31376195034551e-19	1.518263504	0.111	0.043	3.2046595254778e-15	CD4 TRM
CD52	1.35653189131381e-19	-0.252601415	0.961	0.978	3.30898824248178e-15	CD4 TRM
ENSSSCG00000033909	2.92954674185373e-19	-0.331959513	0.911	0.932	7.14604336740381e-15	CD4 TRM
ENSSSCG00000038912	9.78706125210946e-19	0.44793729	0.71	0.617	2.38735785122706e-14	CD4 TRM
ENSSSCG00000022176	1.34859911550915e-18	0.31473464	0.888	0.839	3.28963782246146e-14	CD4 TRM
ENSSSCG00000037509	1.44252201490478e-18	1.340371995	0.133	0.061	3.51874395095723e-14	CD4 TRM
PRR13	2.00861654824987e-18	0.347067518	0.706	0.599	4.8996183461459e-14	CD4 TRM
TIMP1	3.58705506040839e-18	0.831980926	0.219	0.129	8.74990340885419e-14	CD4 TRM
ENSSSCG00000037565	3.75306910811339e-18	0.394146815	0.658	0.548	9.15486147542098e-14	CD4 TRM
ACTB	4.02348892255373e-18	0.210865575	0.991	0.991	9.81449652878532e-14	CD4 TRM
HLA-DRA	1.05893764274857e-17	-0.517538675	0.49	0.583	2.58306659195658e-13	CD4 TRM
DBNDD2	1.42074086734744e-17	1.146873866	0.139	0.067	3.46561319772061e-13	CD4 TRM
BCAR3	1.95245421546633e-17	-1.124946394	0.086	0.156	4.76262156778703e-13	CD4 TRM
ENSSSCG00000024791	2.70783646156537e-17	1.177347582	0.106	0.043	6.6052254806964e-13	CD4 TRM
ENSSSCG00000007188	3.21211234963441e-17	0.238628854	0.881	0.827	7.83530565446323e-13	CD4 TRM
CD74	4.95281403316609e-17	-0.297265806	0.804	0.862	1.2081399271102e-12	CD4 TRM
ENSSSCG00000025253	6.66450993740618e-17	1.215701079	0.126	0.058	1.62567390903149e-12	CD4 TRM
CGA	2.06276684270434e-16	1.273710934	0.191	0.112	5.0317071594087e-12	CD4 TRM
SON	8.13633755064038e-16	-0.243109173	0.853	0.874	1.98469681872771e-11	CD4 TRM
COX7A2L	1.62847259980347e-15	0.232137608	0.824	0.757	3.9723332127006e-11	CD4 TRM
TSEN2	6.25110204636279e-15	-0.410608047	0.769	0.808	1.52483132216927e-10	CD4 TRM
CXCR3	9.469251032299e-15	-0.364303683	0.694	0.753	2.3098344043087e-10	CD4 TRM
ENSSSCG00000015447	1.11295624952586e-14	0.498377538	0.378	0.281	2.71483417946843e-10	CD4 TRM
SAMD3	1.76528878864066e-14	-0.955579053	0.12	0.19	4.30606894213116e-10	CD4 TRM
PCBP2	2.18902572021011e-14	-0.415630728	0.456	0.538	5.33969043930852e-10	CD4 TRM
KLHDC4	6.74947569178372e-14	0.461865912	0.408	0.315	1.6463996054968e-09	CD4 TRM
PTPRC	1.0379755484773e-13	-0.210411664	0.916	0.925	2.53193375540068e-09	CD4 TRM
ITGA4	2.2735094677743e-13	-0.257780566	0.877	0.892	5.54577164474184e-09	CD4 TRM
ENSSSCG00000041461	4.15980003188703e-13	-0.333071141	0.969	0.978	1.0147000217782e-08	CD4 TRM
HMGB2	4.42861631632775e-13	0.233559363	0.879	0.827	1.08027237804183e-08	CD4 TRM
DOCK10	8.41375549462535e-13	-0.214937741	0.803	0.835	2.05236737780396e-08	CD4 TRM
RDX	8.57631327262781e-13	-0.247244113	0.858	0.891	2.0920200965921e-08	CD4 TRM
NFIL3	1.20513887844161e-12	1.152390133	0.123	0.065	2.93969526618262e-08	CD4 TRM
LAG3	2.66829842427214e-12	1.425776714	0.116	0.061	6.50878034632703e-08	CD4 TRM
TNFRSF4	2.74367920536564e-12	0.552342036	0.51	0.42	6.69265668564842e-08	CD4 TRM
GBP1	3.6954934321261e-12	-0.263066023	0.85	0.871	9.0144171289852e-08	CD4 TRM
BCAT1	3.8744334084218e-12	1.046453869	0.132	0.074	9.4509054131633e-08	CD4 TRM
PTGR1	3.99136610876324e-12	0.567621921	0.178	0.108	9.73613934910617e-08	CD4 TRM
ENSSSCG00000013849	4.4332669906445e-12	0.342724113	0.502	0.406	1.08140681702791e-07	CD4 TRM
PRKD3	6.03013328762892e-12	-0.420681263	0.385	0.464	1.47093041285132e-07	CD4 TRM
ENSSSCG00000010756	9.87624921436793e-12	0.599895975	0.257	0.182	2.40911347086077e-07	CD4 TRM
THEMIS	1.10890023797873e-11	-0.334888483	0.57	0.63	2.70494035050152e-07	CD4 TRM
ENSSSCG00000000576	1.31314163063852e-11	0.206976655	0.85	0.808	3.20314637961655e-07	CD4 TRM
LDHA	1.35356601034727e-11	0.229854411	0.841	0.795	3.30175356904011e-07	CD4 TRM
BAG3	1.88745588744691e-11	0.621731581	0.263	0.188	4.60407114624926e-07	CD4 TRM
SLC11A2	1.90259420740834e-11	0.490032554	0.339	0.259	4.64099805013115e-07	CD4 TRM
RIPOR2	2.27328308439927e-11	-0.252812785	0.726	0.768	5.54521942777513e-07	CD4 TRM
EMG1	2.3228128948606e-11	0.570949834	0.218	0.147	5.66603749443345e-07	CD4 TRM
CTSW	2.44174526309608e-11	-0.6462813	0.375	0.438	5.95614922027027e-07	CD4 TRM
ENSSSCG00000021322	2.4962769128972e-11	-0.506828179	0.371	0.44	6.08916827363013e-07	CD4 TRM
C12orf57	2.996243898744e-11	0.277854924	0.622	0.527	7.30873774220624e-07	CD4 TRM
ENSSSCG00000016263	3.1085913560785e-11	-0.216792784	0.878	0.899	7.58278689488227e-07	CD4 TRM
TNF	3.24098649921958e-11	-0.40325099	0.403	0.484	7.90573836754632e-07	CD4 TRM
LYSMD2	3.42364400826345e-11	0.591609024	0.225	0.155	8.35129482935703e-07	CD4 TRM
H1-3	3.50949915544554e-11	0.345034121	0.501	0.415	8.56072128987832e-07	CD4 TRM
STAG1	3.58778564816896e-11	-0.306159134	0.656	0.699	8.75168553157855e-07	CD4 TRM
NDFIP1	3.66817577562365e-11	0.206096163	0.905	0.872	8.94778116947877e-07	CD4 TRM
FKBP5	5.62289824672234e-11	-0.316843644	0.585	0.638	1.37159356932298e-06	CD4 TRM
TBX21	2.39142288638076e-10	-0.545084077	0.287	0.357	5.83339784674859e-06	CD4 TRM
TRIB1	2.58217447631746e-10	0.928850283	0.114	0.064	6.29869820008118e-06	CD4 TRM
NFKBIZ	2.59573561886765e-10	0.307238859	0.672	0.585	6.33177789510386e-06	CD4 TRM
ENSSSCG00000052350	2.68551174366213e-10	0.312143363	0.564	0.479	6.55076879631503e-06	CD4 TRM
PDE4D	3.86508454960732e-10	0.259582435	0.597	0.513	9.42810074185713e-06	CD4 TRM
SRSF7	4.66562910741785e-10	-0.232031412	0.843	0.853	1.13808690817244e-05	CD4 TRM
TXNIP	5.50685056527136e-10	-0.477859579	0.434	0.5	1.34328605838664e-05	CD4 TRM
TNFAIP3	5.59817782842868e-10	0.242205345	0.735	0.656	1.36556351768861e-05	CD4 TRM
DOCK5	5.68248122752645e-10	-1.015712503	0.071	0.117	1.38612764583053e-05	CD4 TRM
ZNRF1	5.92698094324117e-10	-0.296106813	0.68	0.72	1.44576846148482e-05	CD4 TRM
SUPT4H1	6.93996988135369e-10	0.256849298	0.634	0.554	1.69286685315861e-05	CD4 TRM
ST3GAL5	8.33517842857519e-10	-0.428615799	0.393	0.458	2.03320007408234e-05	CD4 TRM
GRK5	1.11854719972859e-09	-0.451603037	0.425	0.483	2.72847218429794e-05	CD4 TRM
ENSSSCG00000062187	1.16361044384249e-09	0.397304663	0.334	0.259	2.838394955665e-05	CD4 TRM
RAB19	1.21247860059112e-09	-0.630778319	0.147	0.206	2.95759905042191e-05	CD4 TRM
CD27	1.26322050413976e-09	0.471078039	0.41	0.338	3.08137377574811e-05	CD4 TRM
SKIL	1.37901139137048e-09	0.394467427	0.358	0.281	3.36382248697001e-05	CD4 TRM
PTPN4	1.47369324004121e-09	-0.503760887	0.386	0.446	3.59477992043253e-05	CD4 TRM
GPR25	1.58539871905508e-09	0.382432514	0.389	0.31	3.86726309539104e-05	CD4 TRM
FAR2	1.64614092313976e-09	-0.376931489	0.399	0.464	4.01543155381481e-05	CD4 TRM
CISH	1.65617935962493e-09	-0.487329791	0.37	0.435	4.0399183119331e-05	CD4 TRM
ZFAND5	2.84337549993318e-09	0.205014054	0.727	0.628	6.935845856987e-05	CD4 TRM
ENSSSCG00000000905	3.04438923460487e-09	0.210377957	0.78	0.734	7.42617865997165e-05	CD4 TRM
PVRIG	4.09112877113146e-09	0.215344635	0.796	0.734	9.97949041142097e-05	CD4 TRM
TNFRSF18	4.18879830244253e-09	0.677588857	0.23	0.168	0.000102177	CD4 TRM
LAMTOR5	4.35168573311246e-09	0.268541976	0.561	0.482	0.000106151	CD4 TRM
RASGRP1	5.03093286604969e-09	-0.245397613	0.609	0.653	0.00012272	CD4 TRM
SLA	6.18565595607722e-09	0.239023904	0.717	0.641	0.000150887	CD4 TRM
RASAL2	6.59324627167803e-09	-0.327827981	0.505	0.56	0.000160829	CD4 TRM
FAM204A	6.70701854724472e-09	0.206054221	0.556	0.47	0.000163604	CD4 TRM
GLRX	7.6705253701654e-09	0.367600214	0.328	0.257	0.000187107	CD4 TRM
ENSSSCG00000008898	8.22365578886213e-09	-0.77217679	0.193	0.251	0.0002006	CD4 TRM
ATP8A1	9.92953061707267e-09	-0.393978593	0.425	0.483	0.000242211	CD4 TRM
GYG1	1.29655437818503e-08	-0.321473052	0.598	0.636	0.000316269	CD4 TRM
NLRC5	1.31610809579241e-08	-0.382422701	0.391	0.453	0.000321038	CD4 TRM
KAT6B	1.6561906152957e-08	-0.42932447	0.393	0.452	0.000403995	CD4 TRM
IL12RB2	1.65846387959314e-08	-0.833133609	0.108	0.156	0.000404549	CD4 TRM
ENSSSCG00000044736	1.69591703415318e-08	0.27287889	0.768	0.713	0.000413685	CD4 TRM
AOAH	1.90081167354352e-08	-0.406949252	0.384	0.44	0.000463665	CD4 TRM
GRAMD2B	1.92317116172973e-08	0.454078115	0.292	0.228	0.000469119	CD4 TRM
BORCS5	2.04074867235813e-08	0.395145759	0.263	0.196	0.0004978	CD4 TRM
PLGRKT	2.10483882179398e-08	0.337956259	0.389	0.317	0.000513433	CD4 TRM
NR4A1	2.20785287207556e-08	0.312181574	0.372	0.302	0.000538562	CD4 TRM
RNF181	2.5483692510516e-08	0.255178974	0.613	0.549	0.000621624	CD4 TRM
LEPROTL1	2.8043484286342e-08	0.204956639	0.659	0.592	0.000684065	CD4 TRM
PIK3IP1	2.81952539736238e-08	-0.444926355	0.285	0.344	0.000687767	CD4 TRM
ENSSSCG00000030241	3.00452311871411e-08	-0.262622591	0.713	0.751	0.000732893	CD4 TRM
ENSSSCG00000012452	3.08496790380145e-08	0.270834511	0.447	0.37	0.000752516	CD4 TRM
SSR3	3.30448933632078e-08	0.207321074	0.687	0.621	0.000806064	CD4 TRM
FAM174C	3.31421367287695e-08	0.294834141	0.398	0.326	0.000808436	CD4 TRM
CHCHD4	3.76933926930302e-08	0.635062287	0.165	0.114	0.000919455	CD4 TRM
ENSSSCG00000038062	4.11938762539709e-08	0.23786146	0.67	0.586	0.001004842	CD4 TRM
ANTXR2	4.67785857395534e-08	-0.384735814	0.368	0.432	0.00114107	CD4 TRM
CD28	6.00804850712453e-08	0.206012658	0.73	0.644	0.001465543	CD4 TRM
C15orf48	6.01181866696223e-08	0.22184154	0.51	0.426	0.001466463	CD4 TRM
TMEM273	6.11676942422932e-08	-0.334944538	0.565	0.598	0.001492064	CD4 TRM
DYRK1A	6.22262921376276e-08	-0.27313338	0.497	0.547	0.001517886	CD4 TRM
AQP3	6.94236299470261e-08	0.479681315	0.254	0.194	0.001693451	CD4 TRM
SNTB1	8.43035604315592e-08	-0.440830264	0.209	0.266	0.002056417	CD4 TRM
TNFRSF25	8.5512621573242e-08	0.253708457	0.543	0.474	0.002085909	CD4 TRM
DOCK2	8.99629005998122e-08	-0.229602134	0.739	0.762	0.002194465	CD4 TRM
ATOX1	9.25566009117439e-08	0.38382571	0.259	0.198	0.002257733	CD4 TRM
TAF12	9.32979620591117e-08	0.331264798	0.421	0.351	0.002275817	CD4 TRM
COMMD9	1.16218664623329e-07	0.408592733	0.242	0.183	0.002834922	CD4 TRM
SCML4	1.16259370158812e-07	-0.393193112	0.418	0.468	0.002835915	CD4 TRM
ENSSSCG00000063011	1.17694904204495e-07	-0.421881505	0.247	0.308	0.002870932	CD4 TRM
PRKCB	1.62945540181411e-07	-0.226268966	0.637	0.683	0.003974731	CD4 TRM
SMAD2	1.66389332798265e-07	-0.334243184	0.419	0.469	0.004058735	CD4 TRM
KLHL42	1.79431351014138e-07	0.579730053	0.106	0.065	0.004376869	CD4 TRM
PPP3CA	1.98913058226774e-07	-0.331450534	0.415	0.467	0.004852086	CD4 TRM
PEF1	2.08558062183741e-07	0.277239065	0.455	0.383	0.005087357	CD4 TRM
NOCT	2.19269252328912e-07	0.638521366	0.153	0.106	0.005348635	CD4 TRM
CDKN1A	2.74896926217131e-07	0.431893128	0.288	0.226	0.006705561	CD4 TRM
ENSSSCG00000031897	2.77461320295153e-07	-0.245262016	0.742	0.767	0.006768114	CD4 TRM
MAML2	3.07497236018324e-07	-0.394419425	0.467	0.515	0.00750078	CD4 TRM
ZDHHC14	3.26638543483863e-07	-0.577589417	0.174	0.224	0.007967694	CD4 TRM
ENSSSCG00000041434	3.33520450311978e-07	0.546087164	0.161	0.112	0.008135564	CD4 TRM
SDHAF2	3.35331759197055e-07	0.277932683	0.261	0.199	0.008179748	CD4 TRM
THYN1	3.3639012692696e-07	0.294490491	0.447	0.38	0.008205564	CD4 TRM
C17orf49	3.49072331227859e-07	0.248591051	0.429	0.36	0.008514921	CD4 TRM
NDUFAF3	3.70766719071189e-07	0.329202111	0.367	0.302	0.009044113	CD4 TRM
PHF1	3.74199908981492e-07	-0.601945124	0.117	0.162	0.009127858	CD4 TRM
ENSSSCG00000060071	3.91039230715708e-07	0.342534775	0.355	0.294	0.00953862	CD4 TRM
SSR1	3.95373846094091e-07	0.290915954	0.465	0.402	0.009644354	CD4 TRM
SLC4A11	4.70715394032442e-07	-0.85393621	0.073	0.11	0.011482161	CD4 TRM
GNG10	4.8333894617409e-07	0.227323367	0.554	0.488	0.011790087	CD4 TRM
NFU1	5.01309646832829e-07	0.313337293	0.334	0.271	0.012228446	CD4 TRM
TG	5.19912313568411e-07	0.548569167	0.179	0.131	0.012682221	CD4 TRM
BACH2	5.90330017258102e-07	0.441976748	0.373	0.311	0.01439992	CD4 TRM
DNAJC25	6.75875546636187e-07	0.277998045	0.305	0.238	0.016486632	CD4 TRM
ENSSSCG00000039407	6.87492844176143e-07	-0.374227461	0.335	0.39	0.016770013	CD4 TRM
PPP4C	6.99566128938378e-07	0.247015302	0.622	0.565	0.017064517	CD4 TRM
PLCL2	7.91272174720682e-07	-0.261905786	0.635	0.659	0.019301502	CD4 TRM
DIP2B	8.11459426267267e-07	-0.412091159	0.367	0.419	0.01979393	CD4 TRM
IFNAR2	8.69978791991876e-07	-0.293765149	0.508	0.559	0.021221393	CD4 TRM
TMEM131L	8.89548998634641e-07	-0.214240079	0.502	0.552	0.021698769	CD4 TRM
ENSSSCG00000027491	9.12116036327149e-07	0.248591296	0.502	0.438	0.022249246	CD4 TRM
RFFL	9.63779002525111e-07	-0.361017081	0.268	0.325	0.023509461	CD4 TRM
BHLHE40	1.02520465827333e-06	0.265423343	0.337	0.272	0.025007817	CD4 TRM
MALSU1	1.22641485101162e-06	0.266131749	0.334	0.273	0.029915937	CD4 TRM
USP9X	1.26312329663246e-06	-0.325319699	0.467	0.515	0.030811367	CD4 TRM
ACOXL	1.33900299719519e-06	0.537168165	0.112	0.073	0.0326623	CD4 TRM
ANAPC13	1.49198786960762e-06	0.217824152	0.428	0.363	0.03639406	CD4 TRM
NFAT5	1.50178459720148e-06	-0.280605969	0.523	0.563	0.036633032	CD4 TRM
UBXN11	1.81485538314263e-06	-0.309422904	0.576	0.605	0.044269767	CD4 TRM
RNF149	2.05651603549846e-06	0.295183706	0.367	0.305	0.050164596	CD4 TRM
SMDT1	2.06013182348309e-06	0.237820808	0.455	0.39	0.050252796	CD4 TRM
FOXN3	2.10400229510928e-06	-0.219204043	0.59	0.623	0.051322928	CD4 TRM
PSMD9	2.13440018374386e-06	0.296221958	0.299	0.244	0.052064424	CD4 TRM
POLR2A	2.25224271485584e-06	-0.471765544	0.315	0.358	0.054938957	CD4 TRM
ENSSSCG00000004081	2.34113583308977e-06	-0.413235529	0.226	0.279	0.057107326	CD4 TRM
B3GNT2	2.35488919552634e-06	0.218884963	0.405	0.341	0.057442812	CD4 TRM
PLXND1	2.38017138145751e-06	-0.499456918	0.238	0.287	0.058059521	CD4 TRM
S100A12	2.54038753073899e-06	0.573845515	0.111	0.072	0.061967673	CD4 TRM
NSMCE1	2.55440951263249e-06	0.36353886	0.237	0.186	0.062309711	CD4 TRM
ECHDC1	2.6594269796694e-06	-0.377838267	0.255	0.307	0.064871402	CD4 TRM
GM2A	2.68307623663368e-06	0.281097744	0.286	0.229	0.065448279	CD4 TRM
PDE3B	2.89907718179244e-06	-0.243532041	0.692	0.718	0.07071719	CD4 TRM
CAVIN3	2.91671165645699e-06	-0.552955793	0.176	0.221	0.071147347	CD4 TRM
B2M	3.31277424433832e-06	-0.250902221	0.619	0.653	0.080808502	CD4 TRM
IKZF2	3.45175568591918e-06	0.203445143	0.409	0.339	0.084198676	CD4 TRM
HSPA6	3.49554817453746e-06	0.584950043	0.207	0.157	0.085266907	CD4 TRM
ITGAV	3.49702854394793e-06	0.525133524	0.142	0.1	0.085303017	CD4 TRM
ENSSSCG00000002259	3.65694105051971e-06	-0.255633079	0.686	0.708	0.089203763	CD4 TRM
FURIN	3.7886980286597e-06	0.848914685	0.139	0.1	0.092417711	CD4 TRM
TSPAN2	3.91732977419322e-06	0.637707817	0.126	0.087	0.095555425	CD4 TRM
CTSH	4.10735609397486e-06	0.434083877	0.239	0.188	0.100190737	CD4 TRM
SATB1	4.1261535771473e-06	0.429364	0.342	0.284	0.100649264	CD4 TRM
MGA	4.12670340247608e-06	-0.563623447	0.195	0.24	0.100662676	CD4 TRM
CRYBG2	4.32229448797758e-06	-0.761124289	0.143	0.183	0.105433729	CD4 TRM
TIFA	4.48834052298759e-06	0.439549875	0.168	0.123	0.10948409	CD4 TRM
NDUFA7	4.7374619136519e-06	0.227268193	0.525	0.464	0.115560908	CD4 TRM
STAMBPL1	4.97237878780822e-06	-0.316057344	0.408	0.45	0.121291236	CD4 TRM
CD63	5.18832733630279e-06	-0.285936618	0.524	0.567	0.126558869	CD4 TRM
RNF169	5.36375693350648e-06	-0.320225403	0.335	0.383	0.130838123	CD4 TRM
PARP11	5.62539694214013e-06	-0.394884049	0.228	0.277	0.137220308	CD4 TRM
CASS4	5.62969144856015e-06	-0.461856569	0.375	0.417	0.137325064	CD4 TRM
WDR83OS	5.73558041566881e-06	0.20046882	0.569	0.507	0.139908013	CD4 TRM
IFI30	6.2682803480681e-06	0.34759946	0.371	0.319	0.152902163	CD4 TRM
ENSSSCG00000038151	6.51413498634831e-06	0.223259742	0.47	0.411	0.158899295	CD4 TRM
NFKBIA	6.62922604067124e-06	0.214048412	0.636	0.583	0.161706711	CD4 TRM
NICOL1	6.95824169274592e-06	-0.701778868	0.072	0.105	0.16973239	CD4 TRM
KCNA3	7.11448456025023e-06	-0.302033522	0.459	0.499	0.173543622	CD4 TRM
EIF2S3B	8.26957050584888e-06	-0.254148707	0.542	0.575	0.201719633	CD4 TRM
SUSD1	8.51263425077921e-06	-0.540820901	0.163	0.204	0.207648687	CD4 TRM
SBF2	8.98983297844692e-06	-0.407952996	0.103	0.141	0.219288996	CD4 TRM
SDF4	8.99056448581714e-06	0.20186097	0.598	0.527	0.21930684	CD4 TRM
RPA3	9.14715169574818e-06	0.305621603	0.252	0.198	0.223126471	CD4 TRM
GLMP	9.25308967286891e-06	0.317450442	0.251	0.201	0.225710616	CD4 TRM
PPIL4	1.06323082489883e-05	0.236956549	0.358	0.303	0.259353895	CD4 TRM
ID2	1.0740732747115e-05	0.221553332	0.912	0.894	0.261998694	CD4 TRM
OST4	1.07917343792072e-05	-0.203822338	0.553	0.588	0.263242777	CD4 TRM
CBX4	1.14303985435139e-05	-0.287471691	0.482	0.527	0.278821712	CD4 TRM
SIKE1	1.14964120311216e-05	0.407728897	0.164	0.121	0.280431979	CD4 TRM
ISG20	1.22229031912415e-05	0.495684386	0.215	0.169	0.298153278	CD4 TRM
ELL2	1.23297184177745e-05	0.37627251	0.253	0.201	0.300758821	CD4 TRM
LAMTOR1	1.42101425310175e-05	0.216631753	0.452	0.391	0.346628007	CD4 TRM
TOP3A	1.4450015147757e-05	-0.424392411	0.188	0.231	0.352479219	CD4 TRM
RETREG1	1.45003804759638e-05	-0.278889908	0.505	0.545	0.353707781	CD4 TRM
CMPK1	1.45386312911288e-05	0.231120702	0.408	0.348	0.354640833	CD4 TRM
DCTPP1	1.47224578623787e-05	-0.303791548	0.484	0.522	0.359124915	CD4 TRM
CDC25B	1.58754852786537e-05	-0.238781849	0.446	0.498	0.387250712	CD4 TRM
TESC	1.66198129136795e-05	-0.436503189	0.257	0.301	0.405407096	CD4 TRM
NIPBL	1.67159221679502e-05	-0.242611547	0.618	0.648	0.407751489	CD4 TRM
SMIM19	1.70034928935322e-05	0.210158371	0.492	0.434	0.414766202	CD4 TRM
CD38	1.71197643684892e-05	-0.287332538	0.471	0.509	0.417602412	CD4 TRM
SLAMF1	1.83088199810074e-05	0.248782932	0.565	0.504	0.446607046	CD4 TRM
COMT	1.85662063257565e-05	0.202392587	0.468	0.405	0.452885471	CD4 TRM
CTSZ	2.06070418208856e-05	0.449881477	0.137	0.099	0.502667571	CD4 TRM
NDUFB8	2.1200962450486e-05	0.224666086	0.518	0.461	0.517155077	CD4 TRM
CPD	2.12128157310627e-05	-0.261420528	0.469	0.506	0.517444214	CD4 TRM
PRDX3	2.13552550275353e-05	0.219558253	0.486	0.433	0.520918736	CD4 TRM
NCOA2	2.20485035792996e-05	-0.260995997	0.508	0.547	0.537829148	CD4 TRM
BCL2A1	2.31781565863752e-05	0.234904767	0.361	0.305	0.565384774	CD4 TRM
ETF1	2.39292051098158e-05	0.253260417	0.382	0.327	0.5837051	CD4 TRM
GBP5	2.40088244573943e-05	-0.389691869	0.323	0.364	0.585647255	CD4 TRM
IL10	2.46980588463958e-05	0.643005525	0.164	0.123	0.602459749	CD4 TRM
ING2	2.5590991557407e-05	0.261192368	0.334	0.278	0.624241057	CD4 TRM
ATP2B4	2.88926459722713e-05	0.202617107	0.46	0.397	0.704778313	CD4 TRM
GIMAP4	2.89219311467262e-05	-0.248007448	0.525	0.557	0.705492666	CD4 TRM
SLA-DMA	3.02059822221212e-05	-0.28945647	0.372	0.416	0.736814524	CD4 TRM
HSD17B7	3.04634231823687e-05	0.362028468	0.238	0.192	0.743094282	CD4 TRM
TAGAP	3.13620866553622e-05	-0.272996393	0.768	0.771	0.76501538	CD4 TRM
ENSSSCG00000045681	3.17252172397494e-05	0.43578263	0.122	0.087	0.773873224	CD4 TRM
RILPL2	3.21042530721464e-05	0.2229798	0.354	0.299	0.783119045	CD4 TRM
GZMA.1	3.52382164716337e-05	0.733628829	0.169	0.131	0.859565814	CD4 TRM
ENSSSCG00000040713	3.69507750885925e-05	-0.462086584	0.216	0.257	0.901340257	CD4 TRM
DENND3	3.72868946368505e-05	-0.400931369	0.283	0.325	0.909539221	CD4 TRM
HUWE1	3.74380797643388e-05	-0.239716502	0.494	0.528	0.91322708	CD4 TRM
IRF8	3.84139074299684e-05	0.423918925	0.243	0.196	0.937030444	CD4 TRM
TLE4	3.84800823735496e-05	0.209033133	0.431	0.37	0.938644649	CD4 TRM
CENPM	3.85079527724498e-05	0.523362171	0.109	0.076	0.939324492	CD4 TRM
MRPS33	3.88651717399777e-05	0.286287942	0.334	0.283	0.948038134	CD4 TRM
ENSSSCG00000014997	3.99016078852481e-05	0.361847794	0.172	0.131	0.973319921	CD4 TRM
EGR1	4.09891176446673e-05	0.362024483	0.327	0.273	0.999847547	CD4 TRM
ENSSSCG00000009633	4.13745165947087e-05	-0.216143764	0.578	0.604	1	CD4 TRM
NABP2	4.13919009674823e-05	0.232231076	0.312	0.258	1	CD4 TRM
CGAS	4.18140560789797e-05	-0.203161433	0.402	0.444	1	CD4 TRM
CLIP4	4.9323915253468e-05	-0.530183276	0.087	0.119	1	CD4 TRM
COG5	5.02387920098315e-05	-0.330258081	0.321	0.366	1	CD4 TRM
ENSSSCG00000047910	5.41226561539515e-05	-0.451285772	0.266	0.304	1	CD4 TRM
ARHGEF18	5.45272856536139e-05	-0.29840525	0.473	0.513	1	CD4 TRM
FLT3LG	5.46878003176723e-05	-0.21634055	0.653	0.684	1	CD4 TRM
TTC14	5.55512201497681e-05	-0.393813467	0.309	0.344	1	CD4 TRM
CRADD	5.97885253911494e-05	-0.550232116	0.173	0.211	1	CD4 TRM
PARVB	7.13334317822137e-05	0.247192367	0.296	0.245	1	CD4 TRM
FHIP2A	7.60033454964423e-05	-0.330866543	0.274	0.318	1	CD4 TRM
LYZ	7.60451398094319e-05	0.296163858	0.182	0.14	1	CD4 TRM
UBXN2A	8.47724024431433e-05	-0.327750406	0.295	0.339	1	CD4 TRM
ENSSSCG00000032141	8.48372439158434e-05	0.329747523	0.353	0.308	1	CD4 TRM
RFESD	8.72660321164686e-05	0.290118012	0.128	0.094	1	CD4 TRM
PRDX6	8.84682294237866e-05	0.210818208	0.54	0.494	1	CD4 TRM
AZIN1	8.91708401173003e-05	0.263790857	0.278	0.231	1	CD4 TRM
DAAM1	8.92065323700754e-05	0.316112078	0.229	0.185	1	CD4 TRM
PPP3CC	9.14870894853782e-05	-0.350926811	0.277	0.321	1	CD4 TRM
SPC24	9.86510126639643e-05	0.53713508	0.107	0.076	1	CD4 TRM
CAPN2	0.000103098	-0.256033182	0.502	0.536	1	CD4 TRM
GPR171	0.000106606	-0.284759059	0.648	0.67	1	CD4 TRM
PGAM5	0.000106873	0.252458472	0.306	0.257	1	CD4 TRM
ENSSSCG00000025913	0.000111586	0.412653776	0.12	0.087	1	CD4 TRM
CIAO2A	0.000113983	0.302200705	0.244	0.2	1	CD4 TRM
FOXO3	0.000115872	-0.754093734	0.083	0.112	1	CD4 TRM
EIF2AK2	0.000116965	-0.352098759	0.403	0.434	1	CD4 TRM
PAFAH2	0.000117167	0.321932639	0.233	0.19	1	CD4 TRM
GET3	0.000118269	0.207835417	0.367	0.317	1	CD4 TRM
FABP3	0.000121441	0.386933313	0.111	0.079	1	CD4 TRM
GRN	0.000123423	0.246886954	0.178	0.138	1	CD4 TRM
CCDC115	0.000126024	0.229379577	0.347	0.295	1	CD4 TRM
SLC37A3	0.000127942	-0.310643596	0.288	0.332	1	CD4 TRM
DIAPH1	0.000129632	-0.227644726	0.573	0.602	1	CD4 TRM
ADA	0.000131969	0.233974897	0.199	0.156	1	CD4 TRM
MRPL35	0.000133968	0.23841639	0.253	0.207	1	CD4 TRM
MPP7	0.000134628	-0.464566562	0.177	0.213	1	CD4 TRM
TRERF1	0.000136571	-0.331978989	0.261	0.301	1	CD4 TRM
ENSSSCG00000031299	0.000137206	0.268834076	0.28	0.234	1	CD4 TRM
GRAP2	0.000139721	-0.224635049	0.502	0.535	1	CD4 TRM
NT5C	0.000141669	0.325940664	0.23	0.187	1	CD4 TRM
GADD45G	0.000143039	0.314532139	0.359	0.307	1	CD4 TRM
BCL3	0.000143724	0.340014471	0.23	0.188	1	CD4 TRM
ARMC5	0.000143824	-0.520273965	0.086	0.116	1	CD4 TRM
GPR174	0.000143953	0.283035023	0.401	0.353	1	CD4 TRM
NPEPPS	0.000155168	-0.310757986	0.286	0.324	1	CD4 TRM
C12orf75	0.000157435	0.213107797	0.331	0.281	1	CD4 TRM
URM1	0.000158188	0.20417794	0.323	0.273	1	CD4 TRM
LMNA	0.000166263	0.466742149	0.176	0.138	1	CD4 TRM
ILKAP	0.000167278	-0.322378827	0.403	0.437	1	CD4 TRM
GPX1	0.000167555	-0.341580649	0.665	0.696	1	CD4 TRM
CHST12	0.000169212	-0.371638861	0.245	0.285	1	CD4 TRM
AFG2A	0.000171044	-0.366698438	0.199	0.238	1	CD4 TRM
PUM2	0.000171728	-0.292326922	0.379	0.423	1	CD4 TRM
WARS1	0.000179223	0.305676208	0.209	0.17	1	CD4 TRM
RAB3IP	0.000179966	-0.317776978	0.14	0.176	1	CD4 TRM
FUT8	0.000181619	0.307975598	0.259	0.217	1	CD4 TRM
CFAP20	0.000182393	0.226940025	0.344	0.292	1	CD4 TRM
CUBN	0.000193362	0.403617629	0.166	0.13	1	CD4 TRM
UPF2	0.000203744	-0.286568337	0.414	0.457	1	CD4 TRM
DAPP1	0.000211007	0.206937435	0.359	0.312	1	CD4 TRM
SAMD9	0.000211395	-0.205925643	0.579	0.602	1	CD4 TRM
FAM89B	0.00021774	0.274459994	0.339	0.292	1	CD4 TRM
GADD45B	0.00022862	-0.326921945	0.538	0.565	1	CD4 TRM
ZMAT2	0.000229551	0.242652619	0.404	0.36	1	CD4 TRM
PTK2B	0.000238481	-0.299920559	0.381	0.417	1	CD4 TRM
HELZ	0.00024592	-0.29134422	0.483	0.514	1	CD4 TRM
NARF	0.00025544	0.307596369	0.158	0.123	1	CD4 TRM
DNAJC15	0.000258016	0.259086876	0.245	0.203	1	CD4 TRM
OSBPL1A	0.000278715	-0.551301917	0.102	0.132	1	CD4 TRM
RBMS1	0.000291297	-0.228058571	0.54	0.567	1	CD4 TRM
PARP14	0.000292239	-0.272125089	0.44	0.479	1	CD4 TRM
BACH1	0.00029388	0.326551831	0.173	0.137	1	CD4 TRM
MTA1	0.000306842	0.316284357	0.14	0.106	1	CD4 TRM
BCAS3	0.000321179	-0.302939215	0.399	0.437	1	CD4 TRM
HDDC3	0.000323874	0.38600782	0.134	0.103	1	CD4 TRM
PIP5K1B	0.000341284	-0.476440408	0.1	0.13	1	CD4 TRM
ALDH5A1	0.000343885	-0.390351625	0.11	0.142	1	CD4 TRM
LDLRAD4	0.000345002	-0.271340373	0.262	0.304	1	CD4 TRM
PKN2	0.000345032	-0.27487899	0.357	0.397	1	CD4 TRM
PDE8A	0.000348671	-0.361868634	0.218	0.256	1	CD4 TRM
ERMARD	0.000349307	-0.315607202	0.264	0.302	1	CD4 TRM
TTF2	0.00035331	-0.240651733	0.592	0.607	1	CD4 TRM
ST8SIA4	0.000355341	-0.241036053	0.575	0.595	1	CD4 TRM
NLRP3	0.000357901	0.39704479	0.138	0.106	1	CD4 TRM
GALNS	0.000365637	0.263400288	0.217	0.179	1	CD4 TRM
GCNT1	0.00036836	0.288310399	0.244	0.201	1	CD4 TRM
PHIP	0.000371354	-0.239837745	0.45	0.481	1	CD4 TRM
HECTD4	0.000384431	-0.354430568	0.268	0.3	1	CD4 TRM
CARD11	0.000384444	-0.320583838	0.351	0.386	1	CD4 TRM
BLTP1	0.000385365	-0.219256787	0.582	0.603	1	CD4 TRM
METTL23	0.000392787	0.435356123	0.135	0.104	1	CD4 TRM
DUSP7	0.000402482	-0.317437704	0.309	0.344	1	CD4 TRM
ZBTB44	0.000419955	-0.310794426	0.291	0.327	1	CD4 TRM
RNF125	0.000426988	-0.298200019	0.321	0.359	1	CD4 TRM
CCDC88C	0.000428242	-0.293813763	0.304	0.341	1	CD4 TRM
BICRAL	0.00043455	-0.311061781	0.197	0.233	1	CD4 TRM
MRPS12	0.000439534	0.235367775	0.251	0.21	1	CD4 TRM
IFI6	0.000448577	0.271171032	0.425	0.374	1	CD4 TRM
PYGB	0.000450228	0.210229082	0.259	0.215	1	CD4 TRM
TMEM141	0.000452531	0.401271061	0.179	0.145	1	CD4 TRM
ERP29	0.000455983	0.242548186	0.282	0.242	1	CD4 TRM
ENSSSCG00000039612	0.00045847	0.206613833	0.224	0.185	1	CD4 TRM
ARF3	0.00045893	0.368673566	0.162	0.128	1	CD4 TRM
SLC22A15	0.000461952	-0.399903066	0.17	0.203	1	CD4 TRM
SIRT1	0.000485928	-0.278612095	0.227	0.267	1	CD4 TRM
ENSSSCG00000058542	0.000490405	0.388701148	0.112	0.084	1	CD4 TRM
IL18R1	0.000492044	0.237204898	0.6	0.553	1	CD4 TRM
ZDHHC17	0.000494034	-0.355875047	0.188	0.223	1	CD4 TRM
ENSSSCG00000040577	0.000494435	0.215524108	0.362	0.319	1	CD4 TRM
SLC6A6	0.000497646	-0.589608789	0.088	0.115	1	CD4 TRM
ATF7IP2	0.000509079	0.26133938	0.47	0.428	1	CD4 TRM
RNGTT	0.000522727	-0.253332969	0.304	0.343	1	CD4 TRM
TUBA1B	0.000525504	-0.223161454	0.613	0.627	1	CD4 TRM
TRAK2	0.000545058	-0.3578019	0.214	0.251	1	CD4 TRM
BCL2L11	0.000550431	0.3059992	0.257	0.217	1	CD4 TRM
[truncated: 28,246 more rows]
