# Supplementary material for: Pigs lacking Natural Killer T cells have altered cellular responses to influenza
Source: PLoS Pathog. 2026 Apr 6;22(4):e1014094. doi: 10.1371/journal.ppat.1014094 (PMC13068344; doi:10.1371/journal.ppat.1014094)
Supplement: S2 Data — (XLSX) [file ppat.1014094.s016.xlsx]

## Sheet: TCR ab QC
	TCR reads	TCR	Cell numbers of total TCR+ cells	Cell numbers of TCR+ T/NK/ILC cells	T/NK/ILC mapping ratio (%)
pig 78	174444542	TRB	334	262	78.4431
		tra	469	382	81.4499
		tra_TRB	1802	1733	96.1709
pig 79	178574914	TRB	128	96	75
		tra	379	336	88.6544
		tra_TRB	641	620	96.7239
pig 80	209188840	TRB	213	183	85.9155
		tra	473	422	89.2178
		tra_TRB	1141	1098	96.2314
pig 81	163539843	TRB	265	196	73.9623
		tra	415	328	79.0361
		tra_TRB	1451	1364	94.0041
pig 82	182535796	TRB	304	231	75.9868
		tra	355	295	83.0986
		tra_TRB	1689	1604	94.9674
pig 86	171760933	TRB	516	363	70.3488
		tra	1138	974	85.5888
		tra_TRB	2612	2419	92.611
pig 87	206056978	TRB	205	148	72.1951
		tra	417	355	85.1319
		tra_TRB	1251	1193	95.3637
pig 92	216069885	TRB	318	248	77.9874
		tra	727	655	90.0963
		tra_TRB	1559	1479	94.8685
	1.87771e+08
	1502171731

## Sheet: BCR QC
	BCR reads	BCR	Cell numbers of total BCR+ cells	Cell numbers of BCR+ B cells	B cell mapping ratio (%)
pig 78	177215637	IGK/IGL	41	40	97.561
		IGH	35	34	97.1429
		IGK/IGL+IGH	114	113	99.1228
pig 79	220081106	IGK/IGL	45	44	97.7778
		IGH	6	6	100
		IGK/IGL+IGH	41	39	95.122
pig 80	232426739	IGK/IGL	24	23	95.8333
		IGH	23	22	95.6522
		IGK/IGL+IGH	74	74	100
pig 81	177501256	IGK/IGL	46	45	97.8261
		IGH	23	22	95.6522
		IGK/IGL+IGH	105	105	100
pig 82	186188207	IGK/IGL	43	42	97.6744
		IGH	21	19	90.4762
		IGK/IGL+IGH	125	123	98.4
pig 86	197498845	IGK/IGL	63	62	98.4127
		IGH	27	24	88.8889
		IGK/IGL+IGH	255	248	97.2549
pig 87	236509853	IGK/IGL	37	37	100
		IGH	12	12	100
		IGK/IGL+IGH	100	100	100
pig 92	227316012	IGK/IGL	30	29	96.6667
		IGH	20	19	95
		IGK/IGL+IGH	64	64	100
	2.06842e+08
					98.7375

## Sheet: abTCR 
barcode	orig.ident	geno	TRAV	TRAJ	TRB_v_call	TRB_d_call	TRB_j_call	TRB_junction_aa	clone_id	clonal_expansion
AAACCATTCAGTCATG-1_1	pig 78	KO	pTRDV1-3	TRAJ12*01	Susscr TRBV4-3*01 F, or Susscr TRBV4-4*01 F	Susscr TRBD1*01	Susscr TRBJ2-4*01 F	CASSSGTTQTQYF	CASSSGTTQTQYF	>= 3
AAACCCCAGGCCATCG-1_1	pig 78	KO	pTRADV17-3-3	TRAJ52*01	Susscr TRBV4-1*01 F	Susscr TRBD1*01	Susscr TRBJ1-2*01 F	CASSAGPYDYNF	CASSAGPYDYNF	2
AAACCGGAGGCTAACC-1_1	pig 78	KO	pTRDV1-4-1	TRAJ23*01	Susscr TRBV12-1*01 F	Susscr TRBD1*01	Susscr TRBJ2-3*01 F	CASSGAKGQDIQYF	CASSGAKGQDIQYF	1
AAACCTCCAGTCCGTA-1_1	pig 78	KO	pTRAV8-2-2	TRAJ8*01	Susscr TRBV12-1*01 F	Susscr TRBD1*01	Susscr TRBJ1-2*01 F	CASSVRQNYDYNF	CASSVRQNYDYNF	>= 3
AAACGCGAGAAAGGAG-1_1	pig 78	KO	pTRADV17-2-1	TRAJ27*01	Susscr TRBV19*01 F	Susscr TRBD1*01	Susscr TRBJ3-2*01 F	CASSIRTGAAQLYF	CASSIRTGAAQLYF	1
AAACGTAAGGGCTTGT-1_1	pig 78	KO	pTRADV17-3-2	TRAJ12*01	Susscr TRBV19*01 F	Susscr TRBD2*01	Susscr TRBJ2-1*01 F	CASSIDFYGDNDLHF	CASSIDFYGDNDLHF	>= 3
AAACTAACAGTCCGTA-1_1	pig 78	KO	pTRAV8-3-1	TRAJ13*01	Susscr TRBV4-3*01 F, or Susscr TRBV4-4*01 F	Susscr TRBD1*01	Susscr TRBJ1-5*01 F	CASSTGFEKLIF	CASSTGFEKLIF	>= 3
AAACTAGAGGGGACGT-1_1	pig 78	KO	pTRADV17-2-2	TRAJ60*01	Susscr TRBV27*01 F	Susscr TRBD3*01	Susscr TRBJ3-5*01 F	CASSDSYGGTQYF	CASSDSYGGTQYF	2
AAACTCCCAACATTAT-1_1	pig 78	KO	pTRAV16	TRAJ49*01	Susscr TRBV20-2*01 F	Susscr TRBD1*01	Susscr TRBJ1-7*01 F	CGASDQGARNSPLHF	CGASDQGARNSPLHF	>= 3
AAAGCCACAACACAGA-1_1	pig 78	KO	pTRAV8-2-2	TRAJ20*01	Susscr TRBV7-1*01 F	Susscr TRBD2*01	Susscr TRBJ2-5*01 F	CASSLVRGTGATLTF	CASSLVRGTGATLTF	>= 3
AAAGCCCTCAAAGTTC-1_1	pig 78	KO	pTRAV26-2	TRAJ34*01	Susscr TRBV20-2*01 F	Susscr TRBD2*01	Susscr TRBJ2-1*01 F	CGAIEAVSSYNDLHF	CGAIEAVSSYNDLHF	1
AAAGCCCTCATACCTC-1_1	pig 78	KO	pTRAV38-2DV8	TRAJ53*01	Susscr TRBV20-2*01 F	Susscr TRBD1*01	Susscr TRBJ1-1*01 F	CGASDRAKRNTEVFF	CGASDRAKRNTEVFF	>= 3
AAAGCCCTCCTTATCA-1_1	pig 78	KO	pTRADV17-3-3	TRAJ21*01	Susscr TRBV1*01 F	Susscr TRBD1*01	Susscr TRBJ1-1*01 F	CTCRQGTRDEVFF	CTCRQGTRDEVFF	>= 3
AAAGCCTGTATAATCG-1_1	pig 78	KO	pTRAV13-1	TRAJ49*01	Susscr TRBV20-2*01 F	Susscr TRBD1*01	Susscr TRBJ1-3*01 F	CAAPVGDTYFF	CAAPVGDTYFF	1
AAAGCTAAGCATTGCA-1_1	pig 78	KO	pTRAV8-2-2	TRAJ35*01	Susscr TRBV4-1*01 F	Susscr TRBD1*01	Susscr TRBJ2-3*01 F	CASSSVRGGYDIQYF	CASSSVRGGYDIQYF	>= 3
AAAGGCCCAATCTCTT-1_1	pig 78	KO	pTRADV17-2-1	TRAJ43*01	Susscr TRBV20-3*01 F	Susscr TRBD1*01	Susscr TRBJ1-1*01 F	CGASERSSRRTEVFF	CGASERSSRRTEVFF	>= 3
AAAGGCCCACCCAACA-1_1	pig 78	KO	pTRAV36/DV7-2	TRAJ43*01	Susscr TRBV27*01 F	Susscr TRBD1*01	Susscr TRBJ1-1*01 F	CASSVSDRAEVFF	CASSVSDRAEVFF	>= 3
AAAGTCAAGGCTTACA-1_1	pig 78	KO	pTRDV1-4-1	TRAJ53*01	Susscr TRBV19*01 F	Susscr TRBD1*01	Susscr TRBJ3-3*01 F	CASSYGQGDPLYF	CASSYGQGDPLYF	>= 3
AAATCTATCATGGTTG-1_1	pig 78	KO	pTRDV1-4-5	TRAJ47*01	Susscr TRBV1*01 F	Susscr TRBD1*01	Susscr TRBJ1-1*01 F	CTCEDAANTEVFF	CTCEDAANTEVFF	>= 3
AAATTCGGTCTCGGTT-1_1	pig 78	KO	pTRAV18-2	TRAJ52*01	Susscr TRBV19*01 F	Susscr TRBD1*01	Susscr TRBJ1-2*01 F	CASSMGQGDDYNF	CASSMGQGDDYNF	2
AAATTGGAGCTACATG-1_1	pig 78	KO	pTRAV2	TRAJ34*01	Susscr TRBV20-3*01 F	Susscr TRBD2*01	Susscr TRBJ2-4*01 F	CGASGRSSRIQTQYF	CGASGRSSRIQTQYF	2
AACACCTCAATATGCC-1_1	pig 78	KO	pTRAV18-2	TRAJ23*01	Susscr TRBV1*01 F	Susscr TRBD1*01	Susscr TRBJ1-1*01 F	CTCRQGTRDEVFF	CTCRQGTRDEVFF	>= 3
AACACCTCAATGCGGG-1_1	pig 78	KO	pTRAV16	TRAJ49*01	Susscr TRBV20-2*01 F		Susscr TRBJ1-7*01 F	CAASDHSARNSPLHF	CAASDHSARNSPLHF	>= 3
AACACCTCAGTGAAGC-1_1	pig 78	KO	pTRAV3	TRAJ8*01	Susscr TRBV7-2*01 F	Susscr TRBD2*01	Susscr TRBJ2-6*01 F	CASSLGGAMAVNEQIF	CASSLGGAMAVNEQIF	1
AACAGAGGTATTCGTT-1_1	pig 78	KO	pTRAV18-2	TRAJ12*01	Susscr TRBV4-3*01 F, or Susscr TRBV4-4*01 F	Susscr TRBD1*01	Susscr TRBJ1-1*01 F	CASSSGQITEVFF	CASSSGQITEVFF	1
AACATAACAAGCATAG-1_1	pig 78	KO	pTRAV18-2	TRAJ36*01	Susscr TRBV19*01 F	Susscr TRBD3*01	Susscr TRBJ3-3*01 F	CASSILPSTDPLYF	CASSILPSTDPLYF	>= 3
AACATAACACCTACGA-1_1	pig 78	KO	pTRADV17-3-3	TRAJ47*01	Susscr TRBV7-2*01 F	Susscr TRBD1*01	Susscr TRBJ1-2*01 F	CASSGARLNF	CASSGARLNF	1
AACATGGCAACAGAAT-1_1	pig 78	KO	pTRAV18-2	TRAJ23*01	Susscr TRBV1*01 F	Susscr TRBD1*01	Susscr TRBJ1-1*01 F	CTCRQGTRDEVFF	CTCRQGTRDEVFF	>= 3
AACATGGCAATACCTA-1_1	pig 78	KO	pTRAV18-2	TRAJ37*01	Susscr TRBV1*01 F	Susscr TRBD1*01	Susscr TRBJ1-2*01 F	CTCSEDGHHLDYNF	CTCSEDGHHLDYNF	1
AACCAGGAGCTCGTGG-1_1	pig 78	KO	pTRAV18-2	TRAJ37*01	Susscr TRBV24*01 F	Susscr TRBD1*01	Susscr TRBJ3-3*01 F	CASRDRGTDPLYF	CASRDRGTDPLYF	1
AACCATTAGCGTGTTA-1_1	pig 78	KO	pTRAV18-2	TRAJ34*01	Susscr TRBV27*01 F	Susscr TRBD1*01	Susscr TRBJ1-1*01 F	CASSVSDRGEVFF	CASSVSDRGEVFF	>= 3
AACCCACAGCAAAGCG-1_1	pig 78	KO	pTRADV17-2-1	TRAJ43*01	Susscr TRBV20-2*01 F	Susscr TRBD1*01	Susscr TRBJ1-1*01 F	CGASDRAKRNTEVFF	CGASDRAKRNTEVFF	>= 3
AACCCACAGCGTTATG-1_1	pig 78	KO	pTRAV38-2DV8	TRAJ43*01	Susscr TRBV4-1*01 F	Susscr TRBD1*01	Susscr TRBJ1-3*01 F	CASSRHFGDTYFF	CASSRHFGDTYFF	>= 3
AACCCACAGCTGTACA-1_1	pig 78	KO	pTRAV18-2	TRAJ47*01	Susscr TRBV19*01 F	Susscr TRBD1*01	Susscr TRBJ3-3*01 F	CASSMGQGDPLYF	CASSMGQGDPLYF	>= 3
AACCCCGAGATGGTAA-1_1	pig 78	KO	pTRADV17-2-1	TRAJ8*01	Susscr TRBV20-2*01 F	Susscr TRBD2*01	Susscr TRBJ2-1*01 F	CGASDRASRAINDLHF	CGASDRASRAINDLHF	>= 3
AACCCCGAGGGCGATA-1_1	pig 78	KO	pTRAV16	TRAJ56*01	Susscr TRBV20-2*01 F	Susscr TRBD2*01	Susscr TRBJ2-6*01 F	CGATPRAARNGEQIF	CGATPRAARNGEQIF	>= 3
AACCCCTGTACAACGT-1_1	pig 78	KO	pTRAV18-2	TRAJ43*01	Susscr TRBV20-2*01 F	Susscr TRBD1*01	Susscr TRBJ1-1*01 F	CGASARDTRNTEVFF	CGASARDTRNTEVFF	>= 3
AACCCCTGTGTGCAAT-1_1	pig 78	KO	pTRAV2	TRAJ27*01	Susscr TRBV20-3*01 F	Susscr TRBD1*01	Susscr TRBJ2-1*01 F	CGGLLGRGRDDLHF	CGGLLGRGRDDLHF	>= 3
AACCCGAGTAAGGTTC-1_1	pig 78	KO	pTRAV18-2	TRAJ49*01	Susscr TRBV20-2*01 F	Susscr TRBD1*01	Susscr TRBJ3-4*01 F	CAASPLRTRGDTQHF	CAASPLRTRGDTQHF	>= 3
AACCCTTTCGCTCATT-1_1	pig 78	KO	pTRAV12-2-2	TRAJ2*01	Susscr TRBV4-1*01 F	Susscr TRBD1*01	Susscr TRBJ1-2*01 F	CASRDSYDYNF	CASRDSYDYNF	>= 3
AACCGAACACCTAGGC-1_1	pig 78	KO	pTRADV17-2-1	TRAJ47*01	Susscr TRBV7-1*01 F	Susscr TRBD1*01	Susscr TRBJ1-2*01 F	CASSWAGGYYNF	CASSWAGGYYNF	>= 3
AACGAAATCCACAACA-1_1	pig 78	KO	pTRDV1-4-5	TRAJ39*01	Susscr TRBV27*01 F	Susscr TRBD1*01	Susscr TRBJ2-6*01 F	CASSVSGTGGEQIF	CASSVSGTGGEQIF	>= 3
AACGAAGGTCGGCTGG-1_1	pig 78	KO	pTRAV8-3-1	TRAJ13*01	Susscr TRBV4-1*01 F	Susscr TRBD1*01	Susscr TRBJ1-5*01 F	CASSRGQLNEKLIF	CASSRGQLNEKLIF	1
AACGAAGGTGTTAGTA-1_1	pig 78	KO	pTRAV14/DV4-2	TRAJ2*01	Susscr TRBV12-2*01 P	Susscr TRBD1*01	Susscr TRBJ2-4*01 F	CASSDQGDQTQYF	CASSDQGDQTQYF	1
AACGAGCCAAACTAGG-1_1	pig 78	KO	pTRAV12-2-2	TRAJ9*01	Susscr TRBV2-4*01 F	Susscr TRBD1*01	Susscr TRBJ1-3*01 F	CASSSGTFGDTYFF	CASSSGTFGDTYFF	1
AACGATAAGCGTTTAG-1_1	pig 78	KO	pTRADV17-2-1	TRAJ46*01	Susscr TRBV21*01 F		Susscr TRBJ3-5*01 F	CASSHTVKETQYF	CASSHTVKETQYF	1
AACGCATGTCCAACAG-1_1	pig 78	KO	pTRAV18-2	TRAJ50*01	Susscr TRBV20-2*01 F	Susscr TRBD2*01	Susscr TRBJ2-3*01 F	CGASARTSRQDIQYF	CGASARTSRQDIQYF	>= 3
AACGGCTTCAAGCTTG-1_1	pig 78	KO	pTRAV18-2	TRAJ47*01	Susscr TRBV19*01 F	Susscr TRBD1*01	Susscr TRBJ3-3*01 F	CASSHGQGDPLYF	CASSHGQGDPLYF	>= 3
AACGTGGAGCCCTGGA-1_1	pig 78	KO	pTRAV8-2-2	TRAJ27*01	Susscr TRBV4-3*01 F, or Susscr TRBV4-4*01 F	Susscr TRBD2*01	Susscr TRBJ2-1*01 F	CASTRRVGNINDLHF	CASTRRVGNINDLHF	1
AACTACCCAAAACGGC-1_1	pig 78	KO	pTRAV26-2	TRAJ48*01	Susscr TRBV12-1*01 F	Susscr TRBD1*01	Susscr TRBJ1-2*01 F	CASTQGGRDYNF	CASTQGGRDYNF	1
AACTAGGCAGGAAAGG-1_1	pig 78	KO	pTRADV17-2-3	TRAJ48*01	Susscr TRBV4-3*01 F, or Susscr TRBV4-4*01 F	Susscr TRBD1*01	Susscr TRBJ2-6*01 F	CASSRLGATYEQIF	CASSRLGATYEQIF	1
AACTCCCGTCTTGTGC-1_1	pig 78	KO	pTRAV13-1	TRAJ41*01	Susscr TRBV30*01 F	Susscr TRBD1*01	Susscr TRBJ1-2*01 F	CAWRDFYDYNF	CAWRDFYDYNF	1
AACTCCCGTGCTAGTG-1_1	pig 78	KO	pTRAV2	TRAJ31*01	Susscr TRBV20-2*01 F	Susscr TRBD1*01	Susscr TRBJ1-1*01 F	CAATLSRGEVFF	CAATLSRGEVFF	>= 3
AACTGAAAGCCATATG-1_1	pig 78	KO	pTRAV18-2	TRAJ54*01	Susscr TRBV20-2*01 F	Susscr TRBD1*01	Susscr TRBJ2-3*01 F	CGASEFFRGGDIQYF	CGASEFFRGGDIQYF	2
AACTTCGAGGGGTTGA-1_1	pig 78	KO	pTRAV14/DV4-2	TRAJ2*01	Susscr TRBV2-4*01 F	Susscr TRBD1*01	Susscr TRBJ3-4*01 F	CASSSGQSQNTQHF	CASSSGQSQNTQHF	2
AACTTGTAGAACCCCG-1_1	pig 78	KO	pTRAV18-2	TRAJ50*01	Susscr TRBV20-2*01 F	Susscr TRBD2*01	Susscr TRBJ2-3*01 F	CGASARTSRQDIQYF	CGASARTSRQDIQYF	>= 3
AAGCAATCACATAGCT-1_1	pig 78	KO	pTRAV18-2	TRAJ52*01	Susscr TRBV30*01 F	Susscr TRBD3*01	Susscr TRBJ3-3*01 F	CAWTGRVTDPLYF	CAWTGRVTDPLYF	1
AAGCATGCACTCACGA-1_1	pig 78	KO	pTRAV8-2-2	TRAJ36*01	Susscr TRBV24*01 F	Susscr TRBD2*01	Susscr TRBJ2-6*01 F	CASSPPMREQIF	CASSPPMREQIF	1
AAGCATTTCAATATCA-1_1	pig 78	KO	pTRAV18-2	TRAJ47*01	Susscr TRBV19*01 F	Susscr TRBD1*01	Susscr TRBJ3-3*01 F	CASSMGQGDPLYF	CASSMGQGDPLYF	>= 3
AAGCCAACAGCTACAT-1_1	pig 78	KO	pTRADV17-3-1	TRAJ2*01	Susscr TRBV2-4*01 F	Susscr TRBD1*01	Susscr TRBJ1-3*01 F	CASSTGQGDTYFF	CASSTGQGDTYFF	1
AAGCCAGAGGCGGTAA-1_1	pig 78	KO	pTRADV17-2-1	TRAJ43*01	Susscr TRBV20-2*01 F	Susscr TRBD1*01	Susscr TRBJ1-1*01 F	CGASDRAKRNTEVFF	CGASDRAKRNTEVFF	>= 3
AAGCCGAAGCTAGGAG-1_1	pig 78	KO	pTRAV26-2	TRAJ21*01	Susscr TRBV2-4*01 F	Susscr TRBD1*01	Susscr TRBJ1-7*01 F	CASQGTYNSPLHF	CASQGTYNSPLHF	1
AAGCCGGCACCCTAAG-1_1	pig 78	KO	pTRADV17-2-1	TRAJ8*01	Susscr TRBV4-3*01 F, or Susscr TRBV4-4*01 F	Susscr TRBD1*01	Susscr TRBJ2-1*01 F	CASRRDANNDLHF	CASRRDANNDLHF	1
AAGCGTGAGCCGACAT-1_1	pig 78	KO	pTRADV17-2-1	TRAJ43*01	Susscr TRBV20-3*01 F	Susscr TRBD1*01	Susscr TRBJ1-1*01 F	CGASERSSRRTEVFF	CGASERSSRRTEVFF	>= 3
AAGCGTGAGGGTAGTG-1_1	pig 78	KO	pTRAV8-2-2	TRAJ31*01	Susscr TRBV12-1*01 F	Susscr TRBD2*01	Susscr TRBJ2-3*01 F	CASSTAMSGDIQYF	CASSTAMSGDIQYF	>= 3
AAGCTAAAGCCACTTT-1_1	pig 78	KO	pTRAV18-2	TRAJ56*01	Susscr TRBV20-2*01 F	Susscr TRBD3*01	Susscr TRBJ3-2*01 F	CGASGRERRAAQLYF	CGASGRERRAAQLYF	1
AAGCTCTCACCAGGCT-1_1	pig 78	KO	pTRADV17-3-1	TRAJ29*01	Susscr TRBV15*01 F	Susscr TRBD1*01	Susscr TRBJ1-3*01 F	CASSRDRVGDTYFF	CASSRDRVGDTYFF	2
AAGCTCTCAGGACACG-1_1	pig 78	KO	pTRAV12-2-1	TRAJ26*01	Susscr TRBV1*01 F	Susscr TRBD1*01	Susscr TRBJ1-1*01 F	CTCKGNTEVFF	CTCKGNTEVFF	1
AAGGAATGTATCATCT-1_1	pig 78	KO	pTRAV26-2	TRAJ31*01	Susscr TRBV4-3*01 F, or Susscr TRBV4-4*01 F	Susscr TRBD1*01	Susscr TRBJ2-4*01 F	CASRQGQTQYF	CASRQGQTQYF	>= 3
AAGGAATGTATCGAGT-1_1	pig 78	KO	pTRAV18-2	TRAJ8*01	Susscr TRBV2-4*01 F	Susscr TRBD3*01	Susscr TRBJ3-7*01 F	CASSSAGSSQERYF	CASSSAGSSQERYF	1
AAGGACCCAAGGACAC-1_1	pig 78	KO	pTRDV1-4-5	TRAJ47*01	Susscr TRBV1*01 F	Susscr TRBD1*01	Susscr TRBJ1-1*01 F	CTCEDAANTEVFF	CTCEDAANTEVFF	>= 3
AAGGACCCAGTGCAGG-1_1	pig 78	KO	pTRAV26-2	TRAJ40*01	Susscr TRBV20-2*01 F	Susscr TRBD1*01	Susscr TRBJ1-2*01 F	CGARDNYDYNF	CGARDNYDYNF	>= 3
AAGGCATAGCATAGGG-1_1	pig 78	KO	pTRAV8-2-2	TRAJ20*01	Susscr TRBV7-1*01 F	Susscr TRBD2*01	Susscr TRBJ2-5*01 F	CASSLVRGTGATLTF	CASSLVRGTGATLTF	>= 3
AAGGCCCGTCATAGGT-1_1	pig 78	KO	pTRADV17-3-1	TRAJ57*01	Susscr TRBV7-1*01 F	Susscr TRBD3*01	Susscr TRBJ3-3*01 F	CASSLEVSWGTDPLYF	CASSLEVSWGTDPLYF	1
AAGGCTGAGCTAAATC-1_1	pig 78	KO	pTRAV2	TRAJ27*01	Susscr TRBV20-3*01 F	Susscr TRBD1*01	Susscr TRBJ2-1*01 F	CGGLLGRGRDDLHF	CGGLLGRGRDDLHF	>= 3
AAGGGAGCAGTGCTCA-1_1	pig 78	KO	pTRAV8-3-1	TRAJ47*01	Susscr TRBV27*01 F	Susscr TRBD1*01	Susscr TRBJ1-1*01 F	CASSVSDRGEVFF	CASSVSDRGEVFF	>= 3
AAGGGGCTCGCGTGTG-1_1	pig 78	KO	pTRADV17-2-1	TRAJ8*01	Susscr TRBV20-2*01 F	Susscr TRBD2*01	Susscr TRBJ2-1*01 F	CGASDRASRAINDLHF	CGASDRASRAINDLHF	>= 3
AAGGGTGTCACTCCAT-1_1	pig 78	KO	pTRADV17-2-1	TRAJ43*01	Susscr TRBV20-3*01 F	Susscr TRBD1*01	Susscr TRBJ1-1*01 F	CGASERSSRRTEVFF	CGASERSSRRTEVFF	>= 3
AAGGTTAAGCACTAGC-1_1	pig 78	KO	pTRADV17-2-1	TRAJ49*01	Susscr TRBV19*01 F	Susscr TRBD1*01	Susscr TRBJ3-3*01 F	CASSMGQGDPLYF	CASSMGQGDPLYF	>= 3
AAGTAACCACTGACCA-1_1	pig 78	KO	pTRAV8-3-1	TRAJ13*01	Susscr TRBV4-3*01 F, or Susscr TRBV4-4*01 F	Susscr TRBD1*01	Susscr TRBJ1-5*01 F	CASSTGFEKLIF	CASSTGFEKLIF	>= 3
AAGTACAAGATCATCG-1_1	pig 78	KO	pTRAV8-3-1	TRAJ13*01	Susscr TRBV4-1*01 F	Susscr TRBD2*01	Susscr TRBJ2-4*01 F	CASSRWSQTQYF	CASSRWSQTQYF	>= 3
AAGTAGGGTGGTGGAG-1_1	pig 78	KO	pTRAV18-2	TRAJ50*01	Susscr TRBV20-2*01 F	Susscr TRBD2*01	Susscr TRBJ2-3*01 F	CGASARTSRQDIQYF	CGASARTSRQDIQYF	>= 3
AAGTATACACCTTCCG-1_1	pig 78	KO	pTRAV18-2	TRAJ37*01	Susscr TRBV24*01 F	Susscr TRBD1*01	Susscr TRBJ3-3*01 F	CASRDRGADPLYF	CASRDRGADPLYF	1
AAGTCCGGTAGGACCC-1_1	pig 78	KO	pTRAV8-2-1	TRAJ15*01	Susscr TRBV20-2*01 F	Susscr TRBD1*01	Susscr TRBJ1-1*01 F	CAATLSRGEVFF	CAATLSRGEVFF	>= 3
AAGTCTAGTAGGCGGA-1_1	pig 78	KO	pTRAV8-3-1	TRAJ13*01	Susscr TRBV4-1*01 F	Susscr TRBD1*01	Susscr TRBJ3-2*01 F	CASSIKSGFAAQLYF	CASSIKSGFAAQLYF	1
AAGTCTCCAATGCACT-1_1	pig 78	KO	pTRDV1-4-1	TRAJ53*01	Susscr TRBV19*01 F	Susscr TRBD1*01	Susscr TRBJ3-3*01 F	CASSYGQGDPLYF	CASSYGQGDPLYF	>= 3
AAGTGCACAAGTAACG-1_1	pig 78	KO	pTRAV26-1	TRAJ41*01	Susscr TRBV2-4*01 F	Susscr TRBD1*01	Susscr TRBJ2-2*01 F	CASRDRGGTGQLYF	CASRDRGGTGQLYF	>= 3
AAGTTCGTCAGCACTA-1_1	pig 78	KO	pTRAV14/DV4-2	TRAJ2*01	Susscr TRBV12-1*01 F	Susscr TRBD3*01	Susscr TRBJ3-5*01 F	CASSGGAETQYF	CASSGGAETQYF	1
AATACCCCACCACTGA-1_1	pig 78	KO	pTRAV16	TRAJ13*01	Susscr TRBV4-1*01 F	Susscr TRBD2*01	Susscr TRBJ2-1*01 F	CASSRWESSYNDLHF	CASSRWESSYNDLHF	>= 3
AATACGAAGAGGGCGT-1_1	pig 78	KO	pTRAV18-2	TRAJ31*01	Susscr TRBV7-1*01 F	Susscr TRBD2*01	Susscr TRBJ2-5*01 F	CASEASTGATLTF	CASEASTGATLTF	>= 3
AATACTGGTAACTTCT-1_1	pig 78	KO	pTRAV8-2-2	TRAJ25*01	Susscr TRBV30*01 F	Susscr TRBD1*01	Susscr TRBJ3-2*01 F	CAWSRGNAAQLYF	CAWSRGNAAQLYF	1
AATACTGGTACCACCT-1_1	pig 78	KO	pTRDV1-4-5	TRAJ48*01	Susscr TRBV2-1*01 P	Susscr TRBD1*01	Susscr TRBJ3-4*01 F	CASSPPDRGGNTQHF	CASSPPDRGGNTQHF	>= 3
AATATAGCAATTCTAG-1_1	pig 78	KO	pTRADV17-3-1	TRAJ43*01	Susscr TRBV20-2*01 F	Susscr TRBD3*01	Susscr TRBJ3-2*01 F	CGASDRASRAAQLYF	CGASDRASRAAQLYF	>= 3
AATCAAGAGGGATTAA-1_1	pig 78	KO	pTRAV5	TRAJ17*01	Susscr TRBV24*01 F	Susscr TRBD1*01	Susscr TRBJ1-2*01 F	CASSYSGTGGDYNF	CASSYSGTGGDYNF	1
AATCCCCGTATAGTCA-1_1	pig 78	KO	pTRAV16	TRAJ49*01	Susscr TRBV20-2*01 F	Susscr TRBD1*01	Susscr TRBJ3-3*01 F	CGASSQGGRADPLYF	CGASSQGGRADPLYF	>= 3
AATCCCCGTCTTCTAG-1_1	pig 78	KO	pTRAV27	TRAJ39*01	Susscr TRBV20-3*01 F	Susscr TRBD1*01	Susscr TRBJ2-6*01 F	CGAGTARDTYEQIF	CGAGTARDTYEQIF	1
AATCCCTTCCCCACGT-1_1	pig 78	KO	pTRAV3	TRAJ7*01	Susscr TRBV4-1*01 F	Susscr TRBD1*01	Susscr TRBJ1-2*01 F	CASRDSYDYNF	CASRDSYDYNF	>= 3
AATCCTCTCACAACCA-1_1	pig 78	KO	pTRAV26-2	TRAJ13*01	Susscr TRBV2-1*01 P	Susscr TRBD1*01	Susscr TRBJ1-2*01 F	CASSSDRQDYNF	CASSSDRQDYNF	>= 3
AATCGAGCACGAATCT-1_1	pig 78	KO	pTRAV2	TRAJ27*01	Susscr TRBV20-3*01 F	Susscr TRBD1*01	Susscr TRBJ2-1*01 F	CGGLLGRGRDDLHF	CGGLLGRGRDDLHF	>= 3
AATCGCATCAACTATA-1_1	pig 78	KO	pTRAV41	TRAJ52*01	Susscr TRBV15*01 F		Susscr TRBJ1-7*01 F	CASSRDNSPLHF	CASSRDNSPLHF	>= 3
AATCGGACAGCGGGTA-1_1	pig 78	KO	pTRDV1-4-2	TRAJ23*01	Susscr TRBV7-1*01 F	Susscr TRBD1*01	Susscr TRBJ2-1*01 F	CASSLSSYNDLHF	CASSLSSYNDLHF	>= 3
AATCGTGTCCCACACC-1_1	pig 78	KO	pTRADV17-2-1	TRAJ43*01	Susscr TRBV20-3*01 F	Susscr TRBD1*01	Susscr TRBJ1-1*01 F	CGASERSSRRTEVFF	CGASERSSRRTEVFF	>= 3
AATCTAGGTGTGTAGT-1_1	pig 78	KO	pTRAV18-2	TRAJ24*01	Susscr TRBV24*01 F	Susscr TRBD1*01	Susscr TRBJ1-1*01 F	CASSHGGGEVFF	CASSHGGGEVFF	1
AATCTGTAGAACCAGG-1_1	pig 78	KO	pTRAV25	TRAJ34*01	Susscr TRBV20-3*01 F	Susscr TRBD1*01	Susscr TRBJ1-2*01 F	CGASDRASRAHDYNF	CGASDRASRAHDYNF	>= 3
AATCTGTAGCTACGAC-1_1	pig 78	KO	pTRAV16	TRAJ49*01	Susscr TRBV20-2*01 F		Susscr TRBJ1-7*01 F	CAASDHSARNSPLHF	CAASDHSARNSPLHF	>= 3
AATCTTCGTACATTAG-1_1	pig 78	KO	pTRAV8-2-2	TRAJ52*01	Susscr TRBV20-2*01 F	Susscr TRBD1*01	Susscr TRBJ1-1*01 F	CGANRRDRRGAEVFF	CGANRRDRRGAEVFF	>= 3
AATGACAAGCGGGGAT-1_1	pig 78	KO	pTRADV17-2-1	TRAJ37*01	Susscr TRBV30*01 F	Susscr TRBD1*01	Susscr TRBJ3-4*01 F	CAWSPDRVGNTQHF	CAWSPDRVGNTQHF	1
AATGACGCACTCACGA-1_1	pig 78	KO	pTRAV14/DV4-2	TRAJ7*01	Susscr TRBV4-1*01 F	Susscr TRBD1*01	Susscr TRBJ1-7*01 F	CASSRTGVNSPLHF	CASSRTGVNSPLHF	1
AATGCAAAGCCCTGGA-1_1	pig 78	KO	pTRAV26-1	TRAJ41*01	Susscr TRBV2-4*01 F	Susscr TRBD1*01	Susscr TRBJ2-2*01 F	CASRDRGGTGQLYF	CASRDRGGTGQLYF	>= 3
AATGCGACAGCAGTAA-1_1	pig 78	KO	pTRAV25	TRAJ41*01	Susscr TRBV20-2*01 F	Susscr TRBD2*01	Susscr TRBJ2-3*01 F	CGASPRSSREDIQYF	CGASPRSSREDIQYF	1
AATGGCACACGTTCGA-1_1	pig 78	KO	pTRAV8-2-1	TRAJ15*01	Susscr TRBV20-2*01 F	Susscr TRBD1*01	Susscr TRBJ1-1*01 F	CAATLSRGEVFF	CAATLSRGEVFF	>= 3
AATGGCGAGCGCTGAT-1_1	pig 78	KO	pTRADV8	TRAJ53*01	Susscr TRBV19*01 F	Susscr TRBD1*01	Susscr TRBJ3-3*01 F	CASSMGQGDPLYF	CASSMGQGDPLYF	>= 3
AATGGTCGTAGTGCGC-1_1	pig 78	KO	pTRAV18-2	TRAJ49*01	Susscr TRBV20-2*01 F	Susscr TRBD1*01	Susscr TRBJ3-4*01 F	CAASPLRTRGDTQHF	CAASPLRTRGDTQHF	>= 3
AATGGTTTCAGACACC-1_1	pig 78	KO	pTRADV17-3-2	TRAJ32*01	Susscr TRBV7-1*01 F	Susscr TRBD1*01	Susscr TRBJ1-2*01 F	CASSWAGGDYNF	CASSWAGGDYNF	2
AATGTACTCACATGTG-1_1	pig 78	KO	pTRAV26-2	TRAJ11*01	Susscr TRBV12-1*01 F	Susscr TRBD2*01	Susscr TRBJ2-3*01 F	CASSGAIEQDIQYF	CASSGAIEQDIQYF	1
AATGTAGAGATGATGA-1_1	pig 78	KO	pTRAV18-2	TRAJ27*01	Susscr TRBV20-3*01 F	Susscr TRBD1*01	Susscr TRBJ1-7*01 F	CGASPRDRRNSPLHF	CGASPRDRRNSPLHF	>= 3
AATGTTGGTGGCGCAT-1_1	pig 78	KO	pTRAV18-2	TRAJ31*01	Susscr TRBV7-1*01 F	Susscr TRBD2*01	Susscr TRBJ2-5*01 F	CATELTTGATLTF	CATELTTGATLTF	>= 3
AATTACTCAAGCGCCT-1_1	pig 78	KO	pTRAV2	TRAJ31*01	Susscr TRBV30*01 F	Susscr TRBD1*01	Susscr TRBJ1-3*01 F	CAWMRGGRDTYFF	CAWMRGGRDTYFF	2
AATTATGTCGTGGCCA-1_1	pig 78	KO	pTRAV18-2	TRAJ53*01	Susscr TRBV19*01 F	Susscr TRBD1*01	Susscr TRBJ1-2*01 F	CASSHGQGDDYNF	CASSHGQGDDYNF	>= 3
AATTCAGGTGGCGAAG-1_1	pig 78	KO	pTRADV17-2-1	TRAJ32*01	Susscr TRBV12-1*01 F	Susscr TRBD2*01	Susscr TRBJ2-3*01 F	CASSGAMEQDIQYF	CASSGAMEQDIQYF	1
AATTCCACACTTGACG-1_1	pig 78	KO	pTRAV18-2	TRAJ36*01	Susscr TRBV19*01 F	Susscr TRBD3*01	Susscr TRBJ3-3*01 F	CASSILPSTDPLYF	CASSILPSTDPLYF	>= 3
AATTCCCTCGGACCTG-1_1	pig 78	KO	pTRADV17-2-1	TRAJ43*01	Susscr TRBV20-2*01 F	Susscr TRBD1*01	Susscr TRBJ1-1*01 F	CGASSRDRRTTEVFF	CGASSRDRRTTEVFF	>= 3
AATTCCGAGACCAATT-1_1	pig 78	KO	pTRADV17-3-3	TRAJ21*01	Susscr TRBV1*01 F	Susscr TRBD1*01	Susscr TRBJ1-1*01 F	CTCRQGTRDEVFF	CTCRQGTRDEVFF	>= 3
AATTCCTGTCCGACAA-1_1	pig 78	KO	pTRAV14/DV4-2	TRAJ2*01	Susscr TRBV12-1*01 F	Susscr TRBD1*01	Susscr TRBJ2-3*01 F	CASSGPQDIQYF	CASSGPQDIQYF	1
AATTCGGTCGGGCCTA-1_1	pig 78	KO	pTRAV8-2-1	TRAJ15*01	Susscr TRBV20-2*01 F	Susscr TRBD1*01	Susscr TRBJ1-1*01 F	CAATLSRGEVFF	CAATLSRGEVFF	>= 3
AATTGGCGTGTGGTCA-1_1	pig 78	KO	pTRAV18-2	TRAJ27*01	Susscr TRBV20-3*01 F	Susscr TRBD1*01	Susscr TRBJ1-7*01 F	CGASPRDRRNSPLHF	CGASPRDRRNSPLHF	>= 3
AATTGTATCATTGGGC-1_1	pig 78	KO	pTRADV17-3-1	TRAJ10*01	Susscr TRBV19*01 F	Susscr TRBD1*01	Susscr TRBJ3-5*01 F	CASSMASETQYF	CASSMASETQYF	>= 3
AATTGTCAGATTACCG-1_1	pig 78	KO	pTRAV26-2	TRAJ33*01	Susscr TRBV29*01 F	Susscr TRBD1*01	Susscr TRBJ1-1*01 F	CSADRGRTEVFF	CSADRGRTEVFF	1
ACAACAGCAAGTAAAC-1_1	pig 78	KO	pTRAV14/DV4-2	TRAJ2*01	Susscr TRBV12-2*01 P	Susscr TRBD2*01	Susscr TRBJ2-6*01 F	CASSKLGYEQIF	CASSKLGYEQIF	1
ACAACAGCACCTCTTA-1_1	pig 78	KO	pTRAV18-2	TRAJ31*01	Susscr TRBV7-1*01 F	Susscr TRBD2*01	Susscr TRBJ2-5*01 F	CASEASTGATLTF	CASEASTGATLTF	>= 3
ACAACATTCGTAGCTA-1_1	pig 78	KO	pTRAV18-2	TRAJ31*01	Susscr TRBV7-1*01 F	Susscr TRBD2*01	Susscr TRBJ2-5*01 F	CASEASTGATLTF	CASEASTGATLTF	>= 3
ACAAGACAGATCGATT-1_1	pig 78	KO	pTRADV17-2-1	TRAJ43*01	Susscr TRBV20-2*01 F	Susscr TRBD1*01	Susscr TRBJ1-1*01 F	CGASDRAKRNTEVFF	CGASDRAKRNTEVFF	>= 3
ACAAGACAGCAACGTC-1_1	pig 78	KO	pTRAV18-2	TRAJ31*01	Susscr TRBV20-2*01 F	Susscr TRBD1*01	Susscr TRBJ1-3*01 F	CGARNRGARSGDTYFF	CGARNRGARSGDTYFF	1
ACAAGAGGTCGGAATT-1_1	pig 78	KO	pTRAV2	TRAJ10*01	Susscr TRBV15*01 F	Susscr TRBD2*01	Susscr TRBJ2-4*01 F	CASSRGWMGQTQYF	CASSRGWMGQTQYF	1
ACAAGATCAAGAGAGG-1_1	pig 78	KO	pTRAV6	TRAJ2*01	Susscr TRBV7-1*01 F		Susscr TRBJ3-2*01 F	CASSLVNAAQLYF	CASSLVNAAQLYF	1
ACAAGATCAGTTCAGT-1_1	pig 78	KO	pTRADV17-2-3	TRAJ15*01	Susscr TRBV20-2*01 F	Susscr TRBD3*01	Susscr TRBJ3-4*01 F	CAASELGQGGNTQHF	CAASELGQGGNTQHF	1
ACAAGCGAGCTCGTTT-1_1	pig 78	KO	pTRAV16	TRAJ13*01	Susscr TRBV4-1*01 F	Susscr TRBD2*01	Susscr TRBJ2-1*01 F	CASSRWESSYNDLHF	CASSRWESSYNDLHF	>= 3
ACAAGGAGTCTGACTC-1_1	pig 78	KO	pTRAV8-2-2	TRAJ52*01	Susscr TRBV20-2*01 F	Susscr TRBD1*01	Susscr TRBJ1-1*01 F	CGANRRDRRGAEVFF	CGANRRDRRGAEVFF	>= 3
ACACAAGCAGGAATCA-1_1	pig 78	KO	pTRAV6	TRAJ22*01	Susscr TRBV20-2*01 F	Susscr TRBD2*01	Susscr TRBJ2-2*01 F	CGASRERNTGQLYF	CGASRERNTGQLYF	1
ACACAATTCAATACGT-1_1	pig 78	KO	pTRDV1-4-2	TRAJ49*01	Susscr TRBV20-3*01 F	Susscr TRBD2*01	Susscr TRBJ2-1*01 F	CGASDGRSRSNDLHF	CGASDGRSRSNDLHF	>= 3
ACACAATTCCAAGACC-1_1	pig 78	KO	pTRAV18-2	TRAJ31*01	Susscr TRBV7-1*01 F	Susscr TRBD2*01	Susscr TRBJ2-5*01 F	CASEASTGATLTF	CASEASTGATLTF	>= 3
ACACACATCCTGACAA-1_1	pig 78	KO	pTRAV2	TRAJ27*01	Susscr TRBV20-3*01 F	Susscr TRBD1*01	Susscr TRBJ2-1*01 F	CGGLLGRGRDDLHF	CGGLLGRGRDDLHF	>= 3
ACACATTAGAGTGTAA-1_1	pig 78	KO	pTRAV16	TRAJ49*01	Susscr TRBV20-2*01 F		Susscr TRBJ1-7*01 F	CAASDHSARNSPLHF	CAASDHSARNSPLHF	>= 3
ACACCCACACTATGAC-1_1	pig 78	KO	pTRAV3	TRAJ2*01	Susscr TRBV5-1*01 F	Susscr TRBD2*01	Susscr TRBJ2-1*01 F	CASSTDGGSYNDLHF	CASSTDGGSYNDLHF	1
ACACCCACAGGGTTAA-1_1	pig 78	KO	pTRAV12-2-2	TRAJ40*01	Susscr TRBV20-3*01 F	Susscr TRBD1*01	Susscr TRBJ1-3*01 F	CGASSQGRDTYFF	CGASSQGRDTYFF	1
ACACGAACAGGAAGGA-1_1	pig 78	KO	pTRADV17-3-1	TRAJ27*01	Susscr TRBV20-3*01 F	Susscr TRBD1*01	Susscr TRBJ1-1*01 F	CGASPRDRRITEVFF	CGASPRDRRITEVFF	>= 3
ACACGGGCACTTAGCG-1_1	pig 78	KO	pTRADV17-3-1	TRAJ8*01	Susscr TRBV15*01 F	Susscr TRBD1*01	Susscr TRBJ2-6*01 F	CASSSPGQGQNSYEQIF	CASSSPGQGQNSYEQIF	1
ACACTCCGTATTGTCT-1_1	pig 78	KO	pTRAV8-3-1	TRAJ47*01	Susscr TRBV27*01 F	Susscr TRBD1*01	Susscr TRBJ1-1*01 F	CASSVSDRGEVFF	CASSVSDRGEVFF	>= 3
ACAGAAGGTGCCATTC-1_1	pig 78	KO	pTRADV17-2-1	TRAJ43*01	Susscr TRBV20-3*01 F	Susscr TRBD1*01	Susscr TRBJ1-1*01 F	CGASERSSRRTEVFF	CGASERSSRRTEVFF	>= 3
ACAGAAGGTGCGAATT-1_1	pig 78	KO	pTRADV17-3-1	TRAJ42*01	Susscr TRBV1*01 F	Susscr TRBD1*01	Susscr TRBJ1-2*01 F	CTCSAGGAGDYNF	CTCSAGGAGDYNF	1
ACAGAATCAACACAAG-1_1	pig 78	KO	pTRAV8-3-1	TRAJ18*01	Susscr TRBV12-1*01 F	Susscr TRBD1*01	Susscr TRBJ1-1*01 F	CASSDRGNTEVFF	CASSDRGNTEVFF	2
ACAGAATCAGGGTGCA-1_1	pig 78	KO	pTRAV18-2	TRAJ33*01	Susscr TRBV15*01 F	Susscr TRBD1*01	Susscr TRBJ1-3*01 F	CASSRDENAQRGDTYFF	CASSRDENAQRGDTYFF	1
ACAGACGAGCGCCTAG-1_1	pig 78	KO	pTRAV16	TRAJ49*01	Susscr TRBV20-2*01 F		Susscr TRBJ1-7*01 F	CAASDHSARNSPLHF	CAASDHSARNSPLHF	>= 3
ACAGCATGTAATCCGG-1_1	pig 78	KO	pTRAV8-2-1	TRAJ15*01	Susscr TRBV20-2*01 F	Susscr TRBD1*01	Susscr TRBJ1-1*01 F	CAATLSRGEVFF	CAATLSRGEVFF	>= 3
ACAGCATGTGCTACAG-1_1	pig 78	KO	pTRAV26-2	TRAJ31*01	Susscr TRBV4-3*01 F, or Susscr TRBV4-4*01 F	Susscr TRBD1*01	Susscr TRBJ2-4*01 F	CASRQGQTQYF	CASRQGQTQYF	>= 3
ACAGCATGTGTGCATG-1_1	pig 78	KO	pTRAV38-2DV8	TRAJ53*01	Susscr TRBV20-2*01 F	Susscr TRBD1*01	Susscr TRBJ1-1*01 F	CGASDRAKRNTEVFF	CGASDRAKRNTEVFF	>= 3
ACAGCCCCAACCCACA-1_1	pig 78	KO	pTRAV18-2	TRAJ31*01	Susscr TRBV7-1*01 F	Susscr TRBD2*01	Susscr TRBJ2-5*01 F	CATELTTGATLTF	CATELTTGATLTF	>= 3
ACAGCCTAGAATTGTC-1_1	pig 78	KO	pTRAV8-2-1	TRAJ15*01	Susscr TRBV20-2*01 F	Susscr TRBD1*01	Susscr TRBJ1-1*01 F	CAATLSRGEVFF	CAATLSRGEVFF	>= 3
ACAGCGGCAGCCAAGG-1_1	pig 78	KO	pTRDV1-4-1	TRAJ53*01	Susscr TRBV19*01 F	Susscr TRBD1*01	Susscr TRBJ3-3*01 F	CASSYGQGDPLYF	CASSYGQGDPLYF	>= 3
ACAGCTATCACAACTG-1_1	pig 78	KO	pTRAV18-2	TRAJ43*01	Susscr TRBV24*01 F	Susscr TRBD2*01	Susscr TRBJ2-1*01 F	CASSSGISYNDLHF	CASSSGISYNDLHF	2
ACAGGCTTCGTACCTT-1_1	pig 78	KO	pTRAV2	TRAJ34*01	Susscr TRBV20-3*01 F	Susscr TRBD2*01	Susscr TRBJ2-4*01 F	CGASGRSSRIQTQYF	CGASGRSSRIQTQYF	2
ACAGGTTGTATGTCGG-1_1	pig 78	KO	pTRAV18-2	TRAJ49*01	Susscr TRBV20-2*01 F	Susscr TRBD1*01	Susscr TRBJ3-4*01 F	CAASPLRTRGDTQHF	CAASPLRTRGDTQHF	>= 3
ACAGTTAGTCGGGTAC-1_1	pig 78	KO	pTRADV17-2-1	TRAJ27*01	Susscr TRBV2-1*01 P	Susscr TRBD1*01	Susscr TRBJ3-4*01 F	CASIRDRADTQHF	CASIRDRADTQHF	1
ACAGTTGTCAGACACC-1_1	pig 78	KO	pTRAV21	TRAJ20*01	Susscr TRBV12-2*01 P	Susscr TRBD1*01	Susscr TRBJ1-3*01 F	CASSMRAVADTYFF	CASSMRAVADTYFF	2
ACAGTTGTCATGTCCT-1_1	pig 78	KO	pTRADV17-2-1	TRAJ43*01	Susscr TRBV20-3*01 F	Susscr TRBD1*01	Susscr TRBJ1-1*01 F	CGASERSSRRTEVFF	CGASERSSRRTEVFF	>= 3
ACAGTTTAGCACCAAC-1_1	pig 78	KO	pTRAV25	TRAJ18*01	Susscr TRBV25*01 F	Susscr TRBD1*01	Susscr TRBJ3-4*01 F	CASSNTPGLDTQHF	CASSNTPGLDTQHF	1
ACATAACTCACTCCAT-1_1	pig 78	KO	pTRAV12-2-2	TRAJ32*01	Susscr TRBV29*01 F		Susscr TRBJ1-2*01 F	CSAGHLDYNF	CSAGHLDYNF	1
ACATAACTCCCTTTGG-1_1	pig 78	KO	pTRAV27	TRAJ29*01	Susscr TRBV19*01 F	Susscr TRBD1*01	Susscr TRBJ2-3*01 F	CASSIGTGGGQDIQYF	CASSIGTGGGQDIQYF	2
ACATACGTCGCATGGT-1_1	pig 78	KO	pTRAV18-2	TRAJ23*01	Susscr TRBV1*01 F	Susscr TRBD1*01	Susscr TRBJ1-1*01 F	CTCRQGTRDEVFF	CTCRQGTRDEVFF	>= 3
ACATATCAGGTTAGTT-1_1	pig 78	KO	pTRAV25	TRAJ41*01	Susscr TRBV30*01 F	Susscr TRBD1*01	Susscr TRBJ1-1*01 F	CAWSLTRQGTEVFF	CAWSLTRQGTEVFF	1
ACATATGGTCCAAGAT-1_1	pig 78	KO	pTRAV14/DV4-2	TRAJ2*01	Susscr TRBV12-2*01 P	Susscr TRBD1*01	Susscr TRBJ2-6*01 F	CASSIFYRTGGKEQIF	CASSIFYRTGGKEQIF	1
ACATCCCGTGTCATGG-1_1	pig 78	KO	pTRAV16	TRAJ49*01	Susscr TRBV20-2*01 F		Susscr TRBJ1-7*01 F	CAASDHSARNSPLHF	CAASDHSARNSPLHF	>= 3
ACATCCGCACATTTAG-1_1	pig 78	KO	pTRDV1-4-5	TRAJ56*01	Susscr TRBV27*01 F	Susscr TRBD3*01	Susscr TRBJ3-5*01 F	CASSDSYGGTQYF	CASSDSYGGTQYF	2
ACATCCGCACTACTAA-1_1	pig 78	KO	pTRADV8	TRAJ47*01	Susscr TRBV5-1*01 F	Susscr TRBD1*01	Susscr TRBJ1-2*01 F	CASSPDRVGDYNF	CASSPDRVGDYNF	1
ACATCTCTCCAATTGG-1_1	pig 78	KO	pTRAV3	TRAJ11*01	Susscr TRBV12-2*01 P	Susscr TRBD2*01	Susscr TRBJ2-4*01 F	CASSMVRSYSQTQYF	CASSMVRSYSQTQYF	1
ACATCTTGTCCTTGTA-1_1	pig 78	KO	pTRADV8	TRAJ37*01	Susscr TRBV19*01 F	Susscr TRBD1*01	Susscr TRBJ3-3*01 F	CASSMGQGDPLYF	CASSMGQGDPLYF	>= 3
ACATGCTCAACGAAGC-1_1	pig 78	KO	pTRAV12-2-2	TRAJ26*01	Susscr TRBV7-1*01 F	Susscr TRBD2*01	Susscr TRBJ2-3*01 F	CASSPELWGDDIQYF	CASSPELWGDDIQYF	1
ACATGCTCAGGTGCGA-1_1	pig 78	KO	pTRAV2	TRAJ53*01	Susscr TRBV20-2*01 F	Susscr TRBD1*01	Susscr TRBJ1-1*01 F	CAADRGQANTEVFF	CAADRGQANTEVFF	>= 3
ACATGGACACATACCG-1_1	pig 78	KO	pTRAV14/DV4-2	TRAJ2*01	Susscr TRBV12-2*01 P	Susscr TRBD2*01	Susscr TRBJ2-4*01 F	CASSTARYSQTQYF	CASSTARYSQTQYF	1
ACATGGGAGCGCAGTT-1_1	pig 78	KO	pTRADV17-2-2	TRAJ52*01	Susscr TRBV2-4*01 F	Susscr TRBD1*01	Susscr TRBJ3-5*01 F	CASSRDRETQYF	CASSRDRETQYF	>= 3
ACATGTCCAAGGCCGA-1_1	pig 78	KO	pTRAV25	TRAJ32*01	Susscr TRBV24*01 F	Susscr TRBD1*01	Susscr TRBJ2-3*01 F	CASSSSRQDIQYF	CASSSSRQDIQYF	>= 3
ACATTAATCCATAACG-1_1	pig 78	KO	pTRADV17-3-1	TRAJ15*01	Susscr TRBV30*01 F		Susscr TRBJ3-5*01 F	CAWSLETQYF	CAWSLETQYF	1
ACATTATCAACCAGAA-1_1	pig 78	KO	pTRAV36/DV7-2	TRAJ43*01	Susscr TRBV27*01 F	Susscr TRBD1*01	Susscr TRBJ1-1*01 F	CASSVSDRAEVFF	CASSVSDRAEVFF	>= 3
ACATTCCTCCCATAAG-1_1	pig 78	KO	pTRAV36/DV7-2	TRAJ43*01	Susscr TRBV27*01 F	Susscr TRBD1*01	Susscr TRBJ1-1*01 F	CASSVSDRAEVFF	CASSVSDRAEVFF	>= 3
ACATTTCGTCTATCCA-1_1	pig 78	KO	pTRAV16	TRAJ49*01	Susscr TRBV20-2*01 F		Susscr TRBJ1-7*01 F	CAASDHSARNSPLHF	CAASDHSARNSPLHF	>= 3
ACCAATGTCATATGGT-1_1	pig 78	KO	pTRADV17-3-3	TRAJ57*01	Susscr TRBV1*01 F	Susscr TRBD1*01	Susscr TRBJ1-1*01 F	CTCERRGTEVFF	CTCERRGTEVFF	2
ACCAATTAGCAACATT-1_1	pig 78	KO	pTRAV18-2	TRAJ26*01	Susscr TRBV27*01 F	Susscr TRBD1*01	Susscr TRBJ2-6*01 F	CASSVSDRGEQIF	CASSVSDRGEQIF	>= 3
ACCAATTAGCGCTTGG-1_1	pig 78	KO	pTRAV18-2	TRAJ36*01	Susscr TRBV19*01 F	Susscr TRBD3*01	Susscr TRBJ3-3*01 F	CASSILPSTDPLYF	CASSILPSTDPLYF	>= 3
ACCACAATCAACATTA-1_1	pig 78	KO	pTRADV17-2-3	TRAJ50*01	Susscr TRBV20-2*01 F	Susscr TRBD2*01	Susscr TRBJ2-6*01 F	CGATPRAARNGEQIF	CGATPRAARNGEQIF	>= 3
ACCACAATCGGTTAGC-1_1	pig 78	KO	pTRADV17-2-1	TRAJ43*01	Susscr TRBV20-3*01 F	Susscr TRBD1*01	Susscr TRBJ1-1*01 F	CGASERSSRRTEVFF	CGASERSSRRTEVFF	>= 3
ACCAGAACAACATCCG-1_1	pig 78	KO	pTRAV18-2	TRAJ56*01	Susscr TRBV20-2*01 F	Susscr TRBD1*01	Susscr TRBJ1-1*01 F	CGASQQDSRQTEVFF	CGASQQDSRQTEVFF	>= 3
ACCAGAACAATGCGAA-1_1	pig 78	KO	pTRAV26-2	TRAJ48*01	Susscr TRBV12-1*01 F		Susscr TRBJ2-2*01 F	CASSVVTTGQLYF	CASSVVTTGQLYF	2
ACCAGATGTAATTCAG-1_1	pig 78	KO	pTRAV26-2	TRAJ49*01	Susscr TRBV19*01 F	Susscr TRBD1*01	Susscr TRBJ3-3*01 F	CASSMGQGDPLYF	CASSMGQGDPLYF	>= 3
ACCATCTTCCGTCGTC-1_1	pig 78	KO	pTRAV8-2-2	TRAJ21*01	Susscr TRBV7-1*01 F	Susscr TRBD1*01	Susscr TRBJ2-2*01 F	CASSLKTWGQLYF	CASSLKTWGQLYF	1
ACCATCTTCGGAATGG-1_1	pig 78	KO	pTRAV18-2	TRAJ47*01	Susscr TRBV2-4*01 F	Susscr TRBD1*01	Susscr TRBJ1-2*01 F	CASSSKDSYDYNF	CASSSKDSYDYNF	2
ACCCAACAGCCATCAA-1_1	pig 78	KO	pTRADV17-2-1	TRAJ43*01	Susscr TRBV20-2*01 F	Susscr TRBD1*01	Susscr TRBJ1-1*01 F	CGASDRAKRNTEVFF	CGASDRAKRNTEVFF	>= 3
ACCCACACACAAGCCC-1_1	pig 78	KO	pTRDV1-4-1	TRAJ53*01	Susscr TRBV19*01 F	Susscr TRBD1*01	Susscr TRBJ3-3*01 F	CASSYGQGDPLYF	CASSYGQGDPLYF	>= 3
ACCCACACAGGGCTTC-1_1	pig 78	KO	pTRAV18-2	TRAJ31*01	Susscr TRBV7-1*01 F	Susscr TRBD2*01	Susscr TRBJ2-5*01 F	CASEASTGATLTF	CASEASTGATLTF	>= 3
ACCCACGAGGTAAGAC-1_1	pig 78	KO	pTRAV16	TRAJ49*01	Susscr TRBV20-2*01 F		Susscr TRBJ1-7*01 F	CAASDHSARNSPLHF	CAASDHSARNSPLHF	>= 3
ACCCATAAGATAAGTG-1_1	pig 78	KO	pTRAV8-2-1	TRAJ15*01	Susscr TRBV20-2*01 F	Susscr TRBD1*01	Susscr TRBJ1-1*01 F	CAATLSRGEVFF	CAATLSRGEVFF	>= 3
ACCCCAACAACTGGGG-1_1	pig 78	KO	pTRAV18-2	TRAJ53*01	Susscr TRBV19*01 F	Susscr TRBD1*01	Susscr TRBJ1-2*01 F	CASSHGQGDDYNF	CASSHGQGDDYNF	>= 3
ACCCCAGAGATCCTGA-1_1	pig 78	KO	pTRADV17-3-3	TRAJ37*01	Susscr TRBV19*01 F	Susscr TRBD1*01	Susscr TRBJ3-3*01 F	CASSMGQGDPLYF	CASSMGQGDPLYF	>= 3
ACCCCTGGTAGTGAGA-1_1	pig 78	KO	pTRAV18-2	TRAJ50*01	Susscr TRBV20-2*01 F	Susscr TRBD2*01	Susscr TRBJ2-3*01 F	CGASARTSRQDIQYF	CGASARTSRQDIQYF	>= 3
ACCCGACCAACTGAGA-1_1	pig 78	KO	pTRAV14/DV4-2	TRAJ2*01	Susscr TRBV3*01 F	Susscr TRBD1*01	Susscr TRBJ2-3*01 F	CASSRQDGIQYF	CASSRQDGIQYF	>= 3
ACCCGACCAAGCATAG-1_1	pig 78	KO	pTRADV17-2-1	TRAJ57*01	Susscr TRBV20-1*01 F	Susscr TRBD3*01	Susscr TRBJ3-2*01 F	CGAPGWGNAAQLYF	CGAPGWGNAAQLYF	1
ACCCGACCAGCTGTAT-1_1	pig 78	KO	pTRAV2	TRAJ27*01	Susscr TRBV20-3*01 F	Susscr TRBD1*01	Susscr TRBJ2-1*01 F	CGGLLGRGRDDLHF	CGGLLGRGRDDLHF	>= 3
ACCCGTACAATCCCGA-1_1	pig 78	KO	pTRADV17-2-1	TRAJ8*01	Susscr TRBV20-2*01 F	Susscr TRBD2*01	Susscr TRBJ2-1*01 F	CGASDRASRAINDLHF	CGASDRASRAINDLHF	>= 3
ACCCTAGCAAACGTTC-1_1	pig 78	KO	pTRAV14/DV4-2	TRAJ2*01	Susscr TRBV12-2*01 P	Susscr TRBD3*01	Susscr TRBJ3-4*01 F	CASSIGGVNTQHF	CASSIGGVNTQHF	1
ACCCTAGCAGTACTCG-1_1	pig 78	KO	pTRAV18-2	TRAJ42*01	Susscr TRBV4-1*01 F	Susscr TRBD1*01	Susscr TRBJ1-7*01 F	CASSPGRSNSPLHF	CASSPGRSNSPLHF	1
ACCTAACCACCGGACT-1_1	pig 78	KO	pTRADV17-2-1	TRAJ43*01	Susscr TRBV20-3*01 F	Susscr TRBD1*01	Susscr TRBJ1-1*01 F	CGASERSSRRTEVFF	CGASERSSRRTEVFF	>= 3
ACCTAGGGTCGCGGAT-1_1	pig 78	KO	pTRAV36/DV7-1	TRAJ8*01	Susscr TRBV20-3*01 F	Susscr TRBD1*01	Susscr TRBJ1-3*01 F	CGASDRGGSRDTYFF	CGASDRGGSRDTYFF	1
ACCTATACACATCACG-1_1	pig 78	KO	pTRAV26-2	TRAJ7*01	Susscr TRBV2-4*01 F	Susscr TRBD2*01	Susscr TRBJ2-6*01 F	CASSSSFRTYEQIF	CASSSSFRTYEQIF	1
ACCTATACAGCTAACT-1_1	pig 78	KO	pTRADV8	TRAJ39*01	Susscr TRBV20-2*01 F	Susscr TRBD1*01	Susscr TRBJ1-3*01 F	CGALSGDTYFF	CGALSGDTYFF	1
ACCTCCGGTATCGAGT-1_1	pig 78	KO	pTRAV26-2	TRAJ20*01	Susscr TRBV20-1*01 F	Susscr TRBD1*01	Susscr TRBJ3-3*01 F	CGARRQGILPDPLYF	CGARRQGILPDPLYF	1
ACCTCCGGTCATCAGG-1_1	pig 78	KO	pTRADV17-3-3	TRAJ57*01	Susscr TRBV20-2*01 F	Susscr TRBD1*01	Susscr TRBJ1-2*01 F	CAASEYSGTGANNF	CAASEYSGTGANNF	1
ACCTCTCCAGTCCGTA-1_1	pig 78	KO	pTRAV41	TRAJ42*01	Susscr TRBV2-1*01 P	Susscr TRBD1*01	Susscr TRBJ1-1*01 F	CASSPGQGGTEVFF	CASSPGQGGTEVFF	1
ACCTCTGTCCTAGTCT-1_1	pig 78	KO	pTRADV17-2-1	TRAJ43*01	Susscr TRBV20-3*01 F	Susscr TRBD1*01	Susscr TRBJ1-1*01 F	CGASERSSRRTEVFF	CGASERSSRRTEVFF	>= 3
ACCTGCTGTGTATCTT-1_1	pig 78	KO	pTRAV18-2	TRAJ29*01	Susscr TRBV4-1*01 F	Susscr TRBD1*01	Susscr TRBJ1-5*01 F	CASKEQGGILHEKLIF	CASKEQGGILHEKLIF	1
ACCTTAACAATACGGA-1_1	pig 78	KO	pTRAV27	TRAJ29*01	Susscr TRBV19*01 F	Susscr TRBD1*01	Susscr TRBJ2-3*01 F	CASSIGTGGGQDIQYF	CASSIGTGGGQDIQYF	2
ACCTTACTCACTCTGT-1_1	pig 78	KO	pTRAV18-2	TRAJ47*01	Susscr TRBV19*01 F	Susscr TRBD1*01	Susscr TRBJ1-3*01 F	CASSMGLGDTYFF	CASSMGLGDTYFF	1
ACCTTACTCCGATCAA-1_1	pig 78	KO	pTRAV18-2	TRAJ56*01	Susscr TRBV20-2*01 F	Susscr TRBD1*01	Susscr TRBJ1-1*01 F	CGASQQDSRQTEVFF	CGASQQDSRQTEVFF	>= 3
ACCTTATGTCTACAGG-1_1	pig 78	KO	pTRADV17-2-1	TRAJ43*01	Susscr TRBV20-2*01 F	Susscr TRBD1*01	Susscr TRBJ1-1*01 F	CGASDRAKRNTEVFF	CGASDRAKRNTEVFF	>= 3
ACGACAGAGATTGAGA-1_1	pig 78	KO	pTRAV18-2	TRAJ47*01	Susscr TRBV19*01 F	Susscr TRBD1*01	Susscr TRBJ3-3*01 F	CASSMGQGDPLYF	CASSMGQGDPLYF	>= 3
ACGACTATCATCAATA-1_1	pig 78	KO	pTRADV17-2-1	TRAJ43*01	Susscr TRBV20-2*01 F	Susscr TRBD1*01	Susscr TRBJ1-1*01 F	CGASDRAKRNTEVFF	CGASDRAKRNTEVFF	>= 3
ACGATATTCCTCTGCA-1_1	pig 78	KO	pTRAV23/DV6-1	TRAJ32*01	Susscr TRBV20-3*01 F	Susscr TRBD1*01	Susscr TRBJ1-2*01 F	CGASDRASRAHDYNF	CGASDRASRAHDYNF	>= 3
ACGCAACTCACATCAG-1_1	pig 78	KO	pTRAV8-3-1	TRAJ20*01	Susscr TRBV1*01 F	Susscr TRBD1*01	Susscr TRBJ2-6*01 F	CTCRKGTIYEQIF	CTCRKGTIYEQIF	>= 3
ACGCAATGTAAGCCCA-1_1	pig 78	KO	pTRAV18-2	TRAJ49*01	Susscr TRBV5-1*01 F	Susscr TRBD1*01	Susscr TRBJ1-7*01 F	CASSSPDSRNSPLHF	CASSSPDSRNSPLHF	>= 3
ACGCAATGTCAATCCC-1_1	pig 78	KO	pTRAV8-3-1	TRAJ13*01	Susscr TRBV4-1*01 F	Susscr TRBD2*01	Susscr TRBJ2-6*01 F	CASSRWSYEQIF	CASSRWSYEQIF	>= 3
ACGCACCCACTATCTT-1_1	pig 78	KO	pTRDV1-4-5	TRAJ10*01	Susscr TRBV5-1*01 F		Susscr TRBJ2-5*01 F	CASSLLTGATLTF	CASSLLTGATLTF	1
ACGCAGGCACAGTGGG-1_1	pig 78	KO	pTRAV18-1	TRAJ47*01	Susscr TRBV30*01 F	Susscr TRBD1*01	Susscr TRBJ1-7*01 F	CAWSLVGQGNSPLHF	CAWSLVGQGNSPLHF	>= 3
ACGCAGGCAGCTAAGA-1_1	pig 78	KO	pTRAV26-2	TRAJ49*01	Susscr TRBV19*01 F	Susscr TRBD1*01	Susscr TRBJ3-3*01 F	CASSMGQGDPLYF	CASSMGQGDPLYF	>= 3
ACGCATATCCAACCTT-1_1	pig 78	KO	pTRAV8-2-2	TRAJ8*01	Susscr TRBV12-1*01 F	Susscr TRBD1*01	Susscr TRBJ1-2*01 F	CASSVRQNYDYNF	CASSVRQNYDYNF	>= 3
ACGCCCAAGAGTTGAA-1_1	pig 78	KO	pTRAV18-2	TRAJ47*01	Susscr TRBV19*01 F	Susscr TRBD1*01	Susscr TRBJ3-3*01 F	CASSMGQGDPLYF	CASSMGQGDPLYF	>= 3
ACGCCTCTCGCTCTAT-1_1	pig 78	KO	pTRAV18-2	TRAJ57*01	Susscr TRBV27*01 F	Susscr TRBD2*01	Susscr TRBJ2-6*01 F	CASSVSEWSEQIF	CASSVSEWSEQIF	1
ACGCGAAAGGCTACAC-1_1	pig 78	KO	pTRDV1-4-2	TRAJ24*01	Susscr TRBV30*01 F	Susscr TRBD1*01	Susscr TRBJ2-6*01 F	CAWSGTGNSYEQIF	CAWSGTGNSYEQIF	1
ACGCGCATCCGTACTT-1_1	pig 78	KO	pTRDV1-4-2	TRAJ56*01	Susscr TRBV7-1*01 F	Susscr TRBD3*01	Susscr TRBJ3-4*01 F	CASSLSGGWRDTQHF	CASSLSGGWRDTQHF	1
ACGCGCATCGCTTCGC-1_1	pig 78	KO	pTRAV16	TRAJ49*01	Susscr TRBV20-2*01 F		Susscr TRBJ1-7*01 F	CAASDHSARNSPLHF	CAASDHSARNSPLHF	>= 3
ACGCGCATCGGAGTCT-1_1	pig 78	KO	pTRAV8-2-2	TRAJ50*01	Susscr TRBV7-1*01 F	Susscr TRBD1*01	Susscr TRBJ1-5*01 F	CASSSGRSGEKLIF	CASSSGRSGEKLIF	1
ACGCTAATCCGTATCT-1_1	pig 78	KO	pTRAV18-2	TRAJ36*01	Susscr TRBV19*01 F	Susscr TRBD3*01	Susscr TRBJ3-3*01 F	CASSILPSTDPLYF	CASSILPSTDPLYF	>= 3
ACGCTCACACCAATTA-1_1	pig 78	KO	pTRDV1-1	TRAJ46*01	Susscr TRBV5-1*01 F	Susscr TRBD1*01	Susscr TRBJ2-1*01 F	CASSPGQGRNDLHF	CASSPGQGRNDLHF	1
ACGCTCCTCCTACGCC-1_1	pig 78	KO	pTRAV14/DV4-2	TRAJ2*01	Susscr TRBV3*01 F	Susscr TRBD1*01	Susscr TRBJ2-3*01 F	CASSRQDGIQYF	CASSRQDGIQYF	>= 3
ACGCTGAGTGCATCAG-1_1	pig 78	KO	pTRAV26-2	TRAJ48*01	Susscr TRBV12-1*01 F	Susscr TRBD1*01	Susscr TRBJ1-1*01 F	CASSVAGREVFF	CASSVAGREVFF	>= 3
ACGCTTCGTCAGTCAG-1_1	pig 78	KO	pTRAV14/DV4-2	TRAJ2*01	Susscr TRBV12-1*01 F	Susscr TRBD1*01	Susscr TRBJ2-3*01 F	CASAGQGDIQYF	CASAGQGDIQYF	1
ACGGCAGCAATTAAAG-1_1	pig 78	KO	pTRADV17-2-1	TRAJ18*01	Susscr TRBV1*01 F	Susscr TRBD1*01	Susscr TRBJ1-1*01 F	CTCSAGGAGEVFF	CTCSAGGAGEVFF	1
ACGGGTCGTCCAGTTC-1_1	pig 78	KO	pTRAV26-2	TRAJ29*01	Susscr TRBV20-2*01 F	Susscr TRBD1*01	Susscr TRBJ2-6*01 F	CGASQRGTGVNYEQIF	CGASQRGTGVNYEQIF	1
ACGGGTTTCGGTTGGT-1_1	pig 78	KO	pTRAV36/DV7-2	TRAJ47*01	Susscr TRBV19*01 F	Susscr TRBD1*01	Susscr TRBJ3-3*01 F	CASSMGQGDPLYF	CASSMGQGDPLYF	>= 3
ACGGTCAGTGCTTTCA-1_1	pig 78	KO	pTRADV8	TRAJ26*01	Susscr TRBV20-2*01 F	Susscr TRBD1*01	Susscr TRBJ1-2*01 F	CGARDNYDYNF	CGARDNYDYNF	>= 3
ACGGTCCCAATGTGAG-1_1	pig 78	KO	pTRAV25	TRAJ32*01	Susscr TRBV24*01 F	Susscr TRBD1*01	Susscr TRBJ2-3*01 F	CASSSSRQDIQYF	CASSSSRQDIQYF	>= 3
ACGGTTATCATCATCC-1_1	pig 78	KO	pTRAV2	TRAJ27*01	Susscr TRBV20-3*01 F	Susscr TRBD1*01	Susscr TRBJ2-1*01 F	CGGLLGRGRDDLHF	CGGLLGRGRDDLHF	>= 3
ACGTAATTCCATGCTT-1_1	pig 78	KO	pTRAV16	TRAJ49*01	Susscr TRBV20-2*01 F	Susscr TRBD1*01	Susscr TRBJ1-6*01 F	CGARTGGARNQAQHF	CGARTGGARNQAQHF	1
ACGTACTCAGGAGTCG-1_1	pig 78	KO	pTRADV17-3-1	TRAJ27*01	Susscr TRBV20-3*01 F	Susscr TRBD1*01	Susscr TRBJ1-1*01 F	CGASPRDRRITEVFF	CGASPRDRRITEVFF	>= 3
ACGTCACAGCCGTATA-1_1	pig 78	KO	pTRAV16	TRAJ49*01	Susscr TRBV20-2*01 F		Susscr TRBJ1-7*01 F	CAASDHSARNSPLHF	CAASDHSARNSPLHF	>= 3
ACGTCCGAGGCGGTTT-1_1	pig 78	KO	pTRDV1-4-5	TRAJ39*01	Susscr TRBV27*01 F	Susscr TRBD1*01	Susscr TRBJ2-6*01 F	CASSVSGTGGEQIF	CASSVSGTGGEQIF	>= 3
ACGTCGCCAAATTCGC-1_1	pig 78	KO	pTRAV26-2	TRAJ31*01	Susscr TRBV4-3*01 F, or Susscr TRBV4-4*01 F	Susscr TRBD1*01	Susscr TRBJ2-4*01 F	CASRQGQTQYF	CASRQGQTQYF	>= 3
ACGTCGGTCGTCTCCA-1_1	pig 78	KO	pTRAV18-1	TRAJ47*01	Susscr TRBV30*01 F	Susscr TRBD1*01	Susscr TRBJ1-7*01 F	CAWSLVGQGNSPLHF	CAWSLVGQGNSPLHF	>= 3
ACGTCTCGTGTTCGTC-1_1	pig 78	KO	pTRAV18-2	TRAJ56*01	Susscr TRBV5-1*01 F	Susscr TRBD2*01	Susscr TRBJ2-3*01 F	CASSPRSSRQDIQYF	CASSPRSSRQDIQYF	2
ACGTGCCCAAGTTAGG-1_1	pig 78	KO	pTRDV1-4-2	TRAJ49*01	Susscr TRBV20-3*01 F	Susscr TRBD2*01	Susscr TRBJ2-1*01 F	CGASDGRSRSNDLHF	CGASDGRSRSNDLHF	>= 3
ACGTGGTTCCCGTGTC-1_1	pig 78	KO	pTRAV18-2	TRAJ47*01	Susscr TRBV19*01 F	Susscr TRBD1*01	Susscr TRBJ3-3*01 F	CASSHGQGDPLYF	CASSHGQGDPLYF	>= 3
ACGTTACCACCGACTA-1_1	pig 78	KO	pTRAV8-3-1	TRAJ28*01	Susscr TRBV25*01 F	Susscr TRBD3*01	Susscr TRBJ3-4*01 F	CASSKAPQNTQHF	CASSKAPQNTQHF	1
ACGTTACCAGGAAGGA-1_1	pig 78	KO	pTRAV2	TRAJ27*01	Susscr TRBV20-3*01 F	Susscr TRBD1*01	Susscr TRBJ2-1*01 F	CGGLLGRGRDDLHF	CGGLLGRGRDDLHF	>= 3
ACTAACGTCGTGGCAT-1_1	pig 78	KO	pTRAV14/DV4-2	TRAJ2*01	Susscr TRBV12-1*01 F	Susscr TRBD3*01	Susscr TRBJ3-4*01 F	CASSLGVPSQNTQHF	CASSLGVPSQNTQHF	1
ACTAAGGCAGCCTTAG-1_1	pig 78	KO	pTRAV16	TRAJ49*01	Susscr TRBV20-2*01 F	Susscr TRBD1*01	Susscr TRBJ3-3*01 F	CGASQQTGRGTDPLYF	CGASQQTGRGTDPLYF	>= 3
ACTAATATCAAGCTTG-1_1	pig 78	KO	pTRAV26-2	TRAJ48*01	Susscr TRBV12-1*01 F	Susscr TRBD1*01	Susscr TRBJ1-1*01 F	CASSVAGREVFF	CASSVAGREVFF	>= 3
ACTAATCAGACATGCC-1_1	pig 78	KO	pTRADV17-2-1	TRAJ8*01	Susscr TRBV20-2*01 F	Susscr TRBD2*01	Susscr TRBJ2-1*01 F	CGASDRASRAINDLHF	CGASDRASRAINDLHF	>= 3
ACTAATGGTAACTAGC-1_1	pig 78	KO	pTRAV26-2	TRAJ11*01	Susscr TRBV20-2*01 F	Susscr TRBD2*01	Susscr TRBJ2-2*01 F	CGASESMGGPNTGQLYF	CGASESMGGPNTGQLYF	2
ACTATAGGTCACCGTT-1_1	pig 78	KO	pTRAV8-3-1	TRAJ39*01	Susscr TRBV7-2*01 F	Susscr TRBD2*01	Susscr TRBJ2-3*01 F	CASMGGADIQYF	CASMGGADIQYF	1
ACTATCACACAAGGCG-1_1	pig 78	KO	pTRDV1-4-1	TRAJ36*01	Susscr TRBV19*01 F	Susscr TRBD1*01	Susscr TRBJ1-5*01 F	CASSIGGSEKLIF	CASSIGGSEKLIF	1
ACTATTCGTAAAGCTC-1_1	pig 78	KO	pTRAV18-2	TRAJ23*01	Susscr TRBV20-2*01 F	Susscr TRBD1*01	Susscr TRBJ1-7*01 F	CGASPRAGGSPLHF	CGASPRAGGSPLHF	>= 3
ACTCACGCAGCATGAA-1_1	pig 78	KO	pTRAV18-2	TRAJ23*01	Susscr TRBV1*01 F	Susscr TRBD1*01	Susscr TRBJ1-1*01 F	CTCRQGTRDEVFF	CTCRQGTRDEVFF	>= 3
ACTCAGCAGACTGATT-1_1	pig 78	KO	pTRDV1-1	TRAJ50*01	Susscr TRBV4-3*01 F, or Susscr TRBV4-4*01 F	Susscr TRBD1*01	Susscr TRBJ1-2*01 F	CASSTGGYDYNF	CASSTGGYDYNF	>= 3
ACTCAGCAGGCTGTTA-1_1	pig 78	KO	pTRDV1-4-5	TRAJ36*01	Susscr TRBV5-3*01 F	Susscr TRBD1*01	Susscr TRBJ3-3*01 F	CASSLADRGDPLYF	CASSLADRGDPLYF	1
ACTCATCTCGCACCCT-1_1	pig 78	KO	pTRAV12-2-2	TRAJ6*01	Susscr TRBV7-1*01 F	Susscr TRBD1*01	Susscr TRBJ1-7*01 F	CASSLDRVSSPLHF	CASSLDRVSSPLHF	1
ACTCCAAAGGTAGCAG-1_1	pig 78	KO	pTRAV14/DV4-2	TRAJ5*01	Susscr TRBV2-4*01 F	Susscr TRBD1*01	Susscr TRBJ2-6*01 F	CASSSAGQVYEQIF	CASSSAGQVYEQIF	1
ACTCCCATCATCGGAC-1_1	pig 78	KO	pTRAV18-2	TRAJ41*01	Susscr TRBV19*01 F	Susscr TRBD1*01	Susscr TRBJ1-3*01 F	CASSIGEGGTYFF	CASSIGEGGTYFF	1
ACTCGACAGATCTTGG-1_1	pig 78	KO	pTRAV5	TRAJ13*01	Susscr TRBV7-1*01 F		Susscr TRBJ1-1*01 F	CASSLGNTEVFF	CASSLGNTEVFF	>= 3
ACTCGAGGTGCCTGGG-1_1	pig 78	KO	pTRAV8-3-1	TRAJ20*01	Susscr TRBV1*01 F	Susscr TRBD1*01	Susscr TRBJ2-6*01 F	CTCRKGTIYEQIF	CTCRKGTIYEQIF	>= 3
ACTCGCCTCATAGGGG-1_1	pig 78	KO	pTRAV18-2	TRAJ50*01	Susscr TRBV20-2*01 F	Susscr TRBD2*01	Susscr TRBJ2-3*01 F	CGASARTSRQDIQYF	CGASARTSRQDIQYF	>= 3
ACTCGCTGTGTCTTCA-1_1	pig 78	KO	pTRAV26-1	TRAJ41*01	Susscr TRBV2-4*01 F	Susscr TRBD1*01	Susscr TRBJ2-2*01 F	CASRDRGGTGQLYF	CASRDRGGTGQLYF	>= 3
ACTCGGGTCGCATCAA-1_1	pig 78	KO	pTRAV18-2	TRAJ31*01	Susscr TRBV7-1*01 F	Susscr TRBD2*01	Susscr TRBJ2-5*01 F	CASEASTGATLTF	CASEASTGATLTF	>= 3
ACTCTCCCAAGGACCG-1_1	pig 78	KO	pTRAV18-2	TRAJ31*01	Susscr TRBV7-1*01 F	Susscr TRBD2*01	Susscr TRBJ2-5*01 F	CASEASTGATLTF	CASEASTGATLTF	>= 3
ACTCTCGTCAGCCGCA-1_1	pig 78	KO	pTRAV8-3-1	TRAJ13*01	Susscr TRBV2-1*01 P	Susscr TRBD1*01	Susscr TRBJ2-2*01 F	CASSPQGGLGGQLYF	CASSPQGGLGGQLYF	2
ACTCTCGTCATGGCGT-1_1	pig 78	KO	pTRAV8-3-1	TRAJ13*01	Susscr TRBV4-3*01 F, or Susscr TRBV4-4*01 F	Susscr TRBD1*01	Susscr TRBJ1-2*01 F	CASSTGFGDYNF	CASSTGFGDYNF	2
ACTGAAGCACTCGGTA-1_1	pig 78	KO	pTRAV18-2	TRAJ33*01	Susscr TRBV27*01 F	Susscr TRBD1*01	Susscr TRBJ2-6*01 F	CASSVSGTGGEQIF	CASSVSGTGGEQIF	>= 3
ACTGACATCCTATCCG-1_1	pig 78	KO	pTRAV8-2-2	TRAJ52*01	Susscr TRBV4-1*01 F	Susscr TRBD1*01	Susscr TRBJ2-4*01 F	CASGYTGGSQTQYF	CASGYTGGSQTQYF	2
ACTGATTAGACATAAG-1_1	pig 78	KO	pTRAV8-2-2	TRAJ47*01	Susscr TRBV7-2*01 F	Susscr TRBD1*01	Susscr TRBJ1-2*01 F	CASSSYRDIYDYNF	CASSSYRDIYDYNF	1
ACTGCACAGAGAATCA-1_1	pig 78	KO	pTRAV16	TRAJ49*01	Susscr TRBV20-2*01 F		Susscr TRBJ1-7*01 F	CAASDHSARNSPLHF	CAASDHSARNSPLHF	>= 3
ACTGCCACAAGCACAA-1_1	pig 78	KO	pTRAV18-2	TRAJ35*01	Susscr TRBV1*01 F	Susscr TRBD1*01	Susscr TRBJ3-4*01 F	CTCSEQTGIQNTQHF	CTCSEQTGIQNTQHF	1
ACTGCCACAGTTAAGG-1_1	pig 78	KO	pTRADV17-3-3	TRAJ37*01	Susscr TRBV19*01 F	Susscr TRBD1*01	Susscr TRBJ3-3*01 F	CASSMGQGDPLYF	CASSMGQGDPLYF	>= 3
ACTGCCCTCCTCCGGT-1_1	pig 78	KO	pTRAV18-2	TRAJ47*01	Susscr TRBV19*01 F	Susscr TRBD1*01	Susscr TRBJ3-3*01 F	CASSMGQGDPLYF	CASSMGQGDPLYF	>= 3
ACTGCCCTCGCGGAAA-1_1	pig 78	KO	pTRAV18-2	TRAJ42*01	Susscr TRBV5-1*01 F	Susscr TRBD1*01	Susscr TRBJ1-7*01 F	CATRRRGLDSPLHF	CATRRRGLDSPLHF	1
ACTGCCGAGCTGCACG-1_1	pig 78	KO	pTRAV18-2	TRAJ47*01	Susscr TRBV19*01 F	Susscr TRBD1*01	Susscr TRBJ3-3*01 F	CASSMGQGDPLYF	CASSMGQGDPLYF	>= 3
ACTGCGAGTAGTATTG-1_1	pig 78	KO	pTRAV2	TRAJ27*01	Susscr TRBV20-3*01 F	Susscr TRBD1*01	Susscr TRBJ2-1*01 F	CGGLLGRGRDDLHF	CGGLLGRGRDDLHF	>= 3
ACTGCGCCAACTGCAT-1_1	pig 78	KO	pTRAV18-2	TRAJ50*01	Susscr TRBV20-2*01 F	Susscr TRBD2*01	Susscr TRBJ2-3*01 F	CGASARTSRQDIQYF	CGASARTSRQDIQYF	>= 3
ACTGCGTAGGGTAGCA-1_1	pig 78	KO	pTRAV18-2	TRAJ47*01	Susscr TRBV19*01 F	Susscr TRBD1*01	Susscr TRBJ3-3*01 F	CASSMGQGDPLYF	CASSMGQGDPLYF	>= 3
ACTGGCGTCCCGCCAT-1_1	pig 78	KO	pTRAV14/DV4-2	TRAJ2*01	Susscr TRBV12-1*01 F	Susscr TRBD2*01	Susscr TRBJ2-4*01 F	CASSGATEQTQYF	CASSGATEQTQYF	1
ACTGGGCGTAGACGGG-1_1	pig 78	KO	pTRAV18-2	TRAJ49*01	Susscr TRBV20-2*01 F	Susscr TRBD1*01	Susscr TRBJ1-7*01 F	CAASDRASRNSPLHF	CAASDRASRNSPLHF	>= 3
ACTGTGGGTATCAGCG-1_1	pig 78	KO	pTRADV17-2-2	TRAJ54*01	Susscr TRBV4-3*01 F, or Susscr TRBV4-4*01 F		Susscr TRBJ3-5*01 F	CASSKSVSETQYF	CASSKSVSETQYF	2
ACTGTGGGTATCATCT-1_1	pig 78	KO	pTRAV8-2-2	TRAJ20*01	Susscr TRBV7-1*01 F	Susscr TRBD2*01	Susscr TRBJ2-5*01 F	CASSLVRGTGATLTF	CASSLVRGTGATLTF	>= 3
ACTGTTCTCGTAACTG-1_1	pig 78	KO	pTRAV18-2	TRAJ50*01	Susscr TRBV20-2*01 F	Susscr TRBD2*01	Susscr TRBJ2-3*01 F	CGASARTSRQDIQYF	CGASARTSRQDIQYF	>= 3
ACTTAATCAGCGAAAC-1_1	pig 78	KO	pTRAV14/DV4-2	TRAJ2*01	Susscr TRBV12-1*01 F	Susscr TRBD1*01	Susscr TRBJ2-3*01 F	CASSDRDIQYF	CASSDRDIQYF	1
ACTTACCTCCGATAGC-1_1	pig 78	KO	pTRADV17-2-1	TRAJ32*01	Susscr TRBV20-2*01 F	Susscr TRBD3*01	Susscr TRBJ3-2*01 F	CGASSRSSRAAQLYF	CGASSRSSRAAQLYF	>= 3
ACTTACGAGGCTATGC-1_1	pig 78	KO	pTRAV8-2-2	TRAJ50*01	Susscr TRBV19*01 F	Susscr TRBD3*01	Susscr TRBJ3-2*01 F	CASSIDGVPNAAQLYF	CASSIDGVPNAAQLYF	>= 3
ACTTAGCCACAACGCC-1_1	pig 78	KO	pTRDV1-1	TRAJ41*01	Susscr TRBV4-3*01 F, or Susscr TRBV4-4*01 F	Susscr TRBD1*01	Susscr TRBJ1-2*01 F	CASTRGGPYDYNF	CASTRGGPYDYNF	1
ACTTCGGCAACAGACA-1_1	pig 78	KO	pTRAV8-2-2	TRAJ57*01	Susscr TRBV7-2*01 F	Susscr TRBD1*01	Susscr TRBJ3-3*01 F	CASSRDRNTDPLYF	CASSRDRNTDPLYF	1
ACTTCTATCCGGGAAA-1_1	pig 78	KO	pTRAV16	TRAJ49*01	Susscr TRBV20-2*01 F		Susscr TRBJ1-7*01 F	CAASDHSARNSPLHF	CAASDHSARNSPLHF	>= 3
ACTTCTGGTCGCGTAA-1_1	pig 78	KO	pTRADV17-3-1	TRAJ28*01	Susscr TRBV5-1*01 F	Susscr TRBD1*01	Susscr TRBJ3-2*01 F	CASSLEGAQLYF	CASSLEGAQLYF	2
ACTTCTGGTCTATCCA-1_1	pig 78	KO	pTRADV17-2-1	TRAJ43*01	Susscr TRBV20-2*01 F	Susscr TRBD1*01	Susscr TRBJ1-1*01 F	CGASDRAKRNTEVFF	CGASDRAKRNTEVFF	>= 3
ACTTGGGGTAGGGTAA-1_1	pig 78	KO	pTRDV1-1	TRAJ50*01	Susscr TRBV4-3*01 F, or Susscr TRBV4-4*01 F	Susscr TRBD1*01	Susscr TRBJ1-2*01 F	CASSTGGYDYNF	CASSTGGYDYNF	>= 3
ACTTTAGCACTCCTTA-1_1	pig 78	KO	pTRAV18-2	TRAJ34*01	Susscr TRBV27*01 F	Susscr TRBD1*01	Susscr TRBJ1-1*01 F	CASSVSDRAEVFF	CASSVSDRAEVFF	>= 3
ACTTTCATCGCGAGTT-1_1	pig 78	KO	pTRAV14/DV4-2	TRAJ2*01	Susscr TRBV12-1*01 F	Susscr TRBD1*01	Susscr TRBJ2-3*01 F	CASSATGGARGQDIQYF	CASSATGGARGQDIQYF	1
ACTTTCGGTATATTGG-1_1	pig 78	KO	pTRAV8-3-1	TRAJ13*01	Susscr TRBV20-2*01 F	Susscr TRBD1*01	Susscr TRBJ1-1*01 F	CAACRGPCTEVFF	CAACRGPCTEVFF	1
ACTTTCGGTCCCAATC-1_1	pig 78	KO	pTRAV18-2	TRAJ31*01	Susscr TRBV7-1*01 F	Susscr TRBD2*01	Susscr TRBJ2-5*01 F	CASEASTGATLTF	CASEASTGATLTF	>= 3
ACTTTCGGTGGCGGTT-1_1	pig 78	KO	pTRAV18-2	TRAJ31*01	Susscr TRBV7-1*01 F	Susscr TRBD2*01	Susscr TRBJ2-5*01 F	CASEASTGATLTF	CASEASTGATLTF	>= 3
AGAAGCCCAAGAGACC-1_1	pig 78	KO	pTRAV5	TRAJ13*01	Susscr TRBV7-1*01 F	Susscr TRBD1*01	Susscr TRBJ1-1*01 F	CASSVGNTEVFF	CASSVGNTEVFF	2
AGAAGCTAGCGGAATG-1_1	pig 78	KO	pTRAV2	TRAJ27*01	Susscr TRBV20-3*01 F	Susscr TRBD1*01	Susscr TRBJ2-1*01 F	CGGLLGRGRDDLHF	CGGLLGRGRDDLHF	>= 3
AGAATAGTCGCGTATA-1_1	pig 78	KO	pTRAV2	TRAJ27*01	Susscr TRBV20-3*01 F	Susscr TRBD1*01	Susscr TRBJ2-1*01 F	CGGLLGRGRDDLHF	CGGLLGRGRDDLHF	>= 3
AGAATTACACATAGCT-1_1	pig 78	KO	pTRADV17-3-3	TRAJ21*01	Susscr TRBV1*01 F	Susscr TRBD1*01	Susscr TRBJ1-1*01 F	CTCRQGTRDEVFF	CTCRQGTRDEVFF	>= 3
AGAATTGAGAAAGTCA-1_1	pig 78	KO	pTRADV17-3-1	TRAJ40*01	Susscr TRBV19*01 F	Susscr TRBD1*01	Susscr TRBJ2-6*01 F	CASSIRTRGEQIF	CASSIRTRGEQIF	1
AGACATTTCGGTGCAT-1_1	pig 78	KO	pTRAV2	TRAJ27*01	Susscr TRBV20-3*01 F	Susscr TRBD1*01	Susscr TRBJ2-1*01 F	CGGLLGRGRDDLHF	CGGLLGRGRDDLHF	>= 3
AGACGCTTCAGCTATG-1_1	pig 78	KO	pTRAV14/DV4-2	TRAJ2*01	Susscr TRBV12-2*01 P	Susscr TRBD3*01	Susscr TRBJ2-3*01 F	CASSIPFGGGQDIQYF	CASSIPFGGGQDIQYF	>= 3
AGACGCTTCAGTGGTC-1_1	pig 78	KO	pTRAV18-2	TRAJ23*01	Susscr TRBV20-2*01 F	Susscr TRBD1*01	Susscr TRBJ1-7*01 F	CGASPRAGGSPLHF	CGASPRAGGSPLHF	>= 3
AGACGGGGTACTTGGG-1_1	pig 78	KO	pTRAV8-2-1	TRAJ15*01	Susscr TRBV5-1*01 F	Susscr TRBD1*01	Susscr TRBJ1-1*01 F	CASSLADTNTEVFF	CASSLADTNTEVFF	1
AGACGTACACAGGCGA-1_1	pig 78	KO	pTRADV17-2-1	TRAJ8*01	Susscr TRBV19*01 F		Susscr TRBJ1-7*01 F	CASSISYNSPLHF	CASSISYNSPLHF	1
AGACTCGGTCTCGCAT-1_1	pig 78	KO	pTRAV8-2-2	TRAJ40*01	Susscr TRBV12-1*01 F	Susscr TRBD2*01	Susscr TRBJ2-6*01 F	CASNGEVGGNEQIF	CASNGEVGGNEQIF	>= 3
AGAGAGGCACTAGCGC-1_1	pig 78	KO	pTRAV27	TRAJ29*01	Susscr TRBV19*01 F	Susscr TRBD1*01	Susscr TRBJ3-4*01 F	CASSIGTGGAQNTQHF	CASSIGTGGAQNTQHF	>= 3
AGAGATGGTCCGAATG-1_1	pig 78	KO	pTRAV3	TRAJ7*01	Susscr TRBV4-1*01 F	Susscr TRBD1*01	Susscr TRBJ1-2*01 F	CASRDSYDYNF	CASRDSYDYNF	>= 3
AGAGATTCACCCTAGA-1_1	pig 78	KO	pTRADV17-2-1	TRAJ43*01	Susscr TRBV20-3*01 F	Susscr TRBD1*01	Susscr TRBJ1-2*01 F	CGASERSSRRTEVFFGGGTRLTVVGKTWCRPFLTPRRGRRVPRALFRVAVF*CAMTIT	CGASERSSRRTEVFFGGGTRLTVVGKTWCRPFLTPRRGRRVPRALFRVAVF*CAMTIT	>= 3
AGAGGGACAAGCCATT-1_1	pig 78	KO	pTRADV17-2-1	TRAJ43*01	Susscr TRBV20-2*01 F	Susscr TRBD1*01	Susscr TRBJ1-1*01 F	CGASDRAKRNTEVFF	CGASDRAKRNTEVFF	>= 3
AGAGGGTGTCACTAGG-1_1	pig 78	KO	pTRAV6	TRAJ17*01	Susscr TRBV15*01 F	Susscr TRBD3*01	Susscr TRBJ3-3*01 F	CASGGSTDPLYF	CASGGSTDPLYF	1
AGAGGTAGTGGGCGTT-1_1	pig 78	KO	pTRAV18-2	TRAJ33*01	Susscr TRBV27*01 F	Susscr TRBD1*01	Susscr TRBJ2-6*01 F	CASSVSGTGGEQIF	CASSVSGTGGEQIF	>= 3
AGAGGTTAGCGACCAT-1_1	pig 78	KO	pTRAV16	TRAJ49*01	Susscr TRBV20-2*01 F		Susscr TRBJ1-7*01 F	CAASDHSARNSPLHF	CAASDHSARNSPLHF	>= 3
AGAGTAGGTCGTACCT-1_1	pig 78	KO	pTRADV17-3-1	TRAJ21*01	Susscr TRBV15*01 F	Susscr TRBD1*01	Susscr TRBJ1-3*01 F	CASSLMGQAFGDTYFF	CASSLMGQAFGDTYFF	1
AGAGTAGGTGGGATGG-1_1	pig 78	KO	pTRAV18-2	TRAJ50*01	Susscr TRBV20-2*01 F	Susscr TRBD2*01	Susscr TRBJ2-3*01 F	CGASARTSRQDIQYF	CGASARTSRQDIQYF	>= 3
AGAGTAGGTGGTCAGC-1_1	pig 78	KO	pTRAV8-2-1	TRAJ15*01	Susscr TRBV20-2*01 F	Susscr TRBD1*01	Susscr TRBJ1-1*01 F	CAATLSRGEVFF	CAATLSRGEVFF	>= 3
AGCAAATCAGCAACCC-1_1	pig 78	KO	pTRAV18-2	TRAJ31*01	Susscr TRBV7-1*01 F	Susscr TRBD2*01	Susscr TRBJ2-5*01 F	CASEASTGATLTF	CASEASTGATLTF	>= 3
AGCAACGAGGTCCTTT-1_1	pig 78	KO	pTRAV8-2-1	TRAJ31*01	Susscr TRBV3*01 F	Susscr TRBD1*01	Susscr TRBJ3-3*01 F	CASSLKTYTDPLYF	CASSLKTYTDPLYF	1
AGCACGTTCACAGATT-1_1	pig 78	KO	pTRADV17-2-1	TRAJ8*01	Susscr TRBV20-2*01 F	Susscr TRBD2*01	Susscr TRBJ2-1*01 F	CGASDRASRAINDLHF	CGASDRASRAINDLHF	>= 3
AGCACTATCCCCATGC-1_1	pig 78	KO	pTRAV2	TRAJ17*01	Susscr TRBV7-1*01 F	Susscr TRBD1*01	Susscr TRBJ1-2*01 F	CASSLSRDYNF	CASSLSRDYNF	1
AGCACTATCGCTTCCA-1_1	pig 78	KO	pTRAV18-2	TRAJ47*01	Susscr TRBV7-1*01 F	Susscr TRBD1*01	Susscr TRBJ1-2*01 F	CASSWAGGYYNF	CASSWAGGYYNF	>= 3
AGCAGATAGATTCGAT-1_1	pig 78	KO	pTRAV8-3-1	TRAJ5*01	Susscr TRBV19*01 F	Susscr TRBD1*01	Susscr TRBJ2-6*01 F	CASSIGTGSYEQIF	CASSIGTGSYEQIF	1
AGCATTTAGCCATCGG-1_1	pig 78	KO	pTRAV18-2	TRAJ50*01	Susscr TRBV20-2*01 F	Susscr TRBD2*01	Susscr TRBJ2-3*01 F	CGASARTSRQDIQYF	CGASARTSRQDIQYF	>= 3
AGCCAACTCAGCCCCT-1_1	pig 78	KO	pTRAV25	TRAJ34*01	Susscr TRBV20-3*01 F	Susscr TRBD1*01	Susscr TRBJ1-2*01 F	CGASDRASRAHDYNF	CGASDRASRAHDYNF	>= 3
AGCCCTCTCCCTAACT-1_1	pig 78	KO	pTRAV36/DV7-2	TRAJ43*01	Susscr TRBV27*01 F	Susscr TRBD1*01	Susscr TRBJ1-1*01 F	CASSVSDRAEVFF	CASSVSDRAEVFF	>= 3
AGCCCTCTCGTAATTA-1_1	pig 78	KO	pTRADV17-2-1	TRAJ43*01	Susscr TRBV20-3*01 F	Susscr TRBD1*01	Susscr TRBJ1-1*01 F	CGASERSSRRTEVFF	CGASERSSRRTEVFF	>= 3
AGCCGAGCACCAGCTA-1_1	pig 78	KO	pTRADV17-2-1	TRAJ49*01	Susscr TRBV19*01 F	Susscr TRBD1*01	Susscr TRBJ3-3*01 F	CASSMGQGDPLYF	CASSMGQGDPLYF	>= 3
AGCCGTGTCGCGGCTA-1_1	pig 78	KO	pTRAV14/DV4-2	TRAJ2*01	Susscr TRBV12-1*01 F	Susscr TRBD2*01	Susscr TRBJ2-3*01 F	CASSGAMGDIQYF	CASSGAMGDIQYF	2
AGCCTGTAGATTATGC-1_1	pig 78	KO	pTRAV18-2	TRAJ8*01	Susscr TRBV25*01 F	Susscr TRBD1*01	Susscr TRBJ2-6*01 F	CASTAGPVNEQIF	CASTAGPVNEQIF	1
AGCGAACCAGCTAGAA-1_1	pig 78	KO	pTRAV18-2	TRAJ34*01	Susscr TRBV27*01 F	Susscr TRBD1*01	Susscr TRBJ1-1*01 F	CASSVSDRGEVFF	CASSVSDRGEVFF	>= 3
AGCGATGAGCACTCAA-1_1	pig 78	KO	pTRAV36/DV7-2	TRAJ52*01	Susscr TRBV2-4*01 F	Susscr TRBD1*01	Susscr TRBJ2-2*01 F	CASSSGTNTGQLYF	CASSSGTNTGQLYF	1
AGCGCATTCAACCCTT-1_1	pig 78	KO	pTRAV18-1	TRAJ35*01	Susscr TRBV20-3*01 F	Susscr TRBD1*01	Susscr TRBJ1-7*01 F	CGASDARGRNSPLHF	CGASDARGRNSPLHF	>= 3
AGCGCCTCAGTCCATG-1_1	pig 78	KO	pTRAV25	TRAJ33*01	Susscr TRBV2-4*01 F	Susscr TRBD1*01	Susscr TRBJ1-2*01 F	CASSSVSAVHDYNF	CASSSVSAVHDYNF	1
AGCGGACAGCGCACAT-1_1	pig 78	KO	pTRAV18-2	TRAJ47*01	Susscr TRBV19*01 F	Susscr TRBD1*01	Susscr TRBJ1-2*01 F	CASSMGQGDYYNF	CASSMGQGDYYNF	2
AGCGGTTTCCGACTAA-1_1	pig 78	KO	pTRAV8-2-1	TRAJ7*01	Susscr TRBV20-3*01 F	Susscr TRBD1*01	Susscr TRBJ2-4*01 F	CGASEGGGAKTQYF	CGASEGGGAKTQYF	1
AGCGTATGTAGTTTAG-1_1	pig 78	KO	pTRADV17-3-1	TRAJ40*01	Susscr TRBV20-3*01 F	Susscr TRBD1*01	Susscr TRBJ2-6*01 F	CGASDMAGQYYEQIF	CGASDMAGQYYEQIF	1
AGCGTCAGTCACTCCG-1_1	pig 78	KO	pTRAV8-2-2	TRAJ40*01	Susscr TRBV12-1*01 F	Susscr TRBD2*01	Susscr TRBJ2-6*01 F	CASNGEVGGNEQIF	CASNGEVGGNEQIF	>= 3
AGCGTCCCAATCCCGA-1_1	pig 78	KO	pTRAV8-2-2	TRAJ35*01	Susscr TRBV4-3*01 F, or Susscr TRBV4-4*01 F	Susscr TRBD1*01	Susscr TRBJ2-4*01 F	CASRQGQTQYF	CASRQGQTQYF	>= 3
AGCGTGTTCCTCAGCC-1_1	pig 78	KO	pTRDV1-4-1	TRAJ54*01	Susscr TRBV20-2*01 F	Susscr TRBD2*01	Susscr TRBJ2-3*01 F	CGASGRRARSDIQYF	CGASGRRARSDIQYF	2
AGCGTTGGTATGTGCG-1_1	pig 78	KO	pTRAV10	TRAJ33*01	Susscr TRBV20-2*01 F	Susscr TRBD3*01	Susscr TRBJ3-4*01 F	CGARSPSQNTQHF	CGARSPSQNTQHF	1
AGCGTTGGTGTGCATG-1_1	pig 78	KO	pTRAV8-2-1	TRAJ20*01	Susscr TRBV15*01 F	Susscr TRBD2*01	Susscr TRBJ2-4*01 F	CASSRDMGGQTQYF	CASSRDMGGQTQYF	1
AGCGTTTCAAGGACTA-1_1	pig 78	KO	pTRAV8-3-1	TRAJ13*01	Susscr TRBV4-3*01 F, or Susscr TRBV4-4*01 F	Susscr TRBD1*01	Susscr TRBJ1-5*01 F	CASSTGFEKLIF	CASSTGFEKLIF	>= 3
AGCTAATTCCTGGCTC-1_1	pig 78	KO	pTRADV17-2-1	TRAJ29*01	Susscr TRBV12-1*01 F	Susscr TRBD2*01	Susscr TRBJ2-6*01 F	CASNGEVGGNEQIF	CASNGEVGGNEQIF	>= 3
AGCTGCCCAGCAGCGA-1_1	pig 78	KO	pTRAV16	TRAJ49*01	Susscr TRBV20-2*01 F		Susscr TRBJ1-7*01 F	CAASDHSARNSPLHF	CAASDHSARNSPLHF	>= 3
AGCTTACCAACTGAAG-1_1	pig 78	KO	pTRAV2	TRAJ27*01	Susscr TRBV20-3*01 F	Susscr TRBD1*01	Susscr TRBJ2-1*01 F	CGGLLGRGRDDLHF	CGGLLGRGRDDLHF	>= 3
AGCTTACCAGTGCTCA-1_1	pig 78	KO	pTRADV17-2-1	TRAJ28*01	Susscr TRBV5-1*01 F	Susscr TRBD1*01	Susscr TRBJ1-7*01 F	CASSRDRVNSPLHF	CASSRDRVNSPLHF	2
AGCTTGCAGAGTTGCC-1_1	pig 78	KO	pTRDV1-4-1	TRAJ36*01	Susscr TRBV2-4*01 F	Susscr TRBD1*01	Susscr TRBJ3-3*01 F	CASTKDREDPLYF	CASTKDREDPLYF	1
AGCTTGGGTCGTAGAT-1_1	pig 78	KO	pTRAV18-2	TRAJ47*01	Susscr TRBV19*01 F	Susscr TRBD1*01	Susscr TRBJ3-3*01 F	CASSMGQGDPLYF	CASSMGQGDPLYF	>= 3
AGGAATGGTCCTTAGC-1_1	pig 78	KO	pTRAV36/DV7-2	TRAJ43*01	Susscr TRBV27*01 F	Susscr TRBD1*01	Susscr TRBJ1-1*01 F	CASSVSDRAEVFF	CASSVSDRAEVFF	>= 3
AGGACACCAGGGACAT-1_1	pig 78	KO	pTRADV17-3-1	TRAJ43*01	Susscr TRBV27*01 F	Susscr TRBD1*01	Susscr TRBJ1-2*01 F	CASSPRDRIFYDYNF	CASSPRDRIFYDYNF	1
AGGACCAAGACAAGTA-1_1	pig 78	KO	pTRADV17-2-1	TRAJ43*01	Susscr TRBV20-3*01 F	Susscr TRBD1*01	Susscr TRBJ1-1*01 F	CGASERSSRRTEVFF	CGASERSSRRTEVFF	>= 3
AGGACCCGTGGAATGA-1_1	pig 78	KO	pTRAV38-2DV8	TRAJ60*01	Susscr TRBV20-1*01 F	Susscr TRBD1*01	Susscr TRBJ1-2*01 F	CGASSGSYDYNF	CGASSGSYDYNF	1
AGGACTTGTGGTTATA-1_1	pig 78	KO	pTRAV18-2	TRAJ53*01	Susscr TRBV19*01 F	Susscr TRBD1*01	Susscr TRBJ1-2*01 F	CASSHGQGDDYNF	CASSHGQGDDYNF	>= 3
AGGAGGTGTCTGTCTA-1_1	pig 78	KO	pTRAV2	TRAJ27*01	Susscr TRBV20-3*01 F	Susscr TRBD1*01	Susscr TRBJ2-1*01 F	CGGLLGRGRDDLHF	CGGLLGRGRDDLHF	>= 3
AGGAGGTGTGTTCATT-1_1	pig 78	KO	pTRAV18-2	TRAJ26*01	Susscr TRBV24*01 F	Susscr TRBD1*01	Susscr TRBJ2-1*01 F	CASSYSIGQDDLHF	CASSYSIGQDDLHF	1
AGGAGTAGTCGTCTTA-1_1	pig 78	KO	pTRAV2	TRAJ27*01	Susscr TRBV20-3*01 F	Susscr TRBD1*01	Susscr TRBJ2-1*01 F	CGGLLGRGRDDLHF	CGGLLGRGRDDLHF	>= 3
AGGATATCACTCATTT-1_1	pig 78	KO	pTRAV18-2	TRAJ41*01	Susscr TRBV2-4*01 F	Susscr TRBD1*01	Susscr TRBJ3-4*01 F	CASSSGGTQNTQHF	CASSSGGTQNTQHF	1
AGGATCACAGCCCTAA-1_1	pig 78	KO	pTRAV25	TRAJ34*01	Susscr TRBV20-3*01 F	Susscr TRBD1*01	Susscr TRBJ1-2*01 F	CGASDRASRAHDYNF	CGASDRASRAHDYNF	>= 3
AGGCACAAGGGCTAGA-1_1	pig 78	KO	pTRAV18-2	TRAJ23*01	Susscr TRBV1*01 F	Susscr TRBD1*01	Susscr TRBJ1-1*01 F	CTCRQGTRDEVFF	CTCRQGTRDEVFF	>= 3
AGGCAGCAGATGCGAG-1_1	pig 78	KO	pTRAV18-1	TRAJ47*01	Susscr TRBV30*01 F	Susscr TRBD1*01	Susscr TRBJ1-7*01 F	CAWSLVGQGNSPLHF	CAWSLVGQGNSPLHF	>= 3
AGGCATTGTCTGATAA-1_1	pig 78	KO	pTRADV17-2-1	TRAJ37*01	Susscr TRBV24*01 F	Susscr TRBD2*01	Susscr TRBJ2-1*01 F	CASSYKLWGGNDLHF	CASSYKLWGGNDLHF	1
AGGCCAAAGAAAGGAG-1_1	pig 78	KO	pTRAV18-2	TRAJ47*01	Susscr TRBV5-1*01 F	Susscr TRBD1*01	Susscr TRBJ1-7*01 F	CASSPQDRRNSPLHF	CASSPQDRRNSPLHF	1
AGGCCAAAGAAGGTTA-1_1	pig 78	KO	pTRAV26-2	TRAJ31*01	Susscr TRBV4-3*01 F, or Susscr TRBV4-4*01 F	Susscr TRBD1*01	Susscr TRBJ2-4*01 F	CASRQGQTQYF	CASRQGQTQYF	>= 3
AGGCCGACAACTCGGC-1_1	pig 78	KO	pTRADV17-2-1	TRAJ43*01	Susscr TRBV20-2*01 F	Susscr TRBD1*01	Susscr TRBJ1-1*01 F	CGASDRAKRNTEVFF	CGASDRAKRNTEVFF	>= 3
AGGCGGTAGCTACAGC-1_1	pig 78	KO	pTRAV13-1	TRAJ39*01	Susscr TRBV15*01 F	Susscr TRBD1*01	Susscr TRBJ1-2*01 F	CASSIGTDYNF	CASSIGTDYNF	1
AGGCTGAAGCATCAAT-1_1	pig 78	KO	pTRAV18-2	TRAJ33*01	Susscr TRBV27*01 F	Susscr TRBD1*01	Susscr TRBJ2-6*01 F	CASSVSGTGGEQIF	CASSVSGTGGEQIF	>= 3
AGGCTGTTCACGTCCC-1_1	pig 78	KO	pTRADV17-2-2	TRAJ56*01	Susscr TRBV20-3*01 F	Susscr TRBD1*01	Susscr TRBJ1-2*01 F	CGATWDIRYDYNF	CGATWDIRYDYNF	1
AGGGACTCAAGTATAA-1_1	pig 78	KO	pTRAV18-2	TRAJ27*01	Susscr TRBV20-3*01 F	Susscr TRBD1*01	Susscr TRBJ1-7*01 F	CGASPRDRRNSPLHF	CGASPRDRRNSPLHF	>= 3
AGGGAGTGTGGAATGA-1_1	pig 78	KO	pTRAV5	TRAJ39*01	Susscr TRBV12-1*01 F	Susscr TRBD1*01	Susscr TRBJ1-2*01 F	CASRDRGDYNF	CASRDRGDYNF	2
AGGGATTAGGTGCTAC-1_1	pig 78	KO	pTRAV18-2	TRAJ29*01	Susscr TRBV20-2*01 F	Susscr TRBD1*01	Susscr TRBJ1-1*01 F	CGASGFRDGANTEVFF	CGASGFRDGANTEVFF	1
AGGGCGTAGCCATCGG-1_1	pig 78	KO	pTRAV16	TRAJ49*01	Susscr TRBV20-2*01 F		Susscr TRBJ1-7*01 F	CAASDHSARNSPLHF	CAASDHSARNSPLHF	>= 3
AGGGCTTTCCCGGCTT-1_1	pig 78	KO	pTRDV1-4-1	TRAJ53*01	Susscr TRBV19*01 F	Susscr TRBD1*01	Susscr TRBJ3-3*01 F	CASSYGQGDPLYF	CASSYGQGDPLYF	>= 3
AGGGTATAGACTTGTG-1_1	pig 78	KO	pTRAV8-3-1	TRAJ21*01	Susscr TRBV1*01 F	Susscr TRBD1*01	Susscr TRBJ3-5*01 F	CTCSELRRETQYF	CTCSELRRETQYF	1
AGGGTTCTCGCGTATA-1_1	pig 78	KO	pTRAV8-2-2	TRAJ8*01	Susscr TRBV12-1*01 F	Susscr TRBD1*01	Susscr TRBJ1-2*01 F	CASSVRQNYDYNF	CASSVRQNYDYNF	>= 3
AGGTAAATCCATATGG-1_1	pig 78	KO	pTRDV1-4-1	TRAJ53*01	Susscr TRBV19*01 F	Susscr TRBD1*01	Susscr TRBJ3-3*01 F	CASSYGQGDPLYF	CASSYGQGDPLYF	>= 3
AGGTAACAGAGACGAT-1_1	pig 78	KO	pTRAV2	TRAJ27*01	Susscr TRBV20-3*01 F	Susscr TRBD1*01	Susscr TRBJ2-1*01 F	CGGLLGRGRDDLHF	CGGLLGRGRDDLHF	>= 3
AGGTAAGGTCCATCCG-1_1	pig 78	KO	pTRAV18-2	TRAJ31*01	Susscr TRBV7-1*01 F	Susscr TRBD2*01	Susscr TRBJ2-5*01 F	CASEASTGATLTF	CASEASTGATLTF	>= 3
AGGTATAAGCCTCATT-1_1	pig 78	KO	pTRDV1-4-5	TRAJ47*01	Susscr TRBV20-2*01 F	Susscr TRBD1*01	Susscr TRBJ1-2*01 F	CAASDPGQSDYNF	CAASDPGQSDYNF	1
AGGTGATAGACCACGT-1_1	pig 78	KO	pTRDV1-4-1	TRAJ53*01	Susscr TRBV19*01 F	Susscr TRBD1*01	Susscr TRBJ3-3*01 F	CASSYGQGDPLYF	CASSYGQGDPLYF	>= 3
AGGTTAGCAGGGCTTC-1_1	pig 78	KO	pTRADV17-3-3	TRAJ21*01	Susscr TRBV1*01 F	Susscr TRBD1*01	Susscr TRBJ1-1*01 F	CTCRQGTRDEVFF	CTCRQGTRDEVFF	>= 3
AGGTTCTCACGGACCT-1_1	pig 78	KO	pTRADV17-3-3	TRAJ21*01	Susscr TRBV1*01 F	Susscr TRBD1*01	Susscr TRBJ1-1*01 F	CTCRQGTRDEVFF	CTCRQGTRDEVFF	>= 3
AGGTTGGAGACATGCC-1_1	pig 78	KO	pTRAV18-2	TRAJ36*01	Susscr TRBV19*01 F	Susscr TRBD3*01	Susscr TRBJ3-3*01 F	CASSILPSTDPLYF	CASSILPSTDPLYF	>= 3
AGGTTTCCACGTCGTA-1_1	pig 78	KO	pTRAV41	TRAJ48*01	Susscr TRBV15*01 F	Susscr TRBD2*01	Susscr TRBJ2-3*01 F	CASSRVVQDIQYF	CASSRVVQDIQYF	1
AGTAAAGTCACTACCT-1_1	pig 78	KO	pTRAV8-3-1	TRAJ13*01	Susscr TRBV4-3*01 F, or Susscr TRBV4-4*01 F	Susscr TRBD1*01	Susscr TRBJ1-5*01 F	CASSTGFEKLIF	CASSTGFEKLIF	>= 3
AGTAATCTCGCTCCGT-1_1	pig 78	KO	pTRADV17-2-1	TRAJ8*01	Susscr TRBV20-2*01 F	Susscr TRBD2*01	Susscr TRBJ2-1*01 F	CGASDRASRAINDLHF	CGASDRASRAINDLHF	>= 3
AGTAATGAGGTCCGAT-1_1	pig 78	KO	pTRAV18-2	TRAJ17*01	Susscr TRBV20-2*01 F	Susscr TRBD2*01	Susscr TRBJ2-1*01 F	CGASLMGYSYNDLHF	CGASLMGYSYNDLHF	1
AGTACTCCAAACATAA-1_1	pig 78	KO	pTRAV8-2-1	TRAJ10*01	Susscr TRBV3*01 F	Susscr TRBD1*01	Susscr TRBJ3-3*01 F	CASSLKGGADPLYF	CASSLKGGADPLYF	1
AGTATAGAGCAAATGA-1_1	pig 78	KO	pTRDV1-4-1	TRAJ53*01	Susscr TRBV19*01 F	Susscr TRBD1*01	Susscr TRBJ3-3*01 F	CASSYGQGDPLYF	CASSYGQGDPLYF	>= 3
AGTATCCCAGCGTGAG-1_1	pig 78	KO	pTRAV18-2	TRAJ49*01	Susscr TRBV20-2*01 F	Susscr TRBD1*01	Susscr TRBJ3-4*01 F	CAASPLRTRGDTQHF	CAASPLRTRGDTQHF	>= 3
AGTATCGTCGGTTGTA-1_1	pig 78	KO	pTRAV18-2	TRAJ53*01	Susscr TRBV19*01 F	Susscr TRBD1*01	Susscr TRBJ1-2*01 F	CASSHGQGDDYNF	CASSHGQGDDYNF	>= 3
AGTCCCGAGAGTTGGG-1_1	pig 78	KO	pTRADV17-3-1	TRAJ16*01	Susscr TRBV7-1*01 F	Susscr TRBD1*01	Susscr TRBJ2-6*01 F	CASSGTNYEQIF	CASSGTNYEQIF	2
AGTCCGCCACATAGAG-1_1	pig 78	KO	pTRAV16	TRAJ56*01	Susscr TRBV20-2*01 F	Susscr TRBD2*01	Susscr TRBJ2-6*01 F	CGATPRAARNGEQIF	CGATPRAARNGEQIF	>= 3
AGTCCGGTCCCACATT-1_1	pig 78	KO	pTRADV17-2-1	TRAJ32*01	Susscr TRBV20-2*01 F	Susscr TRBD3*01	Susscr TRBJ3-2*01 F	CGASSRSSRAAQLYF	CGASSRSSRAAQLYF	>= 3
AGTCGATGTATGAGAG-1_1	pig 78	KO	pTRAV36/DV7-2	TRAJ57*01	Susscr TRBV15*01 F	Susscr TRBD2*01	Susscr TRBJ2-2*01 F	CASAATRTTGQLYF	CASAATRTTGQLYF	1
AGTCGCAGTAGAGATG-1_1	pig 78	KO	pTRDV1-4-5	TRAJ47*01	Susscr TRBV1*01 F	Susscr TRBD1*01	Susscr TRBJ1-1*01 F	CTCEDAANTEVFF	CTCEDAANTEVFF	>= 3
AGTCGCCCACCTAGGC-1_1	pig 78	KO	pTRAV16	TRAJ49*01	Susscr TRBV20-2*01 F		Susscr TRBJ1-7*01 F	CAASDHSARNSPLHF	CAASDHSARNSPLHF	>= 3
AGTCTTACACCAATTA-1_1	pig 78	KO	pTRADV17-3-3	TRAJ31*01	Susscr TRBV7-2*01 F	Susscr TRBD2*01	Susscr TRBJ2-2*01 F	CASSRAINTGQLYF	CASSRAINTGQLYF	1
AGTCTTACAGCGACAG-1_1	pig 78	KO	pTRAV36/DV7-2	TRAJ43*01	Susscr TRBV27*01 F	Susscr TRBD1*01	Susscr TRBJ1-1*01 F	CASSVSDRAEVFF	CASSVSDRAEVFF	>= 3
AGTGATAAGACTTTGG-1_1	pig 78	KO	pTRAV18-2	TRAJ34*01	Susscr TRBV27*01 F	Susscr TRBD1*01	Susscr TRBJ1-1*01 F	CASSVSDRGEVFF	CASSVSDRGEVFF	>= 3
AGTGATAAGAGGCGTA-1_1	pig 78	KO	pTRAV18-2	TRAJ47*01	Susscr TRBV19*01 F	Susscr TRBD1*01	Susscr TRBJ3-3*01 F	CASSMGQGDPLYF	CASSMGQGDPLYF	>= 3
AGTGATAAGCCTCATT-1_1	pig 78	KO	pTRAV14/DV4-2	TRAJ2*01	Susscr TRBV30*01 F	Susscr TRBD1*01	Susscr TRBJ2-4*01 F	CACQPDTLTQTQYF	CACQPDTLTQTQYF	1
AGTGCCCCAAATATCT-1_1	pig 78	KO	pTRAV18-2	TRAJ43*01	Susscr TRBV20-2*01 F	Susscr TRBD1*01	Susscr TRBJ1-1*01 F	CGASARDTRNTEVFF	CGASARDTRNTEVFF	>= 3
AGTGCCCCACCCAAGC-1_1	pig 78	KO	pTRDV1-4-2	TRAJ23*01	Susscr TRBV7-1*01 F	Susscr TRBD1*01	Susscr TRBJ2-1*01 F	CASSLSSYNDLHF	CASSLSSYNDLHF	>= 3
AGTGCGCGTCGGTTTC-1_1	pig 78	KO	pTRAV16	TRAJ49*01	Susscr TRBV20-2*01 F	Susscr TRBD1*01	Susscr TRBJ1-7*01 F	CGASDQGARNSPLHF	CGASDQGARNSPLHF	>= 3
AGTGCGCGTGGTTTAA-1_1	pig 78	KO	pTRAV26-2	TRAJ48*01	Susscr TRBV12-1*01 F	Susscr TRBD2*01	Susscr TRBJ2-2*01 F	CASSRAGSYAGQLYF	CASSRAGSYAGQLYF	1
AGTGGCAAGGTAGAAC-1_1	pig 78	KO	pTRAV8-3-1	TRAJ13*01	Susscr TRBV4-1*01 F	Susscr TRBD2*01	Susscr TRBJ2-6*01 F	CASAQWGLYEQIF	CASAQWGLYEQIF	1
AGTGGGTCACGGCAAG-1_1	pig 78	KO	pTRAV16	TRAJ49*01	Susscr TRBV20-2*01 F		Susscr TRBJ1-7*01 F	CAASDHSARNSPLHF	CAASDHSARNSPLHF	>= 3
AGTGTACGTGTGCGCG-1_1	pig 78	KO	pTRAV8-3-1	TRAJ20*01	Susscr TRBV1*01 F	Susscr TRBD1*01	Susscr TRBJ2-6*01 F	CTCRKGTIYEQIF	CTCRKGTIYEQIF	>= 3
AGTGTCGGTACCTTTG-1_1	pig 78	KO	pTRAV18-2	TRAJ53*01	Susscr TRBV19*01 F	Susscr TRBD1*01	Susscr TRBJ1-2*01 F	CASSHGQGDDYNF	CASSHGQGDDYNF	>= 3
AGTGTCTCAATCGGCC-1_1	pig 78	KO	pTRAV27	TRAJ42*01	Susscr TRBV4-1*01 F	Susscr TRBD1*01	Susscr TRBJ1-3*01 F	CASSRHFGDTYFF	CASSRHFGDTYFF	>= 3
AGTTACCCAATCAACC-1_1	pig 78	KO	pTRADV17-2-1	TRAJ32*01	Susscr TRBV20-2*01 F	Susscr TRBD3*01	Susscr TRBJ3-2*01 F	CGASSRSSRAAQLYF	CGASSRSSRAAQLYF	>= 3
AGTTACCCAGGAAACC-1_1	pig 78	KO	pTRADV17-2-1	TRAJ8*01	Susscr TRBV20-2*01 F	Susscr TRBD2*01	Susscr TRBJ2-1*01 F	CGASDRASRAINDLHF	CGASDRASRAINDLHF	>= 3
AGTTGAAAGATGCATT-1_1	pig 78	KO	pTRAV2	TRAJ27*01	Susscr TRBV20-3*01 F	Susscr TRBD1*01	Susscr TRBJ2-1*01 F	CGGLLGRGRDDLHF	CGGLLGRGRDDLHF	>= 3
AGTTGCATCAAAGGGT-1_1	pig 78	KO	pTRAV26-2	TRAJ56*01	Susscr TRBV4-5*01 F	Susscr TRBD3*01	Susscr TRBJ3-3*01 F	CASSRSSYWIDPLYF	CASSRSSYWIDPLYF	1
AGTTGGGAGCGTTGTA-1_1	pig 78	KO	pTRAV14/DV4-2	TRAJ2*01	Susscr TRBV7-1*01 F		Susscr TRBJ2-4*01 F	CASSYSQTQYF	CASSYSQTQYF	1
AGTTTACAGCTTGTGA-1_1	pig 78	KO	pTRAV18-2	TRAJ57*01	Susscr TRBV24*01 F	Susscr TRBD2*01	Susscr TRBJ2-3*01 F	CASSQSWQDIQYF	CASSQSWQDIQYF	1
AGTTTAGGTAGAGTGA-1_1	pig 78	KO	pTRAV26-2	TRAJ32*01	Susscr TRBV27*01 F	Susscr TRBD1*01	Susscr TRBJ1-2*01 F	CASSDERQGVNDYNF	CASSDERQGVNDYNF	2
AGTTTCCTCATGTCAG-1_1	pig 78	KO	pTRAV18-2	TRAJ31*01	Susscr TRBV7-1*01 F	Susscr TRBD2*01	Susscr TRBJ2-5*01 F	CASEASTGATLTF	CASEASTGATLTF	>= 3
AGTTTCGAGCTACGTA-1_1	pig 78	KO	pTRAV5	TRAJ26*01	Susscr TRBV7-1*01 F	Susscr TRBD1*01	Susscr TRBJ2-1*01 F	CASSLSSYNDLHF	CASSLSSYNDLHF	>= 3
ATAACACTCGTTCATC-1_1	pig 78	KO	pTRAV8-3-1	TRAJ5*01	Susscr TRBV7-2*01 F	Susscr TRBD1*01	Susscr TRBJ1-1*01 F	CASSLDRAENTEVFF	CASSLDRAENTEVFF	>= 3
ATAACAGAGCACGTCG-1_1	pig 78	KO	pTRAV18-2	TRAJ50*01	Susscr TRBV20-2*01 F	Susscr TRBD2*01	Susscr TRBJ2-3*01 F	CGASARTSRQDIQYF	CGASARTSRQDIQYF	>= 3
ATAACAGAGGTGCCCA-1_1	pig 78	KO	pTRAV8-2-1	TRAJ15*01	Susscr TRBV20-2*01 F	Susscr TRBD1*01	Susscr TRBJ1-1*01 F	CAATLSRGEVFF	CAATLSRGEVFF	>= 3
ATAACGTTCCCAGAAC-1_1	pig 78	KO	pTRAV8-2-1	TRAJ15*01	Susscr TRBV20-2*01 F	Susscr TRBD1*01	Susscr TRBJ1-1*01 F	CAATLSRGEVFF	CAATLSRGEVFF	>= 3
ATAAGCCGTAGTCTCC-1_1	pig 78	KO	pTRAV8-2-2	TRAJ52*01	Susscr TRBV4-1*01 F	Susscr TRBD1*01	Susscr TRBJ2-4*01 F	CASGYTGGSQTQYF	CASGYTGGSQTQYF	2
ATAAGCTTCGTGGGTT-1_1	pig 78	KO	pTRAV18-2	TRAJ47*01	Susscr TRBV19*01 F	Susscr TRBD1*01	Susscr TRBJ1-2*01 F	CASSHGQGDDYNF	CASSHGQGDDYNF	>= 3
ATAAGTCTCCCTTCCT-1_1	pig 78	KO	pTRAV18-2	TRAJ34*01	Susscr TRBV20-2*01 F	Susscr TRBD1*01	Susscr TRBJ1-2*01 F	CAAIHREGDYNF	CAAIHREGDYNF	1
ATAAGTCTCCGATAGC-1_1	pig 78	KO	pTRAV8-2-2	TRAJ36*01	Susscr TRBV7-1*01 F	Susscr TRBD1*01	Susscr TRBJ3-3*01 F	CASSHRYTDPLYF	CASSHRYTDPLYF	2
ATAAGTCTCCGTCTAT-1_1	pig 78	KO	pTRADV17-2-1	TRAJ36*01	Susscr TRBV20-3*01 F	Susscr TRBD1*01	Susscr TRBJ1-2*01 F	CGASSRAGYNF	CGASSRAGYNF	1
ATAATCCAGACTGCAC-1_1	pig 78	KO	pTRAV18-2	TRAJ47*01	Susscr TRBV19*01 F	Susscr TRBD1*01	Susscr TRBJ3-3*01 F	CASSMGQGDPLYF	CASSMGQGDPLYF	>= 3
ATAATCGGTCACGCGG-1_1	pig 78	KO	pTRAV8-2-2	TRAJ20*01	Susscr TRBV7-1*01 F	Susscr TRBD2*01	Susscr TRBJ2-5*01 F	CASSLVRGTGATLTF	CASSLVRGTGATLTF	>= 3
ATAATTCCACTCACCT-1_1	pig 78	KO	pTRAV18-2	TRAJ49*01	Susscr TRBV20-2*01 F	Susscr TRBD1*01	Susscr TRBJ3-4*01 F	CAASPLRTRGDTQHF	CAASPLRTRGDTQHF	>= 3
ATAATTGTCGGCTCGA-1_1	pig 78	KO	pTRAV18-2	TRAJ47*01	Susscr TRBV5-1*01 F	Susscr TRBD1*01	Susscr TRBJ1-3*01 F	CASSHGGGDTYFF	CASSHGGGDTYFF	>= 3
ATACCCTTCGTTCACT-1_1	pig 78	KO	pTRADV17-2-3	TRAJ41*01	Susscr TRBV7-1*01 F	Susscr TRBD1*01	Susscr TRBJ1-2*01 F	CASSLRGHYDYNF	CASSLRGHYDYNF	1
ATACCTACACCTACCT-1_1	pig 78	KO	pTRADV17-2-1	TRAJ15*01	Susscr TRBV15*01 F	Susscr TRBD2*01	Susscr TRBJ2-6*01 F	CASSSLKLWGEQIF	CASSSLKLWGEQIF	1
ATACCTACACTGTACG-1_1	pig 78	KO	pTRADV17-3-2	TRAJ29*01	Susscr TRBV1*01 F	Susscr TRBD1*01	Susscr TRBJ1-1*01 F	CTCSSGGAGEVFF	CTCSSGGAGEVFF	2
ATACCTCTCCCTACCA-1_1	pig 78	KO	pTRAV8-2-2	TRAJ46*01	Susscr TRBV20-3*01 F	Susscr TRBD1*01	Susscr TRBJ2-1*01 F	CGASDARTRANDLHF	CGASDARTRANDLHF	2
ATACGCTCAAATATTC-1_1	pig 78	KO	pTRAV38-2DV8	TRAJ42*01	Susscr TRBV30*01 F	Susscr TRBD1*01	Susscr TRBJ2-2*01 F	CAWSLTGGGTGQLYF	CAWSLTGGGTGQLYF	1
ATACGCTCAGCCTGAC-1_1	pig 78	KO	pTRAV41	TRAJ52*01	Susscr TRBV2-1*01 P	Susscr TRBD1*01	Susscr TRBJ1-7*01 F	CASSSIDQNSPLHF	CASSSIDQNSPLHF	1
ATACGGACAACGCAGG-1_1	pig 78	KO	pTRADV17-3-1	TRAJ43*01	Susscr TRBV20-2*01 F	Susscr TRBD3*01	Susscr TRBJ3-3*01 F	CGATQLRSRADPLYF	CGATQLRSRADPLYF	>= 3
ATACGGGAGAGCGTGA-1_1	pig 78	KO	pTRAV14/DV4-2	TRAJ2*01	Susscr TRBV12-1*01 F		Susscr TRBJ2-2*01 F	CASSDNTGQLYF	CASSDNTGQLYF	1
ATACGTCCAGGAATAT-1_1	pig 78	KO	pTRAV18-2	TRAJ50*01	Susscr TRBV20-2*01 F	Susscr TRBD2*01	Susscr TRBJ2-3*01 F	CGASARTSRQDIQYF	CGASARTSRQDIQYF	>= 3
ATACTAGGTCCTGTAC-1_1	pig 78	KO	pTRAV8-2-1	TRAJ4*01	Susscr TRBV20-3*01 F	Susscr TRBD1*01	Susscr TRBJ2-5*01 F	CGASAMDRRGATLTF	CGASAMDRRGATLTF	>= 3
ATACTAGGTCGATGAT-1_1	pig 78	KO	pTRAV16	TRAJ49*01	Susscr TRBV20-2*01 F	Susscr TRBD1*01	Susscr TRBJ1-7*01 F	CGASDQGARNSPLHF	CGASDQGARNSPLHF	>= 3
ATACTCCTCACGGCCA-1_1	pig 78	KO	pTRAV26-2	TRAJ8*01	Susscr TRBV20-3*01 F	Susscr TRBD1*01	Susscr TRBJ2-5*01 F	CGASEDTGATLTF	CGASEDTGATLTF	1
ATAGCCTCAATCTTAG-1_1	pig 78	KO	pTRAV18-2	TRAJ52*01	Susscr TRBV19*01 F	Susscr TRBD1*01	Susscr TRBJ3-3*01 F	CASSMGQGDPLYF	CASSMGQGDPLYF	>= 3
ATAGCCTCACATATCA-1_1	pig 78	KO	pTRAV26-1	TRAJ41*01	Susscr TRBV2-4*01 F	Susscr TRBD1*01	Susscr TRBJ2-2*01 F	CASRDRGGTGQLYF	CASRDRGGTGQLYF	>= 3
ATAGCCTCACCGTTAG-1_1	pig 78	KO	pTRAV26-1	TRAJ41*01	Susscr TRBV2-4*01 F	Susscr TRBD1*01	Susscr TRBJ2-2*01 F	CASRDRGGTGQLYF	CASRDRGGTGQLYF	>= 3
ATAGCGGAGGTACGTC-1_1	pig 78	KO	pTRADV17-3-1	TRAJ36*01	Susscr TRBV19*01 F	Susscr TRBD1*01	Susscr TRBJ1-2*01 F	CASSIWGADYNF	CASSIWGADYNF	1
ATAGGCACACTACTAA-1_1	pig 78	KO	pTRAV36/DV7-2	TRAJ43*01	Susscr TRBV27*01 F	Susscr TRBD1*01	Susscr TRBJ1-1*01 F	CASSVSDRAEVFF	CASSVSDRAEVFF	>= 3
ATAGGCGAGCGTGAAG-1_1	pig 78	KO	pTRADV17-2-1	TRAJ43*01	Susscr TRBV20-3*01 F	Susscr TRBD1*01	Susscr TRBJ1-1*01 F	CGASERSSRRTEVFF	CGASERSSRRTEVFF	>= 3
ATAGGGCCAAAAGCGC-1_1	pig 78	KO	pTRDV1-4-5	TRAJ43*01	Susscr TRBV19*01 F	Susscr TRBD1*01	Susscr TRBJ1-1*01 F	CASSTSGGEVFF	CASSTSGGEVFF	1
ATAGGGCCAACAGACA-1_1	pig 78	KO	pTRAV18-2	TRAJ49*01	Susscr TRBV20-2*01 F	Susscr TRBD1*01	Susscr TRBJ1-7*01 F	CAASDRASRNSPLHF	CAASDRASRNSPLHF	>= 3
ATAGTAACACTGATTA-1_1	pig 78	KO	pTRAV26-1	TRAJ41*01	Susscr TRBV2-4*01 F	Susscr TRBD1*01	Susscr TRBJ2-2*01 F	CASRDRGGTGQLYF	CASRDRGGTGQLYF	>= 3
ATAGTAACAGCTCGGT-1_1	pig 78	KO	pTRAV14/DV4-2	TRAJ2*01	Susscr TRBV2-4*01 F	Susscr TRBD1*01	Susscr TRBJ3-4*01 F	CASSSGQSQNTQHF	CASSSGQSQNTQHF	2
ATAGTCAGTACCATGG-1_1	pig 78	KO	pTRAV14/DV4-2	TRAJ2*01	Susscr TRBV2-4*01 F	Susscr TRBD2*01	Susscr TRBJ2-6*01 F	CASSSWGSEQIF	CASSSWGSEQIF	2
ATATCACAGATTACAC-1_1	pig 78	KO	pTRAV18-1	TRAJ47*01	Susscr TRBV30*01 F	Susscr TRBD1*01	Susscr TRBJ1-7*01 F	CAWSLVGQGNSPLHF	CAWSLVGQGNSPLHF	>= 3
ATATCACAGGGGGTAC-1_1	pig 78	KO	pTRAV18-2	TRAJ47*01	Susscr TRBV19*01 F	Susscr TRBD1*01	Susscr TRBJ3-3*01 F	CASSMGQGDPLYF	CASSMGQGDPLYF	>= 3
ATATCCTGTGCCTCTG-1_1	pig 78	KO	pTRAV8-2-2	TRAJ21*01	Susscr TRBV30*01 F	Susscr TRBD1*01	Susscr TRBJ1-5*01 F	CAWSLSQGGHEKLIF	CAWSLSQGGHEKLIF	1
ATATGAGAGACAAGTA-1_1	pig 78	KO	pTRAV18-2	TRAJ54*01	Susscr TRBV20-2*01 F	Susscr TRBD1*01	Susscr TRBJ2-3*01 F	CGASEFFRGGDIQYF	CGASEFFRGGDIQYF	2
ATATTACCACAACTCG-1_1	pig 78	KO	pTRAV14/DV4-2	TRAJ2*01	Susscr TRBV12-1*01 F		Susscr TRBJ2-3*01 F	CASSVQDIQYF	CASSVQDIQYF	2
ATATTCCGTGTCACGA-1_1	pig 78	KO	pTRADV17-2-1	TRAJ43*01	Susscr TRBV20-3*01 F	Susscr TRBD1*01	Susscr TRBJ1-1*01 F	CGASERSSRRTEVFF	CGASERSSRRTEVFF	>= 3
ATATTCGCACAATACC-1_1	pig 78	KO	pTRAV14/DV4-2	TRAJ2*01	Susscr TRBV12-1*01 F	Susscr TRBD1*01	Susscr TRBJ2-6*01 F	CASTGTGVEQIF	CASTGTGVEQIF	2
ATCAAGGCACGAACGG-1_1	pig 78	KO	pTRADV17-2-1	TRAJ43*01	Susscr TRBV20-3*01 F	Susscr TRBD1*01	Susscr TRBJ1-1*01 F	CGASERSSRRTEVFF	CGASERSSRRTEVFF	>= 3
ATCAAGGCACTGGGGA-1_1	pig 78	KO	pTRADV17-2-1	TRAJ23*01	Susscr TRBV2-4*01 F	Susscr TRBD1*01	Susscr TRBJ1-3*01 F	CASSSGTGGDTYFF	CASSSGTGGDTYFF	1
ATCAATGGTATTGCGG-1_1	pig 78	KO	pTRADV17-2-3	TRAJ26*01	Susscr TRBV19*01 F	Susscr TRBD1*01	Susscr TRBJ1-1*01 F	CASSSRDRGTEVFF	CASSSRDRGTEVFF	1
ATCAATGGTCCACGGG-1_1	pig 78	KO	pTRAV21	TRAJ42*01	Susscr TRBV27*01 F	Susscr TRBD1*01	Susscr TRBJ1-3*01 F	CASSVSGGDTYFF	CASSVSGGDTYFF	2
ATCACATAGAACGAAC-1_1	pig 78	KO	pTRAV25	TRAJ48*01	Susscr TRBV20-2*01 F	Susscr TRBD1*01	Susscr TRBJ1-2*01 F	CAARDNYDYNF	CAARDNYDYNF	>= 3
ATCACCCGTCCTGTCG-1_1	pig 78	KO	pTRDV1-4-3	TRAJ4*01	Susscr TRBV20-1*01 F		Susscr TRBJ3-7*01 F	CGAERERYF	CGAERERYF	1
ATCACGTCAACGTGCC-1_1	pig 78	KO	pTRAV18-2	TRAJ29*01	Susscr TRBV4-1*01 F	Susscr TRBD1*01	Susscr TRBJ1-3*01 F	CASSSHPGQFGDTYFF	CASSSHPGQFGDTYFF	1
ATCAGCTCAGCTAAGA-1_1	pig 78	KO	pTRAV14/DV4-2	TRAJ2*01	Susscr TRBV12-1*01 F	Susscr TRBD1*01	Susscr TRBJ2-3*01 F	CASSGTVDIQYF	CASSGTVDIQYF	>= 3
ATCAGGCTCCTGTTCG-1_1	pig 78	KO	pTRAV26-2	TRAJ33*01	Susscr TRBV7-1*01 F	Susscr TRBD1*01	Susscr TRBJ2-3*01 F	CASSPWTDIQYF	CASSPWTDIQYF	1
ATCAGGTGTATCAGCG-1_1	pig 78	KO	pTRDV1-4-5	TRAJ46*01	Susscr TRBV20-2*01 F	Susscr TRBD1*01	Susscr TRBJ2-3*01 F	CAASPTTGNIQYF	CAASPTTGNIQYF	1
ATCAGGTGTATCCGAG-1_1	pig 78	KO	pTRAV18-2	TRAJ52*01	Susscr TRBV19*01 F	Susscr TRBD1*01	Susscr TRBJ1-2*01 F	CASSMGQGDDYNF	CASSMGQGDDYNF	2
ATCATGAGTCAATTCT-1_1	pig 78	KO	pTRAV36/DV7-2	TRAJ36*01	Susscr TRBV1*01 F	Susscr TRBD2*01	Susscr TRBJ2-6*01 F	CTCSLGGYEQIF	CTCSLGGYEQIF	1
ATCCAATAGCGGTTTA-1_1	pig 78	KO	pTRAV26-2	TRAJ56*01	Susscr TRBV12-2*01 P	Susscr TRBD1*01	Susscr TRBJ2-1*01 F	CASSIEGGFYNDLHF	CASSIEGGFYNDLHF	2
ATCCAGGGTCCAACGA-1_1	pig 78	KO	pTRAV16	TRAJ49*01	Susscr TRBV20-2*01 F	Susscr TRBD1*01	Susscr TRBJ1-7*01 F	CGASDQGARNSPLHF	CGASDQGARNSPLHF	>= 3
ATCCCAAAGACGAGGC-1_1	pig 78	KO	pTRAV8-2-2	TRAJ43*01	Susscr TRBV15*01 F	Susscr TRBD1*01	Susscr TRBJ2-3*01 F	CASSRDIGGDIQYF	CASSRDIGGDIQYF	1
ATCCCCGGTCTAATCT-1_1	pig 78	KO	pTRADV17-2-1	TRAJ43*01	Susscr TRBV20-3*01 F	Susscr TRBD1*01	Susscr TRBJ1-1*01 F	CGASERSSRRTEVFF	CGASERSSRRTEVFF	>= 3
ATCCCGACACTAGTCG-1_1	pig 78	KO	pTRAV26-2	TRAJ35*01	Susscr TRBV4-5*01 F	Susscr TRBD3*01	Susscr TRBJ3-5*01 F	CASSMGGYSETQYF	CASSMGGYSETQYF	>= 3
ATCCGAGGTAAGGTTC-1_1	pig 78	KO	pTRAV18-2	TRAJ23*01	Susscr TRBV1*01 F	Susscr TRBD1*01	Susscr TRBJ1-1*01 F	CTCRQGTRDEVFF	CTCRQGTRDEVFF	>= 3
ATCCGCCTCCCTTTAA-1_1	pig 78	KO	pTRAV16	TRAJ49*01	Susscr TRBV20-2*01 F		Susscr TRBJ1-7*01 F	CAASDHSARNSPLHF	CAASDHSARNSPLHF	>= 3
ATCCGCTGTGTAAAGG-1_1	pig 78	KO	pTRAV8-3-1	TRAJ13*01	Susscr TRBV20-2*01 F	Susscr TRBD1*01	Susscr TRBJ2-2*01 F	CAASGRPLPTGQLYF	CAASGRPLPTGQLYF	2
ATCCGGAGTGCTTTCA-1_1	pig 78	KO	pTRAV18-2	TRAJ23*01	Susscr TRBV1*01 F	Susscr TRBD1*01	Susscr TRBJ1-1*01 F	CTCRQGTRDEVFF	CTCRQGTRDEVFF	>= 3
ATCCGTAAGGTAGCAG-1_1	pig 78	KO	pTRAV14/DV4-2	TRAJ2*01	Susscr TRBV12-2*01 P	Susscr TRBD1*01	Susscr TRBJ3-4*01 F	CASSTGGLGTQHF	CASSTGGLGTQHF	1
ATCGAGTGTACTCAGG-1_1	pig 78	KO	pTRAV36/DV7-2	TRAJ43*01	Susscr TRBV27*01 F	Susscr TRBD1*01	Susscr TRBJ1-1*01 F	CASSVSDRAEVFF	CASSVSDRAEVFF	>= 3
ATCGCAGGTATCCAGG-1_1	pig 78	KO	pTRDV1-4-5	TRAJ47*01	Susscr TRBV1*01 F	Susscr TRBD1*01	Susscr TRBJ1-1*01 F	CTCEDAANTEVFF	CTCEDAANTEVFF	>= 3
ATCGCAGGTGCGAGGA-1_1	pig 78	KO	pTRAV26-2	TRAJ13*01	Susscr TRBV2-1*01 P	Susscr TRBD1*01	Susscr TRBJ1-2*01 F	CASSSDRQDYNF	CASSSDRQDYNF	>= 3
ATCGCTTTCAAATCTA-1_1	pig 78	KO	pTRADV17-2-1	TRAJ29*01	Susscr TRBV2-4*01 F	Susscr TRBD1*01	Susscr TRBJ2-4*01 F	CASSSGHAPEGAFSWETQYF	CASSSGHAPEGAFSWETQYF	1
ATCGCTTTCCCTTCTC-1_1	pig 78	KO	pTRAV26-2	TRAJ20*01	Susscr TRBV24*01 F	Susscr TRBD1*01	Susscr TRBJ1-2*01 F	CASSRDNYDYNF	CASSRDNYDYNF	1
ATCGGAGAGATCTTGG-1_1	pig 78	KO	pTRAV26-2	TRAJ40*01	Susscr TRBV20-2*01 F	Susscr TRBD1*01	Susscr TRBJ1-2*01 F	CGARDNYDYNF	CGARDNYDYNF	>= 3
ATCGGCCCACAGGCGA-1_1	pig 78	KO	pTRAV36/DV7-2	TRAJ43*01	Susscr TRBV27*01 F	Susscr TRBD1*01	Susscr TRBJ1-1*01 F	CASSVSDRAEVFF	CASSVSDRAEVFF	>= 3
ATCGGGGCACTCTCCG-1_1	pig 78	KO	pTRAV27	TRAJ29*01	Susscr TRBV19*01 F	Susscr TRBD1*01	Susscr TRBJ3-4*01 F	CASSIGTGGAQNTQHF	CASSIGTGGAQNTQHF	>= 3
ATCGGGTTCGCTTCGC-1_1	pig 78	KO	pTRADV17-3-1	TRAJ27*01	Susscr TRBV20-3*01 F	Susscr TRBD1*01	Susscr TRBJ1-1*01 F	CGASPRDRRITEVFF	CGASPRDRRITEVFF	>= 3
ATCGGTCAGCGATGAG-1_1	pig 78	KO	pTRDV1-4-5	TRAJ10*01	Susscr TRBV27*01 F	Susscr TRBD1*01	Susscr TRBJ2-6*01 F	CASKKSGTDHDEQIF	CASKKSGTDHDEQIF	1
ATCGTACCAATCCGGC-1_1	pig 78	KO	pTRAV26-2	TRAJ31*01	Susscr TRBV4-3*01 F, or Susscr TRBV4-4*01 F	Susscr TRBD1*01	Susscr TRBJ2-4*01 F	CASRQGQTQYF	CASRQGQTQYF	>= 3
ATCGTACCAATGCTAC-1_1	pig 78	KO	pTRAV16	TRAJ49*01	Susscr TRBV20-2*01 F		Susscr TRBJ1-7*01 F	CAASDHSARNSPLHF	CAASDHSARNSPLHF	>= 3
ATCTCACTCGCAAGCT-1_1	pig 78	KO	pTRAV14/DV4-2	TRAJ2*01	Susscr TRBV12-2*01 P	Susscr TRBD1*01	Susscr TRBJ2-4*01 F	CASSMGGLQTQYF	CASSMGGLQTQYF	1
ATCTCACTCGCGTGCA-1_1	pig 78	KO	pTRAV26-2	TRAJ29*01	Susscr TRBV30*01 F	Susscr TRBD1*01	Susscr TRBJ1-1*01 F	CAWSLKSGGLNTEVFF	CAWSLKSGGLNTEVFF	1
ATCTGCAAGCTAGATT-1_1	pig 78	KO	pTRAV18-2	TRAJ50*01	Susscr TRBV20-2*01 F	Susscr TRBD2*01	Susscr TRBJ2-3*01 F	CGASARTSRQDIQYF	CGASARTSRQDIQYF	>= 3
ATCTGCAAGCTAGCGT-1_1	pig 78	KO	pTRADV17-2-1	TRAJ43*01	Susscr TRBV20-3*01 F	Susscr TRBD1*01	Susscr TRBJ1-1*01 F	CGASERSSRRTEVFF	CGASERSSRRTEVFF	>= 3
ATCTGCCGTCCTTGTA-1_1	pig 78	KO	pTRAV8-2-2	TRAJ20*01	Susscr TRBV7-1*01 F	Susscr TRBD2*01	Susscr TRBJ2-5*01 F	CASSLVRGTGATLTF	CASSLVRGTGATLTF	>= 3
ATCTGGGGTCGTAGGC-1_1	pig 78	KO	pTRAV26-2	TRAJ32*01	Susscr TRBV20-2*01 F	Susscr TRBD3*01	Susscr TRBJ3-2*01 F	CGASDRGSRAAQLYF	CGASDRGSRAAQLYF	1
ATCTTCATCCGAATCA-1_1	pig 78	KO	pTRAV26-2	TRAJ31*01	Susscr TRBV4-3*01 F, or Susscr TRBV4-4*01 F	Susscr TRBD1*01	Susscr TRBJ2-4*01 F	CASRQGQTQYF	CASRQGQTQYF	>= 3
ATCTTCATCGTGACGT-1_1	pig 78	KO	pTRAV12-2-2	TRAJ29*01	Susscr TRBV4-3*01 F, or Susscr TRBV4-4*01 F	Susscr TRBD1*01	Susscr TRBJ1-7*01 F	CASSKPGDNSPLHF	CASSKPGDNSPLHF	1
ATGAAACCAAGCGCAG-1_1	pig 78	KO	pTRAV36/DV7-2	TRAJ43*01	Susscr TRBV27*01 F	Susscr TRBD1*01	Susscr TRBJ1-1*01 F	CASSVSDRAEVFF	CASSVSDRAEVFF	>= 3
ATGAAAGTCGGTGTTA-1_1	pig 78	KO	pTRAV8-2-1	TRAJ43*01	Susscr TRBV7-1*01 F	Susscr TRBD1*01	Susscr TRBJ1-7*01 F	CASSLSGGTGNSPLHF	CASSLSGGTGNSPLHF	1
ATGACCTCACTTAGTA-1_1	pig 78	KO	pTRAV18-2	TRAJ57*01	Susscr TRBV27*01 F	Susscr TRBD1*01	Susscr TRBJ2-3*01 F	CASSVADRDIQYF	CASSVADRDIQYF	1
ATGAGAGGTAGTGAGA-1_1	pig 78	KO	pTRAV3	TRAJ8*01	Susscr TRBV4-1*01 F	Susscr TRBD1*01	Susscr TRBJ1-3*01 F	CATRDSLGDTYFF	CATRDSLGDTYFF	2
ATGAGAGGTCATGGAT-1_1	pig 78	KO	pTRAV5	TRAJ35*01	Susscr TRBV2-1*01 P	Susscr TRBD1*01	Susscr TRBJ3-4*01 F	CASSPPDRGGNTQHF	CASSPPDRGGNTQHF	>= 3
ATGAGAGGTGCCCCTA-1_1	pig 78	KO	pTRAV18-1	TRAJ35*01	Susscr TRBV20-3*01 F	Susscr TRBD1*01	Susscr TRBJ1-7*01 F	CGASDARGRNSPLHF	CGASDARGRNSPLHF	>= 3
ATGAGGAGTAAGCCGC-1_1	pig 78	KO	pTRAV36/DV7-2	TRAJ43*01	Susscr TRBV27*01 F	Susscr TRBD1*01	Susscr TRBJ1-1*01 F	CASSVSDRAEVFF	CASSVSDRAEVFF	>= 3
ATGAGTCGTCGATGAT-1_1	pig 78	KO	pTRAV27	TRAJ43*01	Susscr TRBV19*01 F	Susscr TRBD1*01	Susscr TRBJ3-2*01 F	CASSRGTGGNAAQLYF	CASSRGTGGNAAQLYF	1
ATGCAATTCGCTTCCA-1_1	pig 78	KO	pTRAV16	TRAJ49*01	Susscr TRBV20-2*01 F		Susscr TRBJ1-7*01 F	CAASDHSARNSPLHF	CAASDHSARNSPLHF	>= 3
ATGCAGACACTCAATA-1_1	pig 78	KO	pTRAV14/DV4-2	TRAJ2*01	Susscr TRBV12-1*01 F	Susscr TRBD1*01	Susscr TRBJ2-3*01 F	CASSGTVDIQYF	CASSGTVDIQYF	>= 3
ATGCCACAGCCGGATT-1_1	pig 78	KO	pTRDV1-4-5	TRAJ47*01	Susscr TRBV5-1*01 F	Susscr TRBD1*01	Susscr TRBJ1-7*01 F	CASSLQGGNNSPLHF	CASSLQGGNNSPLHF	1
ATGCGAGAGCAATTCG-1_1	pig 78	KO	pTRAV18-2	TRAJ53*01	Susscr TRBV19*01 F	Susscr TRBD1*01	Susscr TRBJ1-2*01 F	CASSHGQGDDYNF	CASSHGQGDDYNF	>= 3
ATGCGATGTGCGGTTA-1_1	pig 78	KO	pTRAV26-2	TRAJ2*01	Susscr TRBV24*01 F	Susscr TRBD1*01	Susscr TRBJ3-3*01 F	CASSFRDTDPLYF	CASSFRDTDPLYF	1
ATGCGCAGTGTGTTGG-1_1	pig 78	KO	pTRAV26-2	TRAJ43*01	Susscr TRBV20-2*01 F	Susscr TRBD1*01	Susscr TRBJ1-2*01 F	CAASVRRYDYNF	CAASVRRYDYNF	1
ATGCGGGCACATGATC-1_1	pig 78	KO	pTRAV8-3-1	TRAJ43*01	Susscr TRBV4-1*01 F	Susscr TRBD1*01	Susscr TRBJ1-1*01 F	CASSTNFGTGITEVFF	CASSTNFGTGITEVFF	1
ATGCGGTTCGCAACTA-1_1	pig 78	KO	pTRAV18-2	TRAJ50*01	Susscr TRBV20-2*01 F	Susscr TRBD2*01	Susscr TRBJ2-3*01 F	CGASARTSRQDIQYF	CGASARTSRQDIQYF	>= 3
ATGCTCGCAACGAAAT-1_1	pig 78	KO	pTRAV18-2	TRAJ27*01	Susscr TRBV20-3*01 F	Susscr TRBD1*01	Susscr TRBJ1-7*01 F	CGASPRDRRNSPLHF	CGASPRDRRNSPLHF	>= 3
ATGCTCGCACGAACCC-1_1	pig 78	KO	pTRAV8-3-1	TRAJ13*01	Susscr TRBV4-1*01 F	Susscr TRBD2*01	Susscr TRBJ2-6*01 F	CASSLWSYEQIF	CASSLWSYEQIF	1
ATGCTGGGTCCTTTAG-1_1	pig 78	KO	pTRADV17-2-1	TRAJ43*01	Susscr TRBV20-3*01 F	Susscr TRBD1*01	Susscr TRBJ1-1*01 F	CGASERSSRRTEVFF	CGASERSSRRTEVFF	>= 3
ATGCTTACACTGCACA-1_1	pig 78	KO	pTRAV12-2-1	TRAJ43*01	Susscr TRBV27*01 F	Susscr TRBD1*01	Susscr TRBJ2-3*01 F	CASSAQGGSIQYF	CASSAQGGSIQYF	1
ATGGCCAGTGGGTTTG-1_1	pig 78	KO	pTRAV26-2	TRAJ2*01	Susscr TRBV12-1*01 F	Susscr TRBD2*01	Susscr TRBJ2-4*01 F	CASSGALTQTQYF	CASSGALTQTQYF	1
ATGGCCCCAACCCTAG-1_1	pig 78	KO	pTRAV3	TRAJ8*01	Susscr TRBV4-1*01 F	Susscr TRBD1*01	Susscr TRBJ1-3*01 F	CATRDSLGDTYFF	CATRDSLGDTYFF	2
ATGGCGAAGCAAGGGC-1_1	pig 78	KO	pTRAV26-2	TRAJ40*01	Susscr TRBV12-1*01 F	Susscr TRBD2*01	Susscr TRBJ2-3*01 F	CASSGAVEQDIQYF	CASSGAVEQDIQYF	2
ATGGCGAAGCGTTACA-1_1	pig 78	KO	pTRAV25	TRAJ34*01	Susscr TRBV20-3*01 F	Susscr TRBD1*01	Susscr TRBJ1-2*01 F	CGASDRASRAHDYNF	CGASDRASRAHDYNF	>= 3
ATGGGCAAGACGTCCG-1_1	pig 78	KO	pTRADV17-1	TRAJ7*01	Susscr TRBV5-1*01 F	Susscr TRBD1*01	Susscr TRBJ1-3*01 F	CASRGMVGDTYFF	CASRGMVGDTYFF	1
ATGGGCAAGCTCCTCA-1_1	pig 78	KO	pTRAV18-2	TRAJ47*01	Susscr TRBV19*01 F	Susscr TRBD1*01	Susscr TRBJ3-3*01 F	CASSMGQGDPLYF	CASSMGQGDPLYF	>= 3
ATGGGCTTCGGGTTAC-1_1	pig 78	KO	pTRAV25	TRAJ34*01	Susscr TRBV20-3*01 F	Susscr TRBD1*01	Susscr TRBJ1-2*01 F	CGASDRASRAHDYNF	CGASDRASRAHDYNF	>= 3
ATGGGTGAGATGTATC-1_1	pig 78	KO	pTRDV1-4-1	TRAJ53*01	Susscr TRBV19*01 F	Susscr TRBD1*01	Susscr TRBJ3-3*01 F	CASSYGQGDPLYF	CASSYGQGDPLYF	>= 3
ATGGTCTCACCGACAC-1_1	pig 78	KO	pTRDV1-4-2	TRAJ36*01	Susscr TRBV19*01 F	Susscr TRBD1*01	Susscr TRBJ3-3*01 F	CASSMGQGDPLYF	CASSMGQGDPLYF	>= 3
ATGTATCAGATGCTCA-1_1	pig 78	KO	pTRAV18-2	TRAJ56*01	Susscr TRBV20-3*01 F	Susscr TRBD1*01	Susscr TRBJ1-7*01 F	CGASDRGTRGSPLHF	CGASDRGTRGSPLHF	>= 3
ATGTATCAGCAATTAC-1_1	pig 78	KO	pTRADV17-2-2	TRAJ11*01	Susscr TRBV5-1*01 F	Susscr TRBD2*01	Susscr TRBJ2-2*01 F	CASSDYGGKGQLYF	CASSDYGGKGQLYF	1
ATGTATCAGCGCATAC-1_1	pig 78	KO	pTRAV36/DV7-1	TRAJ29*01	Susscr TRBV21*01 F	Susscr TRBD1*01	Susscr TRBJ3-4*01 F	CASSKGYREDENTQHF	CASSKGYREDENTQHF	1
ATGTATTCAGTCCACA-1_1	pig 78	KO	pTRAV18-2	TRAJ50*01	Susscr TRBV20-2*01 F	Susscr TRBD2*01	Susscr TRBJ2-3*01 F	CGASARTSRQDIQYF	CGASARTSRQDIQYF	>= 3
ATGTCAGTCCCCTAAT-1_1	pig 78	KO	pTRAV8-3-1	TRAJ47*01	Susscr TRBV27*01 F	Susscr TRBD1*01	Susscr TRBJ1-1*01 F	CASSVSDRGEVFF	CASSVSDRGEVFF	>= 3
ATGTGTAGTCAGGCCG-1_1	pig 78	KO	pTRAV16	TRAJ49*01	Susscr TRBV20-2*01 F	Susscr TRBD1*01	Susscr TRBJ3-3*01 F	CGASQQTGRGTDPLYF	CGASQQTGRGTDPLYF	>= 3
ATGTGTAGTCTGTATT-1_1	pig 78	KO	pTRADV17-3-1	TRAJ57*01	Susscr TRBV15*01 F	Susscr TRBD1*01	Susscr TRBJ2-4*01 F	CASSRVTAQQTQYF	CASSRVTAQQTQYF	1
ATGTGTCCAAACTCAC-1_1	pig 78	KO	pTRAV14/DV4-2	TRAJ2*01	Susscr TRBV12-1*01 F	Susscr TRBD3*01	Susscr TRBJ3-5*01 F	CASSDRSETQYF	CASSDRSETQYF	2
ATGTTGAGTAGACGTT-1_1	pig 78	KO	pTRAV18-2	TRAJ36*01	Susscr TRBV19*01 F	Susscr TRBD3*01	Susscr TRBJ3-3*01 F	CASSILPSTDPLYF	CASSILPSTDPLYF	>= 3
ATGTTGAGTCCTAGCT-1_1	pig 78	KO	pTRAV18-2	TRAJ37*01	Susscr TRBV24*01 F	Susscr TRBD1*01	Susscr TRBJ1-7*01 F	CASIRHRGNSPLHF	CASIRHRGNSPLHF	1
ATTAAAGCAATTATCG-1_1	pig 78	KO	pTRAV36/DV7-1	TRAJ20*01	Susscr TRBV4-3*01 F, or Susscr TRBV4-4*01 F	Susscr TRBD1*01	Susscr TRBJ1-2*01 F	CASSRDFSGTGVDYNF	CASSRDFSGTGVDYNF	1
ATTAACTCAACTCATA-1_1	pig 78	KO	pTRAV12-2-2	TRAJ57*01	Susscr TRBV20-2*01 F	Susscr TRBD1*01	Susscr TRBJ1-7*01 F	CGAQGQGGRSPLHF	CGAQGQGGRSPLHF	2
ATTAACTCAATAACCC-1_1	pig 78	KO	pTRADV17-3-3	TRAJ37*01	Susscr TRBV19*01 F	Susscr TRBD1*01	Susscr TRBJ3-3*01 F	CASSMGQGDPLYF	CASSMGQGDPLYF	>= 3
ATTACACAGAACTAGA-1_1	pig 78	KO	pTRAV25	TRAJ53*01	Susscr TRBV4-3*01 F, or Susscr TRBV4-4*01 F	Susscr TRBD2*01	Susscr TRBJ2-3*01 F	CASSRGRGVQDIQYF	CASSRGRGVQDIQYF	1
ATTACACAGACGGAGC-1_1	pig 78	KO	pTRAV18-2	TRAJ42*01	Susscr TRBV12-2*01 P	Susscr TRBD1*01	Susscr TRBJ1-1*01 F	CASSIVGTGNTEVFF	CASSIVGTGNTEVFF	>= 3
ATTACCACAATATTCG-1_1	pig 78	KO	pTRAV14/DV4-2	TRAJ2*01	Susscr TRBV12-1*01 F	Susscr TRBD1*01	Susscr TRBJ2-4*01 F	CASSVSGGAQTQYF	CASSVSGGAQTQYF	1
ATTATCCGTATAGGCT-1_1	pig 78	KO	pTRAV18-2	TRAJ33*01	Susscr TRBV19*01 F	Susscr TRBD1*01	Susscr TRBJ3-4*01 F	CASSMGLNTQHF	CASSMGLNTQHF	1
ATTATGCAGCGTCATA-1_1	pig 78	KO	pTRADV17-2-1	TRAJ32*01	Susscr TRBV20-2*01 F	Susscr TRBD3*01	Susscr TRBJ3-2*01 F	CGASSRSSRAAQLYF	CGASSRSSRAAQLYF	>= 3
ATTATGCAGGGGAATT-1_1	pig 78	KO	pTRAV18-2	TRAJ20*01	Susscr TRBV7-2*01 F	Susscr TRBD1*01	Susscr TRBJ3-2*01 F	CASSLGTPNAAQLYF	CASSLGTPNAAQLYF	1
ATTCAGAGTACCATGG-1_1	pig 78	KO	pTRADV17-3-3	TRAJ21*01	Susscr TRBV1*01 F	Susscr TRBD1*01	Susscr TRBJ1-1*01 F	CTCRQGTRDEVFF	CTCRQGTRDEVFF	>= 3
ATTCATGCAATGGGAC-1_1	pig 78	KO	pTRAV12-2-2	TRAJ29*01	Susscr TRBV4-1*01 F	Susscr TRBD1*01	Susscr TRBJ3-5*01 F	CASSRRGQGQETQYF	CASSRRGQGQETQYF	1
ATTCATGCACCTTTCA-1_1	pig 78	KO	pTRAV8-2-1	TRAJ11*01	Susscr TRBV29*01 F	Susscr TRBD1*01	Susscr TRBJ2-3*01 F	CSATTGTGGTTDIQYF	CSATTGTGGTTDIQYF	1
ATTCGACCAAATGAAC-1_1	pig 78	KO	pTRADV17-3-3	TRAJ37*01	Susscr TRBV30*01 F	Susscr TRBD1*01	Susscr TRBJ2-6*01 F	CASSGFRNSYEQIF	CASSGFRNSYEQIF	2
ATTCGCTTCACATCAG-1_1	pig 78	KO	pTRAV18-2	TRAJ43*01	Susscr TRBV19*01 F	Susscr TRBD1*01	Susscr TRBJ3-3*01 F	CASSMGQGDPLYF	CASSMGQGDPLYF	>= 3
ATTCGTACACTATGGT-1_1	pig 78	KO	pTRADV17-3-3	TRAJ21*01	Susscr TRBV1*01 F	Susscr TRBD1*01	Susscr TRBJ1-1*01 F	CTCRQGTRDEVFF	CTCRQGTRDEVFF	>= 3
ATTCTGTGTCACGGCG-1_1	pig 78	KO	pTRAV18-2	TRAJ47*01	Susscr TRBV19*01 F	Susscr TRBD1*01	Susscr TRBJ3-3*01 F	CASSMGQGDPLYF	CASSMGQGDPLYF	>= 3
ATTCTGTGTCCATATT-1_1	pig 78	KO	pTRAV5	TRAJ34*01	Susscr TRBV7-1*01 F	Susscr TRBD1*01	Susscr TRBJ2-3*01 F	CASSFSQGDIQYF	CASSFSQGDIQYF	1
ATTGAGCGTAGTGTGT-1_1	pig 78	KO	pTRAV8-2-2	TRAJ35*01	Susscr TRBV4-1*01 F	Susscr TRBD1*01	Susscr TRBJ2-3*01 F	CASSSVRGGYDIQYF	CASSSVRGGYDIQYF	>= 3
ATTGCTACACCTATAA-1_1	pig 78	KO	pTRAV18-2	TRAJ33*01	Susscr TRBV19*01 F	Susscr TRBD1*01	Susscr TRBJ2-3*01 F	CASSIGVIPGIQYF	CASSIGVIPGIQYF	1
ATTGGGTGTCGTGAGC-1_1	pig 78	KO	pTRAV16	TRAJ48*01	Susscr TRBV20-1*01 F	Susscr TRBD2*01	Susscr TRBJ2-6*01 F	CGASGSYHEQIF	CGASGSYHEQIF	>= 3
ATTGGTAGTACGGTCA-1_1	pig 78	KO	pTRAV23/DV6-1	TRAJ12*01	Susscr TRBV7-2*01 F	Susscr TRBD3*01	Susscr TRBJ3-3*01 F	CASSRINPSTDPLYF	CASSRINPSTDPLYF	1
ATTGTCCTCAACGTAT-1_1	pig 78	KO	pTRAV8-2-2	TRAJ52*01	Susscr TRBV19*01 F	Susscr TRBD1*01	Susscr TRBJ1-2*01 F	CASSHGQGDDYNF	CASSHGQGDDYNF	>= 3
ATTGTCCTCCCTCGGT-1_1	pig 78	KO	pTRDV1-4-5	TRAJ2*01	Susscr TRBV2-4*01 F	Susscr TRBD1*01	Susscr TRBJ3-2*01 F	CASSHHGQGAAQLYF	CASSHHGQGAAQLYF	1
ATTGTCCTCGTATGTG-1_1	pig 78	KO	pTRAV18-2	TRAJ34*01	Susscr TRBV27*01 F	Susscr TRBD1*01	Susscr TRBJ2-6*01 F	CASSVSDRGEQIF	CASSVSDRGEQIF	>= 3
ATTGTGGTCGGCGTAT-1_1	pig 78	KO	pTRAV16	TRAJ49*01	Susscr TRBV20-2*01 F		Susscr TRBJ1-7*01 F	CAASDHSARNSPLHF	CAASDHSARNSPLHF	>= 3
CAAACCATCAGAAGTA-1_1	pig 78	KO	pTRDV1-4-5	TRAJ39*01	Susscr TRBV27*01 F	Susscr TRBD1*01	Susscr TRBJ2-6*01 F	CASSVSGTGGEQIF	CASSVSGTGGEQIF	>= 3
CAAACCCAGCTAAGCC-1_1	pig 78	KO	pTRAV26-2	TRAJ40*01	Susscr TRBV12-1*01 F	Susscr TRBD1*01	Susscr TRBJ1-2*01 F	CASSVEKTGGAHNF	CASSVEKTGGAHNF	1
CAAACTTAGATTGGTT-1_1	pig 78	KO	pTRAV36/DV7-2	TRAJ30*01	Susscr TRBV5-1*01 F	Susscr TRBD1*01	Susscr TRBJ1-3*01 F	CASSHGGGDTYFF	CASSHGGGDTYFF	>= 3
CAAACTTAGGTTGGAG-1_1	pig 78	KO	pTRAV8-3-1	TRAJ47*01	Susscr TRBV27*01 F	Susscr TRBD1*01	Susscr TRBJ1-1*01 F	CASSVSDRGEVFF	CASSVSDRGEVFF	>= 3
CAAAGCTGTATCTCGC-1_1	pig 78	KO	pTRAV18-2	TRAJ24*01	Susscr TRBV4-3*01 F, or Susscr TRBV4-4*01 F	Susscr TRBD2*01	Susscr TRBJ2-4*01 F	CASSIGAMGASSQTQYF	CASSIGAMGASSQTQYF	>= 3
CAAATCGTCATTGGCA-1_1	pig 78	KO	pTRAV36/DV7-2	TRAJ43*01	Susscr TRBV27*01 F	Susscr TRBD1*01	Susscr TRBJ1-1*01 F	CASSVSDRAEVFF	CASSVSDRAEVFF	>= 3
CAAATGAAGAGGCGAC-1_1	pig 78	KO	pTRAV8-2-1	TRAJ15*01	Susscr TRBV20-2*01 F	Susscr TRBD1*01	Susscr TRBJ1-1*01 F	CAATLSRGEVFF	CAATLSRGEVFF	>= 3
CAAATGGCACAATAGG-1_1	pig 78	KO	pTRAV18-2	TRAJ56*01	Susscr TRBV20-2*01 F	Susscr TRBD1*01	Susscr TRBJ1-1*01 F	CGASQQDSRQTEVFF	CGASQQDSRQTEVFF	>= 3
CAACAGACAAAATGGT-1_1	pig 78	KO	pTRAV18-2	TRAJ6*01	Susscr TRBV12-2*01 P	Susscr TRBD2*01	Susscr TRBJ2-3*01 F	CASTTGGGADIQYF	CASTTGGGADIQYF	1
CAACATGTCATTCGCT-1_1	pig 78	KO	pTRAV26-2	TRAJ35*01	Susscr TRBV12-1*01 F	Susscr TRBD1*01	Susscr TRBJ1-2*01 F	CASSAGTGNDYNF	CASSAGTGNDYNF	1
CAACCCACAACCCACA-1_1	pig 78	KO	pTRAV14/DV4-2	TRAJ2*01	Susscr TRBV12-1*01 F		Susscr TRBJ3-4*01 F	CASSDSQNTQHF	CASSDSQNTQHF	2
CAACCCTGTGGACGGA-1_1	pig 78	KO	pTRAV18-2	TRAJ47*01	Susscr TRBV19*01 F	Susscr TRBD1*01	Susscr TRBJ3-3*01 F	CASSMGQGDPLYF	CASSMGQGDPLYF	>= 3
CAACCTCGTACTGTGG-1_1	pig 78	KO	pTRAV12-2-1	TRAJ8*01	Susscr TRBV24*01 F	Susscr TRBD1*01	Susscr TRBJ1-2*01 F	CASSFRRDKNDYNF	CASSFRRDKNDYNF	1
CAACCTCGTCCTTATG-1_1	pig 78	KO	pTRAV8-2-2	TRAJ22*01	Susscr TRBV5-1*01 F	Susscr TRBD1*01	Susscr TRBJ1-7*01 F	CASSTTGFNSPLHF	CASSTTGFNSPLHF	2
CAACGTGGTGCGCCTC-1_1	pig 78	KO	pTRADV17-3-1	TRAJ52*01	Susscr TRBV20-3*01 F	Susscr TRBD1*01	Susscr TRBJ1-5*01 F	CGASDRQGYEKLIF	CGASDRQGYEKLIF	1
CAACTACCAACATGCT-1_1	pig 78	KO	pTRAV14/DV4-2	TRAJ2*01	Susscr TRBV12-1*01 F	Susscr TRBD2*01	Susscr TRBJ2-3*01 F	CASSVMGQDIQYF	CASSVMGQDIQYF	1
CAACTCCGTGGCGTGT-1_1	pig 78	KO	pTRAV26-2	TRAJ32*01	Susscr TRBV19*01 F	Susscr TRBD2*01	Susscr TRBJ2-3*01 F	CASSIRGYGQDIQYF	CASSIRGYGQDIQYF	2
CAAGACACACATTCCC-1_1	pig 78	KO	pTRAV8-2-1	TRAJ49*01	Susscr TRBV20-2*01 F	Susscr TRBD3*01	Susscr TRBJ3-4*01 F	CGASDRSRRGNTQHF	CGASDRSRRGNTQHF	2
CAAGAGTAGCGTATTG-1_1	pig 78	KO	pTRDV1-4-3	TRAJ39*01	Susscr TRBV5-3*01 F	Susscr TRBD1*01	Susscr TRBJ1-3*01 F	CASSETGRGDTYFF	CASSETGRGDTYFF	>= 3
CAAGATAAGGTCCTAA-1_1	pig 78	KO	pTRAV18-2	TRAJ27*01	Susscr TRBV20-3*01 F	Susscr TRBD1*01	Susscr TRBJ1-7*01 F	CGASPRDRRNSPLHF	CGASPRDRRNSPLHF	>= 3
CAAGCCTAGAATACAG-1_1	pig 78	KO	pTRADV17-2-1	TRAJ8*01	Susscr TRBV20-2*01 F	Susscr TRBD2*01	Susscr TRBJ2-1*01 F	CGASDRASRAINDLHF	CGASDRASRAINDLHF	>= 3
CAAGCGTTCGCTATCT-1_1	pig 78	KO	pTRADV17-2-1	TRAJ43*01	Susscr TRBV20-3*01 F	Susscr TRBD1*01	Susscr TRBJ1-1*01 F	CGASERSSRRTEVFF	CGASERSSRRTEVFF	>= 3
CAAGCTATCGGTATGC-1_1	pig 78	KO	pTRAV36/DV7-2	TRAJ43*01	Susscr TRBV27*01 F	Susscr TRBD1*01	Susscr TRBJ1-1*01 F	CASSVSDRAEVFF	CASSVSDRAEVFF	>= 3
CAAGCTATCGTATCGA-1_1	pig 78	KO	pTRAV18-2	TRAJ37*01	Susscr TRBV19*01 F	Susscr TRBD1*01	Susscr TRBJ3-3*01 F	CASSMGQGDPLYF	CASSMGQGDPLYF	>= 3
CAAGGCAAGATGCGAG-1_1	pig 78	KO	pTRAV18-2	TRAJ27*01	Susscr TRBV20-3*01 F	Susscr TRBD1*01	Susscr TRBJ1-7*01 F	CGASPRDRRNSPLHF	CGASPRDRRNSPLHF	>= 3
CAAGGCCGTACTTATC-1_1	pig 78	KO	pTRAV8-3-1	TRAJ13*01	Susscr TRBV20-2*01 F	Susscr TRBD1*01	Susscr TRBJ1-5*01 F	CGASLKSWGEKLIF	CGASLKSWGEKLIF	1
CAAGGCCGTATGGCCA-1_1	pig 78	KO	pTRDV1-1	TRAJ50*01	Susscr TRBV4-3*01 F, or Susscr TRBV4-4*01 F	Susscr TRBD1*01	Susscr TRBJ1-2*01 F	CASSTGGYDYNF	CASSTGGYDYNF	>= 3
CAAGGTTGTCACAGCA-1_1	pig 78	KO	pTRAV18-2	TRAJ50*01	Susscr TRBV20-2*01 F	Susscr TRBD2*01	Susscr TRBJ2-3*01 F	CGASARTSRQDIQYF	CGASARTSRQDIQYF	>= 3
CAAGGTTGTCTATAAG-1_1	pig 78	KO	pTRAV14/DV4-2	TRAJ2*01	Susscr TRBV12-1*01 F	Susscr TRBD1*01	Susscr TRBJ1-1*01 F	CASSAGHTEVFF	CASSAGHTEVFF	1
CAAGTAAAGGGATTAA-1_1	pig 78	KO	pTRAV16	TRAJ49*01	Susscr TRBV20-2*01 F	Susscr TRBD1*01	Susscr TRBJ3-3*01 F	CGASSQGGRADPLYF	CGASSQGGRADPLYF	>= 3
CAATACTAGCCTTAAG-1_1	pig 78	KO	pTRADV17-2-1	TRAJ8*01	Susscr TRBV20-2*01 F	Susscr TRBD2*01	Susscr TRBJ2-1*01 F	CGASDRASRAINDLHF	CGASDRASRAINDLHF	>= 3
CAATCAGTCATCTCAC-1_1	pig 78	KO	pTRAV18-2	TRAJ50*01	Susscr TRBV20-2*01 F	Susscr TRBD2*01	Susscr TRBJ2-3*01 F	CGASARTSRQDIQYF	CGASARTSRQDIQYF	>= 3
CAATGCATCCTAAACG-1_1	pig 78	KO	pTRAV25	TRAJ36*01	Susscr TRBV15*01 F	Susscr TRBD2*01	Susscr TRBJ2-4*01 F	CASGTRESELSQTQYF	CASGTRESELSQTQYF	1
CAATGCATCGTGAGCT-1_1	pig 78	KO	pTRAV18-2	TRAJ47*01	Susscr TRBV19*01 F	Susscr TRBD1*01	Susscr TRBJ3-3*01 F	CASSMGQGDPLYF	CASSMGQGDPLYF	>= 3
CAATGTGTCATCGCCC-1_1	pig 78	KO	pTRAV18-2	TRAJ50*01	Susscr TRBV20-2*01 F	Susscr TRBD2*01	Susscr TRBJ2-3*01 F	CGASARTSRQDIQYF	CGASARTSRQDIQYF	>= 3
CAATGTGTCGTCTTAC-1_1	pig 78	KO	pTRAV6	TRAJ5*01	Susscr TRBV20-2*01 F	Susscr TRBD1*01	Susscr TRBJ2-3*01 F	CGASDGSSGQDIQYF	CGASDGSSGQDIQYF	1
CAATGTTAGACGCCAT-1_1	pig 78	KO	pTRADV17-2-1	TRAJ8*01	Susscr TRBV20-2*01 F	Susscr TRBD2*01	Susscr TRBJ2-1*01 F	CGASDRASRAINDLHF	CGASDRASRAINDLHF	>= 3
CAATTAGGTAACTAGC-1_1	pig 78	KO	pTRAV2	TRAJ39*01	Susscr TRBV1*01 F	Susscr TRBD1*01	Susscr TRBJ2-6*01 F	CTCSEGTAVYNEQIF	CTCSEGTAVYNEQIF	2
CAATTAGGTCTGTTAT-1_1	pig 78	KO	pTRAV25	TRAJ34*01	Susscr TRBV20-3*01 F	Susscr TRBD1*01	Susscr TRBJ1-2*01 F	CGASDRASRAHDYNF	CGASDRASRAHDYNF	>= 3
CAATTATCAGCAACTT-1_1	pig 78	KO	pTRDV1-4-2	TRAJ49*01	Susscr TRBV20-3*01 F	Susscr TRBD2*01	Susscr TRBJ2-1*01 F	CGASDGRSRSNDLHF	CGASDGRSRSNDLHF	>= 3
CAATTCCTCGGTCGCA-1_1	pig 78	KO	pTRAV26-2	TRAJ37*01	Susscr TRBV1*01 F	Susscr TRBD1*01	Susscr TRBJ1-2*01 F	CTCRHAGTGEDNF	CTCRHAGTGEDNF	1
CAATTGTAGATAACAG-1_1	pig 78	KO	pTRADV17-2-2	TRAJ42*01	Susscr TRBV1*01 F	Susscr TRBD1*01	Susscr TRBJ2-2*01 F	CTCSGGGAGQLYF	CTCSGGGAGQLYF	1
CAATTGTAGCCACTTT-1_1	pig 78	KO	pTRAV8-2-2	TRAJ22*01	Susscr TRBV5-1*01 F	Susscr TRBD1*01	Susscr TRBJ1-7*01 F	CASSTTGFNSPLHF	CASSTTGFNSPLHF	2
CACAAGGAGAATGACA-1_1	pig 78	KO	pTRADV17-2-1	TRAJ43*01	Susscr TRBV20-3*01 F	Susscr TRBD1*01	Susscr TRBJ1-1*01 F	CGASERSSRRTEVFF	CGASERSSRRTEVFF	>= 3
CACAATTAGCCTCGTC-1_1	pig 78	KO	pTRAV6	TRAJ29*01	Susscr TRBV4-1*01 F	Susscr TRBD1*01	Susscr TRBJ1-3*01 F	CASSRDGAGGARRDTYFF	CASSRDGAGGARRDTYFF	2
CACACGCCAATACCTA-1_1	pig 78	KO	pTRAV8-3-1	TRAJ13*01	Susscr TRBV4-3*01 F, or Susscr TRBV4-4*01 F	Susscr TRBD1*01	Susscr TRBJ1-2*01 F	CASSTGFGDYNF	CASSTGFGDYNF	2
CACAGGTTCCGGTGCA-1_1	pig 78	KO	pTRADV17-2-2	TRAJ36*01	Susscr TRBV30*01 F	Susscr TRBD1*01	Susscr TRBJ2-4*01 F	CAWSLGPKKYGTQYF	CAWSLGPKKYGTQYF	1
CACATACCACGCGTAC-1_1	pig 78	KO	pTRAV2	TRAJ10*01	Susscr TRBV12-2*01 P		Susscr TRBJ2-3*01 F	CASSDSAAIQYF	CASSDSAAIQYF	1
CACATACCACGGCTTA-1_1	pig 78	KO	pTRADV17-2-1	TRAJ43*01	Susscr TRBV20-2*01 F	Susscr TRBD1*01	Susscr TRBJ1-1*01 F	CGASDRAKRNTEVFF	CGASDRAKRNTEVFF	>= 3
CACCAAATCGTGCTAA-1_1	pig 78	KO	pTRADV17-3-1	TRAJ28*01	Susscr TRBV20-2*01 F	Susscr TRBD2*01	Susscr TRBJ2-4*01 F	CGASDLSSRAQTQYF	CGASDLSSRAQTQYF	>= 3
CACCATAAGGGCGAGT-1_1	pig 78	KO	pTRADV17-2-3	TRAJ5*01	Susscr TRBV30*01 F		Susscr TRBJ2-2*01 F	CAWGTGQLYF	CAWGTGQLYF	1
CACCATTTCATACCCT-1_1	pig 78	KO	pTRADV17-2-1	TRAJ43*01	Susscr TRBV20-3*01 F	Susscr TRBD1*01	Susscr TRBJ1-1*01 F	CGASERSSRRTEVFF	CGASERSSRRTEVFF	>= 3
CACCATTTCCGTAACA-1_1	pig 78	KO	pTRDV1-4-3	TRAJ39*01	Susscr TRBV5-3*01 F	Susscr TRBD1*01	Susscr TRBJ1-3*01 F	CASSETGRGDTYFF	CASSETGRGDTYFF	>= 3
CACCGCCGTCCGCATT-1_1	pig 78	KO	pTRADV17-3-3	TRAJ40*01	Susscr TRBV20-2*01 F	Susscr TRBD1*01	Susscr TRBJ2-6*01 F	CAAPDRLNSYEQIF	CAAPDRLNSYEQIF	1
CACCGTTGTCATAGTA-1_1	pig 78	KO	pTRAV2	TRAJ20*01	Susscr TRBV21*01 F	Susscr TRBD1*01	Susscr TRBJ1-7*01 F	CASSLAGHNSPLHF	CASSLAGHNSPLHF	1
CACCTCATCCACCATT-1_1	pig 78	KO	pTRAV8-2-1	TRAJ36*01	Susscr TRBV4-3*01 F, or Susscr TRBV4-4*01 F	Susscr TRBD1*01	Susscr TRBJ1-2*01 F	CASSRDFGDSYDYNF	CASSRDFGDSYDYNF	1
CACCTCCAGAGCGTGA-1_1	pig 78	KO	pTRDV1-4-1	TRAJ36*01	Susscr TRBV1*01 F	Susscr TRBD1*01	Susscr TRBJ3-4*01 F	CTCSPGQNTQHF	CTCSPGQNTQHF	1
CACCTCTCACGCGTAC-1_1	pig 78	KO	pTRAV8-3-1	TRAJ10*01	Susscr TRBV4-3*01 F, or Susscr TRBV4-4*01 F	Susscr TRBD1*01	Susscr TRBJ2-1*01 F	CASEGGTGGNDLHF	CASEGGTGGNDLHF	1
CACCTCTCAGTCTTAA-1_1	pig 78	KO	pTRAV8-3-1	TRAJ10*01	Susscr TRBV15*01 F	Susscr TRBD1*01	Susscr TRBJ2-6*01 F	CASSGDYEQIF	CASSGDYEQIF	1
CACGAAGAGAGGGACC-1_1	pig 78	KO	pTRAV16	TRAJ49*01	Susscr TRBV20-2*01 F		Susscr TRBJ1-7*01 F	CAASDHSARNSPLHF	CAASDHSARNSPLHF	>= 3
CACGCCAAGCGTGGTT-1_1	pig 78	KO	pTRAV18-2	TRAJ34*01	Susscr TRBV20-3*01 F	Susscr TRBD2*01	Susscr TRBJ2-5*01 F	CGASDRSSRLTGATLTF	CGASDRSSRLTGATLTF	>= 3
CACGCCCGTGGGTGAG-1_1	pig 78	KO	pTRADV17-3-3	TRAJ57*01	Susscr TRBV20-2*01 F	Susscr TRBD2*01	Susscr TRBJ2-3*01 F	CAASGRSYGGGIQYF	CAASGRSYGGGIQYF	1
CACGCTTGTCTATTGT-1_1	pig 78	KO	pTRDV1-4-5	TRAJ47*01	Susscr TRBV1*01 F	Susscr TRBD1*01	Susscr TRBJ1-1*01 F	CTCEDAANTEVFF	CTCEDAANTEVFF	>= 3
CACGGAAAGCGTGAAG-1_1	pig 78	KO	pTRAV8-2-1	TRAJ15*01	Susscr TRBV20-2*01 F	Susscr TRBD1*01	Susscr TRBJ1-1*01 F	CAATLSRGEVFF	CAATLSRGEVFF	>= 3
CACGGAAAGGTACGTC-1_1	pig 78	KO	pTRAV8-2-2	TRAJ43*01	Susscr TRBV20-2*01 F	Susscr TRBD1*01	Susscr TRBJ1-1*01 F	CAADRGQANTEVFF	CAADRGQANTEVFF	>= 3
CACGGGTGTCAGTCAG-1_1	pig 78	KO	pTRAV18-2	TRAJ8*01	Susscr TRBV25*01 F		Susscr TRBJ2-2*01 F	CASRNSNTGQLYF	CASRNSNTGQLYF	1
CACGGTCCAAGTAACG-1_1	pig 78	KO	pTRAV16	TRAJ48*01	Susscr TRBV20-1*01 F	Susscr TRBD2*01	Susscr TRBJ2-6*01 F	CGASGSYHEQIF	CGASGSYHEQIF	>= 3
CACGGTTAGAGTCGTC-1_1	pig 78	KO	pTRAV25	TRAJ34*01	Susscr TRBV20-3*01 F	Susscr TRBD1*01	Susscr TRBJ1-2*01 F	CGASDRASRAHDYNF	CGASDRASRAHDYNF	>= 3
CACGTAGGTGCTCCGC-1_1	pig 78	KO	pTRAV2	TRAJ27*01	Susscr TRBV20-3*01 F	Susscr TRBD1*01	Susscr TRBJ2-1*01 F	CGGLLGRGRDDLHF	CGGLLGRGRDDLHF	>= 3
CACTAACCAAACATGG-1_1	pig 78	KO	pTRAV8-3-1	TRAJ10*01	Susscr TRBV30*01 F	Susscr TRBD1*01	Susscr TRBJ3-3*01 F	CAWSLRGAGDPLYF	CAWSLRGAGDPLYF	1
CACTACGCACCATCGA-1_1	pig 78	KO	pTRAV18-2	TRAJ23*01	Susscr TRBV20-2*01 F	Susscr TRBD1*01	Susscr TRBJ1-7*01 F	CGASPRAGGSPLHF	CGASPRAGGSPLHF	>= 3
CACTAGCAGCATGTCA-1_1	pig 78	KO	pTRAV18-2	TRAJ41*01	Susscr TRBV15*01 F	Susscr TRBD1*01	Susscr TRBJ1-2*01 F	CASSSDRGGRPYNF	CASSSDRGGRPYNF	1
CACTATGAGCAAAGTA-1_1	pig 78	KO	pTRAV8-2-2	TRAJ20*01	Susscr TRBV7-1*01 F	Susscr TRBD2*01	Susscr TRBJ2-5*01 F	CASSLVRGTGATLTF	CASSLVRGTGATLTF	>= 3
CACTCAAAGCAGGGTA-1_1	pig 78	KO	pTRAV2	TRAJ31*01	Susscr TRBV19*01 F	Susscr TRBD2*01	Susscr TRBJ2-5*01 F	CASSHEEGATLTF	CASSHEEGATLTF	>= 3
CACTCCCAGACTGCAC-1_1	pig 78	KO	pTRAV14/DV4-2	TRAJ2*01	Susscr TRBV12-1*01 F	Susscr TRBD2*01	Susscr TRBJ2-3*01 F	CASSAVDIQYF	CASSAVDIQYF	1
CACTCCGGTATCGGGC-1_1	pig 78	KO	pTRAV18-2	TRAJ47*01	Susscr TRBV19*01 F	Susscr TRBD1*01	Susscr TRBJ3-3*01 F	CASSMGQGDPLYF	CASSMGQGDPLYF	>= 3
CACTCTCCAATCACTA-1_1	pig 78	KO	pTRAV26-2	TRAJ37*01	Susscr TRBV4-3*01 F, or Susscr TRBV4-4*01 F	Susscr TRBD1*01	Susscr TRBJ2-6*01 F	CASSMKGFEQIF	CASSMKGFEQIF	1
CACTGCACAAGCATAG-1_1	pig 78	KO	pTRAV8-3-1	TRAJ42*01	Susscr TRBV12-1*01 F	Susscr TRBD1*01	Susscr TRBJ1-7*01 F	CASSRTYNSPLHF	CASSRTYNSPLHF	1
CACTTTCAGCATAGCC-1_1	pig 78	KO	pTRAV36/DV7-2	TRAJ43*01	Susscr TRBV27*01 F	Susscr TRBD1*01	Susscr TRBJ1-1*01 F	CASSVSDRAEVFF	CASSVSDRAEVFF	>= 3
CACTTTCAGGCTAAGG-1_1	pig 78	KO	pTRAV18-2	TRAJ33*01	Susscr TRBV27*01 F	Susscr TRBD1*01	Susscr TRBJ2-6*01 F	CASSVSGTGGEQIF	CASSVSGTGGEQIF	>= 3
CAGCAACTCGGTCAAC-1_1	pig 78	KO	pTRAV3	TRAJ7*01	Susscr TRBV4-1*01 F	Susscr TRBD2*01	Susscr TRBJ2-4*01 F	CASSRAGGAFSQTQYF	CASSRAGGAFSQTQYF	>= 3
CAGCACCCAGTATTAT-1_1	pig 78	KO	pTRAV6	TRAJ27*01	Susscr TRBV20-2*01 F	Susscr TRBD1*01	Susscr TRBJ1-5*01 F	CGASDTRDRGEKLIF	CGASDTRDRGEKLIF	2
CAGCATATCCCGAATA-1_1	pig 78	KO	pTRDV1-1	TRAJ50*01	Susscr TRBV4-3*01 F, or Susscr TRBV4-4*01 F	Susscr TRBD1*01	Susscr TRBJ1-2*01 F	CASSTGGYDYNF	CASSTGGYDYNF	>= 3
CAGCCTCTCGCCCCAT-1_1	pig 78	KO	pTRAV18-2	TRAJ50*01	Susscr TRBV20-2*01 F	Susscr TRBD2*01	Susscr TRBJ2-3*01 F	CGASARTSRQDIQYF	CGASARTSRQDIQYF	>= 3
CAGCCTTGTGCCCGAG-1_1	pig 78	KO	pTRAV18-2	TRAJ34*01	Susscr TRBV27*01 F	Susscr TRBD1*01	Susscr TRBJ1-1*01 F	CASSDRGNTEVFF	CASSDRGNTEVFF	2
CAGCGAGCACAACGGG-1_1	pig 78	KO	pTRADV17-2-1	TRAJ8*01	Susscr TRBV20-2*01 F	Susscr TRBD2*01	Susscr TRBJ2-1*01 F	CGASDRASRAINDLHF	CGASDRASRAINDLHF	>= 3
CAGCGGTGTCCAGCCC-1_1	pig 78	KO	pTRAV19	TRAJ27*01	Susscr TRBV4-3*01 F, or Susscr TRBV4-4*01 F	Susscr TRBD1*01	Susscr TRBJ3-3*01 F	CASRGGASTDPLYF	CASRGGASTDPLYF	1
CAGCGTTAGACTGCCG-1_1	pig 78	KO	pTRAV18-2	TRAJ49*01	Susscr TRBV20-2*01 F	Susscr TRBD1*01	Susscr TRBJ3-4*01 F	CAASPLRTRGDTQHF	CAASPLRTRGDTQHF	>= 3
CAGCGTTAGACTTGTG-1_1	pig 78	KO	pTRAV18-2	TRAJ46*01	Susscr TRBV20-3*01 F	Susscr TRBD2*01	Susscr TRBJ2-6*01 F	CGARPSRSYGGEQIF	CGARPSRSYGGEQIF	1
CAGGACGCAATCAACC-1_1	pig 78	KO	pTRADV17-2-1	TRAJ43*01	Susscr TRBV20-2*01 F	Susscr TRBD1*01	Susscr TRBJ1-1*01 F	CGASDRAKRNTEVFF	CGASDRAKRNTEVFF	>= 3
CAGGACGCACAGTTCG-1_1	pig 78	KO	pTRAV8-2-2	TRAJ35*01	Susscr TRBV4-3*01 F, or Susscr TRBV4-4*01 F	Susscr TRBD1*01	Susscr TRBJ2-4*01 F	CASRQGQTQYF	CASRQGQTQYF	>= 3
CAGGATTGTAGCTGAT-1_1	pig 78	KO	pTRAV18-2	TRAJ47*01	Susscr TRBV19*01 F	Susscr TRBD1*01	Susscr TRBJ3-3*01 F	CASSHGQGDPLYF	CASSHGQGDPLYF	>= 3
CAGGCCGGTCCTTCCC-1_1	pig 78	KO	pTRDV1-4-1	TRAJ53*01	Susscr TRBV19*01 F	Susscr TRBD1*01	Susscr TRBJ3-3*01 F	CASSYGQGDPLYF	CASSYGQGDPLYF	>= 3
CAGGCGACAAAAGGCC-1_1	pig 78	KO	pTRAV8-2-1	TRAJ15*01	Susscr TRBV20-2*01 F	Susscr TRBD1*01	Susscr TRBJ1-1*01 F	CAATLSRGEVFF	CAATLSRGEVFF	>= 3
CAGGCGACAAGGACAC-1_1	pig 78	KO	pTRAV2	TRAJ27*01	Susscr TRBV20-3*01 F	Susscr TRBD1*01	Susscr TRBJ2-1*01 F	CGGLLGRGRDDLHF	CGGLLGRGRDDLHF	>= 3
CAGGCGTGTGTATGTA-1_1	pig 78	KO	pTRAV18-2	TRAJ40*01	Susscr TRBV19*01 F	Susscr TRBD1*01	Susscr TRBJ3-3*01 F	CASSGQSTDPLYF	CASSGQSTDPLYF	1
CAGGCTTAGCGGTCAT-1_1	pig 78	KO	pTRAV14/DV4-2	TRAJ2*01	Susscr TRBV12-1*01 F	Susscr TRBD2*01	Susscr TRBJ2-4*01 F	CASSVGGYSQTQYF	CASSVGGYSQTQYF	2
CAGGGACAGCTGCAAC-1_1	pig 78	KO	pTRAV18-2	TRAJ8*01	Susscr TRBV20-2*01 F	Susscr TRBD1*01	Susscr TRBJ3-5*01 F	CGASLGQGRETQYF	CGASLGQGRETQYF	1
CAGGGACAGGCGCTCA-1_1	pig 78	KO	pTRADV17-2-1	TRAJ43*01	Susscr TRBV20-3*01 F	Susscr TRBD1*01	Susscr TRBJ1-2*01 F	CGASERSSRRTEVFFGGGTRLTVVGKTWCRPFLTPRRGRRVPRALFRVAVF*CAMTIT	CGASERSSRRTEVFFGGGTRLTVVGKTWCRPFLTPRRGRRVPRALFRVAVF*CAMTIT	>= 3
CAGGGTCGTGTCGATG-1_1	pig 78	KO	pTRAV36/DV7-2	TRAJ53*01	Susscr TRBV20-2*01 F	Susscr TRBD2*01	Susscr TRBJ2-3*01 F	CGASARTSRQDIQYF	CGASARTSRQDIQYF	>= 3
CAGGGTTTCAGTCCTT-1_1	pig 78	KO	pTRAV18-2	TRAJ31*01	Susscr TRBV5-1*01 F	Susscr TRBD1*01	Susscr TRBJ1-3*01 F	CASSVEGGDTYFF	CASSVEGGDTYFF	2
CAGGGTTTCCACCTAT-1_1	pig 78	KO	pTRAV8-3-1	TRAJ13*01	Susscr TRBV2-4*01 F	Susscr TRBD1*01	Susscr TRBJ3-2*01 F	CASSSKDIMNAAQLYF	CASSSKDIMNAAQLYF	1
CAGGTATGTATTGTCT-1_1	pig 78	KO	pTRDV1-4-5	TRAJ48*01	Susscr TRBV2-1*01 P	Susscr TRBD1*01	Susscr TRBJ3-4*01 F	CASSPPDRGGNTQHF	CASSPPDRGGNTQHF	>= 3
CAGGTGCGTCTACGGA-1_1	pig 78	KO	pTRAV26-2	TRAJ26*01	Susscr TRBV1*01 F	Susscr TRBD2*01	Susscr TRBJ2-1*01 F	CTCSESKAMSYNDLHF	CTCSESKAMSYNDLHF	1
CAGGTTGGTAGTATGC-1_1	pig 78	KO	pTRADV17-2-1	TRAJ43*01	Susscr TRBV20-2*01 F	Susscr TRBD1*01	Susscr TRBJ1-1*01 F	CGASDRAKRNTEVFF	CGASDRAKRNTEVFF	>= 3
CAGGTTGGTAGTCCAG-1_1	pig 78	KO	pTRADV17-3-3	TRAJ47*01	Susscr TRBV30*01 F	Susscr TRBD2*01	Susscr TRBJ2-6*01 F	CARQGAYNSYEQIF	CARQGAYNSYEQIF	1
CAGTAATTCCTGTTCG-1_1	pig 78	KO	pTRAV14/DV4-2	TRAJ2*01	Susscr TRBV25*01 F	Susscr TRBD1*01	Susscr TRBJ2-6*01 F	CASSKTGPNSYEQIF	CASSKTGPNSYEQIF	1
CAGTATGTCGTTCGCC-1_1	pig 78	KO	pTRAV12-2-2	TRAJ49*01	Susscr TRBV20-1*01 F		Susscr TRBJ2-6*01 F	CGASDHYYEQIF	CGASDHYYEQIF	2
CAGTATTAGAATATCC-1_1	pig 78	KO	pTRAV16	TRAJ49*01	Susscr TRBV20-2*01 F	Susscr TRBD1*01	Susscr TRBJ3-3*01 F	CGASSQGGRADPLYF	CGASSQGGRADPLYF	>= 3
CAGTCAGGTCGCGGAT-1_1	pig 78	KO	pTRAV36/DV7-1	TRAJ11*01	Susscr TRBV15*01 F	Susscr TRBD2*01	Susscr TRBJ2-4*01 F	CASSRGAIQTQYF	CASSRGAIQTQYF	1
CAGTCCACAGGAACTA-1_1	pig 78	KO	pTRAV26-2	TRAJ31*01	Susscr TRBV1*01 F	Susscr TRBD1*01	Susscr TRBJ1-3*01 F	CTCSEDRLTPDTYFF	CTCSEDRLTPDTYFF	1
CAGTCCCTCCAACACA-1_1	pig 78	KO	pTRAV8-3-1	TRAJ43*01	Susscr TRBV20-2*01 F	Susscr TRBD1*01	Susscr TRBJ2-5*01 F	CGASEDDRRGATLTF	CGASEDDRRGATLTF	1
CAGTCCGAGCGGGTAA-1_1	pig 78	KO	pTRADV17-3-3	TRAJ49*01	Susscr TRBV19*01 F	Susscr TRBD1*01	Susscr TRBJ1-1*01 F	CASSRGGQNTEVFF	CASSRGGQNTEVFF	1
CAGTCGCCACAACTAC-1_1	pig 78	KO	pTRADV17-2-1	TRAJ24*01	Susscr TRBV7-1*01 F	Susscr TRBD1*01	Susscr TRBJ1-3*01 F	CASSLGDSFGDTYFF	CASSLGDSFGDTYFF	1
CAGTCTAAGCTCGTGG-1_1	pig 78	KO	pTRAV18-2	TRAJ52*01	Susscr TRBV19*01 F	Susscr TRBD1*01	Susscr TRBJ3-3*01 F	CASSMGQGDPLYF	CASSMGQGDPLYF	>= 3
CAGTCTAAGCTGTTGA-1_1	pig 78	KO	pTRAV21	TRAJ36*01	Susscr TRBV7-1*01 F	Susscr TRBD1*01	Susscr TRBJ1-5*01 F	CASSYRGGNEKLIF	CASSYRGGNEKLIF	1
CAGTCTCGTCCGAAAT-1_1	pig 78	KO	pTRADV17-2-2	TRAJ40*01	Susscr TRBV20-1*01 F		Susscr TRBJ3-5*01 F	CGALLETQYF	CGALLETQYF	2
CAGTGCAGTAGGACTT-1_1	pig 78	KO	pTRAV18-2	TRAJ36*01	Susscr TRBV19*01 F	Susscr TRBD3*01	Susscr TRBJ3-3*01 F	CASSILPSTDPLYF	CASSILPSTDPLYF	>= 3
CAGTTAAGTAGTCAGT-1_1	pig 78	KO	pTRDV1-4-1	TRAJ53*01	Susscr TRBV19*01 F	Susscr TRBD1*01	Susscr TRBJ3-3*01 F	CASSYGQGDPLYF	CASSYGQGDPLYF	>= 3
CAGTTACCAACGGTCC-1_1	pig 78	KO	pTRAV8-2-2	TRAJ43*01	Susscr TRBV20-2*01 F	Susscr TRBD1*01	Susscr TRBJ1-1*01 F	CAADRGQANTEVFF	CAADRGQANTEVFF	>= 3
CAGTTACCACAATCAC-1_1	pig 78	KO	pTRAV18-2	TRAJ27*01	Susscr TRBV20-3*01 F	Susscr TRBD1*01	Susscr TRBJ1-7*01 F	CGASPRDRRNSPLHF	CGASPRDRRNSPLHF	>= 3
CATAACCCACTTAGCG-1_1	pig 78	KO	pTRAV18-2	TRAJ27*01	Susscr TRBV20-3*01 F	Susscr TRBD1*01	Susscr TRBJ1-7*01 F	CGASPRDRRNSPLHF	CGASPRDRRNSPLHF	>= 3
CATAACTAGACCTATG-1_1	pig 78	KO	pTRAV16	TRAJ47*01	Susscr TRBV20-1*01 F		Susscr TRBJ2-6*01 F	CGASDHYYEQIF	CGASDHYYEQIF	2
CATAACTAGGGTACGA-1_1	pig 78	KO	pTRAV25	TRAJ34*01	Susscr TRBV20-3*01 F	Susscr TRBD1*01	Susscr TRBJ1-2*01 F	CGASDRASRAHDYNF	CGASDRASRAHDYNF	>= 3
CATAAGTTCACCCTGC-1_1	pig 78	KO	pTRDV1-4-5	TRAJ47*01	Susscr TRBV1*01 F	Susscr TRBD1*01	Susscr TRBJ1-1*01 F	CTCEDAANTEVFF	CTCEDAANTEVFF	>= 3
CATAATCAGCCACGAT-1_1	pig 78	KO	pTRDV1-4-5	TRAJ52*01	Susscr TRBV19*01 F	Susscr TRBD3*01	Susscr TRBJ3-3*01 F	CASSMGLGDPLYF	CASSMGLGDPLYF	>= 3
CATACTTGTAAAGTGG-1_1	pig 78	KO	pTRAV16	TRAJ49*01	Susscr TRBV20-2*01 F	Susscr TRBD1*01	Susscr TRBJ1-7*01 F	CGASDQGARNSPLHF	CGASDQGARNSPLHF	>= 3
CATAGAGCAACACGAA-1_1	pig 78	KO	pTRDV1-4-5	TRAJ47*01	Susscr TRBV1*01 F	Susscr TRBD1*01	Susscr TRBJ1-1*01 F	CTCEDAANTEVFF	CTCEDAANTEVFF	>= 3
CATAGGCTCAATTATG-1_1	pig 78	KO	pTRAV18-2	TRAJ47*01	Susscr TRBV19*01 F	Susscr TRBD1*01	Susscr TRBJ3-3*01 F	CASSMGQGDPLYF	CASSMGQGDPLYF	>= 3
CATAGGGAGGCAAGCA-1_1	pig 78	KO	pTRDV1-4-1	TRAJ53*01	Susscr TRBV19*01 F	Susscr TRBD1*01	Susscr TRBJ3-3*01 F	CASSYGQGDPLYF	CASSYGQGDPLYF	>= 3
CATATCCTCCAACTTC-1_1	pig 78	KO	pTRAV8-2-1	TRAJ15*01	Susscr TRBV20-2*01 F	Susscr TRBD1*01	Susscr TRBJ1-1*01 F	CAATLSRGEVFF	CAATLSRGEVFF	>= 3
CATATCGAGGCTATGC-1_1	pig 78	KO	pTRADV17-3-1	TRAJ6*01	Susscr TRBV21*01 F		Susscr TRBJ1-7*01 F	CASSKTPSPLHF	CASSKTPSPLHF	1
CATATGGTCCCTGAAA-1_1	pig 78	KO	pTRAV26-2	TRAJ35*01	Susscr TRBV4-5*01 F	Susscr TRBD3*01	Susscr TRBJ3-5*01 F	CASSMGGYSETQYF	CASSMGGYSETQYF	>= 3
CATATGGTCGGTCCTC-1_1	pig 78	KO	pTRADV17-3-1	TRAJ43*01	Susscr TRBV20-2*01 F	Susscr TRBD1*01	Susscr TRBJ1-1*01 F	CGASSRGARVTEVFF	CGASSRGARVTEVFF	2
CATCAATAGAGGGCGT-1_1	pig 78	KO	pTRADV17-2-1	TRAJ32*01	Susscr TRBV20-2*01 F	Susscr TRBD3*01	Susscr TRBJ3-2*01 F	CGASSRSSRAAQLYF	CGASSRSSRAAQLYF	>= 3
CATCACGCACTTCTCA-1_1	pig 78	KO	pTRAV18-2	TRAJ24*01	Susscr TRBV4-3*01 F, or Susscr TRBV4-4*01 F	Susscr TRBD2*01	Susscr TRBJ2-4*01 F	CASSIGAMGASSQTQYF	CASSIGAMGASSQTQYF	>= 3
CATCATACAGCGGTCT-1_1	pig 78	KO	pTRAV26-2	TRAJ48*01	Susscr TRBV12-1*01 F	Susscr TRBD1*01	Susscr TRBJ2-1*01 F	CASSVRNDLHF	CASSVRNDLHF	1
CATCGCACAACCCGAC-1_1	pig 78	KO	pTRADV17-2-1	TRAJ43*01	Susscr TRBV20-3*01 F	Susscr TRBD1*01	Susscr TRBJ1-2*01 F	CGASERSSRRTEVFFGGGTRLTVVGKTWCRPFLTPRRGRRVPRALFRVAVF*CAMTIT	CGASERSSRRTEVFFGGGTRLTVVGKTWCRPFLTPRRGRRVPRALFRVAVF*CAMTIT	>= 3
CATCGCGAGAATGGTA-1_1	pig 78	KO	pTRAV18-2	TRAJ31*01	Susscr TRBV7-1*01 F	Susscr TRBD2*01	Susscr TRBJ2-5*01 F	CATELTTGATLTF	CATELTTGATLTF	>= 3
CATCTAGAGCACTTTC-1_1	pig 78	KO	pTRAV18-2	TRAJ24*01	Susscr TRBV4-3*01 F, or Susscr TRBV4-4*01 F	Susscr TRBD2*01	Susscr TRBJ2-4*01 F	CASSIGAMGASSQTQYF	CASSIGAMGASSQTQYF	>= 3
CATCTAGAGGCGTCCA-1_1	pig 78	KO	pTRADV17-2-1	TRAJ43*01	Susscr TRBV20-3*01 F	Susscr TRBD1*01	Susscr TRBJ1-1*01 F	CGASERSSRRTEVFF	CGASERSSRRTEVFF	>= 3
CATCTCAGTATGTGTA-1_1	pig 78	KO	pTRAV14/DV4-2	TRAJ2*01	Susscr TRBV12-1*01 F	Susscr TRBD1*01	Susscr TRBJ3-5*01 F	CASSVIRGGAETQYF	CASSVIRGGAETQYF	1
CATCTCAGTATTGAGC-1_1	pig 78	KO	pTRAV18-2	TRAJ18*01	Susscr TRBV20-3*01 F	Susscr TRBD2*01	Susscr TRBJ2-1*01 F	CGASKELWGNDLHF	CGASKELWGNDLHF	1
CATCTCCCAACCCTCT-1_1	pig 78	KO	pTRADV17-3-3	TRAJ21*01	Susscr TRBV1*01 F	Susscr TRBD1*01	Susscr TRBJ1-1*01 F	CTCRQGTRDEVFF	CTCRQGTRDEVFF	>= 3
CATCTCCCAACTGAAG-1_1	pig 78	KO	pTRAV16	TRAJ24*01	Susscr TRBV4-3*01 F, or Susscr TRBV4-4*01 F	Susscr TRBD2*01	Susscr TRBJ2-2*01 F	CASSGGNTGQLYF	CASSGGNTGQLYF	1
CATCTGTTCCTCGTCA-1_1	pig 78	KO	pTRAV2	TRAJ27*01	Susscr TRBV20-3*01 F	Susscr TRBD1*01	Susscr TRBJ2-1*01 F	CGGLLGRGRDDLHF	CGGLLGRGRDDLHF	>= 3
CATCTGTTCCTCTGAT-1_1	pig 78	KO	pTRAV18-2	TRAJ47*01	Susscr TRBV19*01 F	Susscr TRBD1*01	Susscr TRBJ3-3*01 F	CASSMGQGDPLYF	CASSMGQGDPLYF	>= 3
CATGATCCAATGGCGG-1_1	pig 78	KO	pTRAV18-2	TRAJ27*01	Susscr TRBV20-3*01 F	Susscr TRBD1*01	Susscr TRBJ1-7*01 F	CGASPRDRRNSPLHF	CGASPRDRRNSPLHF	>= 3
CATGCACAGCGTGTTA-1_1	pig 78	KO	pTRAV12-2-1	TRAJ22*01	Susscr TRBV7-2*01 F	Susscr TRBD1*01	Susscr TRBJ1-1*01 F	CASSWTETNTEVFF	CASSWTETNTEVFF	1
CATGCCACAGGTCGTC-1_1	pig 78	KO	pTRAV8-3-1	TRAJ13*01	Susscr TRBV21*01 F	Susscr TRBD1*01	Susscr TRBJ1-2*01 F	CASSPTPGQGDYNF	CASSPTPGQGDYNF	1
CATGCCCTCAGCATAT-1_1	pig 78	KO	pTRAV18-2	TRAJ31*01	Susscr TRBV7-1*01 F	Susscr TRBD2*01	Susscr TRBJ2-5*01 F	CASEASTGATLTF	CASEASTGATLTF	>= 3
CATGCCCTCCAGGATC-1_1	pig 78	KO	pTRAV26-2	TRAJ31*01	Susscr TRBV4-3*01 F, or Susscr TRBV4-4*01 F	Susscr TRBD1*01	Susscr TRBJ2-4*01 F	CASRQGQTQYF	CASRQGQTQYF	>= 3
CATGGATGTAATCTAG-1_1	pig 78	KO	pTRAV36/DV7-2	TRAJ43*01	Susscr TRBV27*01 F	Susscr TRBD1*01	Susscr TRBJ1-1*01 F	CASSVSDRAEVFF	CASSVSDRAEVFF	>= 3
CATGGCGTCCAGGTGT-1_1	pig 78	KO	pTRAV2	TRAJ27*01	Susscr TRBV20-3*01 F	Susscr TRBD1*01	Susscr TRBJ2-1*01 F	CGGLLGRGRDDLHF	CGGLLGRGRDDLHF	>= 3
CATGGGGCAGTCTATA-1_1	pig 78	KO	pTRAV18-2	TRAJ36*01	Susscr TRBV19*01 F	Susscr TRBD3*01	Susscr TRBJ3-3*01 F	CASSILPSTDPLYF	CASSILPSTDPLYF	>= 3
CATGGGGCAGTGCAGG-1_1	pig 78	KO	pTRAV18-2	TRAJ41*01	Susscr TRBV19*01 F	Susscr TRBD1*01	Susscr TRBJ3-3*01 F	CASSMGQGDPLYF	CASSMGQGDPLYF	>= 3
CATGGTCAGAGGCGGT-1_1	pig 78	KO	pTRAV36/DV7-2	TRAJ43*01	Susscr TRBV27*01 F	Susscr TRBD1*01	Susscr TRBJ1-1*01 F	CASSVSDRAEVFF	CASSVSDRAEVFF	>= 3
CATGGTCAGGCCATCG-1_1	pig 78	KO	pTRADV17-3-3	TRAJ20*01	Susscr TRBV21*01 F	Susscr TRBD1*01	Susscr TRBJ1-1*01 F	CASSKERGFEVFF	CASSKERGFEVFF	1
CATGTGGGTGTCATCC-1_1	pig 78	KO	pTRADV17-3-1	TRAJ52*01	Susscr TRBV20-2*01 F	Susscr TRBD1*01	Susscr TRBJ1-1*01 F	CGASARDSRNTEVFF	CGASARDSRNTEVFF	>= 3
CATTAAGGTCACTATT-1_1	pig 78	KO	pTRAV25	TRAJ40*01	Susscr TRBV30*01 F	Susscr TRBD1*01	Susscr TRBJ1-3*01 F	CAWTFNEDTYFF	CAWTFNEDTYFF	1
CATTAAGGTCCAGTTC-1_1	pig 78	KO	pTRAV18-2	TRAJ49*01	Susscr TRBV20-2*01 F	Susscr TRBD1*01	Susscr TRBJ3-4*01 F	CAASPLRTRGDTQHF	CAASPLRTRGDTQHF	>= 3
CATTACCTCGTGCATA-1_1	pig 78	KO	pTRDV1-4-5	TRAJ31*01	Susscr TRBV12-1*01 F	Susscr TRBD2*01	Susscr TRBJ2-1*01 F	CASSELWGNDLHF	CASSELWGNDLHF	2
CATTACGAGCTGTACA-1_1	pig 78	KO	pTRADV17-3-1	TRAJ27*01	Susscr TRBV20-3*01 F	Susscr TRBD1*01	Susscr TRBJ1-1*01 F	CGASPRDRRITEVFF	CGASPRDRRITEVFF	>= 3
CATTAGTAGCGCCTGA-1_1	pig 78	KO	pTRAV18-2	TRAJ12*01	Susscr TRBV15*01 F	Susscr TRBD2*01	Susscr TRBJ2-1*01 F	CASKKLSYNDLHF	CASKKLSYNDLHF	1
CATTCACTCATATCCC-1_1	pig 78	KO	pTRAV36/DV7-2	TRAJ43*01	Susscr TRBV27*01 F	Susscr TRBD1*01	Susscr TRBJ1-1*01 F	CASSVSDRAEVFF	CASSVSDRAEVFF	>= 3
CATTCGAAGATCATCG-1_1	pig 78	KO	pTRDV1-4-2	TRAJ56*01	Susscr TRBV7-1*01 F	Susscr TRBD1*01	Susscr TRBJ1-2*01 F	CASRNRGGTLDYNF	CASRNRGGTLDYNF	1
CATTCGAAGGGTACGA-1_1	pig 78	KO	pTRADV17-3-1	TRAJ27*01	Susscr TRBV20-3*01 F	Susscr TRBD1*01	Susscr TRBJ1-1*01 F	CGASPRDRRITEVFF	CGASPRDRRITEVFF	>= 3
CATTCGGCAATGGGGT-1_1	pig 78	KO	pTRAV18-2	TRAJ52*01	Susscr TRBV24*01 F	Susscr TRBD1*01	Susscr TRBJ1-2*01 F	CASSDRGYDYNF	CASSDRGYDYNF	1
CATTGGTCACTCAATA-1_1	pig 78	KO	pTRAV14/DV4-2	TRAJ2*01	Susscr TRBV12-1*01 F	Susscr TRBD2*01	Susscr TRBJ2-1*01 F	CASSSGGDDLHF	CASSSGGDDLHF	2
CATTGGTCAGGAGTCG-1_1	pig 78	KO	pTRAV18-2	TRAJ36*01	Susscr TRBV19*01 F	Susscr TRBD3*01	Susscr TRBJ3-3*01 F	CASSILPSTDPLYF	CASSILPSTDPLYF	>= 3
CATTTAGCAAAACCAG-1_1	pig 78	KO	pTRAV2	TRAJ43*01	Susscr TRBV20-3*01 F	Susscr TRBD1*01	Susscr TRBJ1-1*01 F	CGASGRETRLTEVFF	CGASGRETRLTEVFF	2
CATTTAGCAAGTTAGG-1_1	pig 78	KO	pTRAV25	TRAJ39*01	Susscr TRBV4-1*01 F	Susscr TRBD2*01	Susscr TRBJ2-3*01 F	CASSELLGIQYF	CASSELLGIQYF	2
CATTTCGGTATCAATG-1_1	pig 78	KO	pTRAV18-2	TRAJ31*01	Susscr TRBV20-2*01 F	Susscr TRBD1*01	Susscr TRBJ1-1*01 F	CGASQQDSRQTEVFF	CGASQQDSRQTEVFF	>= 3
CATTTCGGTCACTTAT-1_1	pig 78	KO	pTRADV17-3-1	TRAJ29*01	Susscr TRBV4-3*01 F, or Susscr TRBV4-4*01 F	Susscr TRBD3*01	Susscr TRBJ3-2*01 F	CASSIGGGGLWAAQLYF	CASSIGGGGLWAAQLYF	2
CCAAACCAGCGTGTCG-1_1	pig 78	KO	pTRAV18-2	TRAJ36*01	Susscr TRBV19*01 F	Susscr TRBD3*01	Susscr TRBJ3-3*01 F	CASSILPSTDPLYF	CASSILPSTDPLYF	>= 3
CCAAACCAGGCATCAC-1_1	pig 78	KO	pTRADV17-2-1	TRAJ32*01	Susscr TRBV20-2*01 F	Susscr TRBD3*01	Susscr TRBJ3-2*01 F	CGASSRSSRAAQLYF	CGASSRSSRAAQLYF	>= 3
CCAAAGTGTATATGTG-1_1	pig 78	KO	pTRDV1-4-5	TRAJ39*01	Susscr TRBV27*01 F	Susscr TRBD1*01	Susscr TRBJ2-6*01 F	CASSVSGTGGEQIF	CASSVSGTGGEQIF	>= 3
CCAAATTAGCTAGCTA-1_1	pig 78	KO	pTRADV17-3-1	TRAJ8*01	Susscr TRBV19*01 F	Susscr TRBD1*01	Susscr TRBJ1-7*01 F	CASSDSYNSPLHF	CASSDSYNSPLHF	1
CCAACCGAGGTATGTT-1_1	pig 78	KO	pTRDV1-4-5	TRAJ42*01	Susscr TRBV30*01 F	Susscr TRBD1*01	Susscr TRBJ1-7*01 F	CAWSHSYSPLHF	CAWSHSYSPLHF	1
CCAACTTTCCTAGTTC-1_1	pig 78	KO	pTRADV17-3-1	TRAJ24*01	Susscr TRBV30*01 F	Susscr TRBD1*01	Susscr TRBJ1-1*01 F	CAWSRQGGTEVFF	CAWSRQGGTEVFF	2
CCAAGCTAGCTGGTTA-1_1	pig 78	KO	pTRAV8-2-2	TRAJ8*01	Susscr TRBV12-1*01 F	Susscr TRBD1*01	Susscr TRBJ1-2*01 F	CASSVRQNYDYNF	CASSVRQNYDYNF	>= 3
CCAAGTATCAAGCTAT-1_1	pig 78	KO	pTRADV17-2-1	TRAJ22*01	Susscr TRBV30*01 F	Susscr TRBD1*01	Susscr TRBJ1-2*01 F	CAWRGTGGAQDYNF	CAWRGTGGAQDYNF	1
CCAAGTATCATCGCTT-1_1	pig 78	KO	pTRAV8-3-1	TRAJ6*01	Susscr TRBV25*01 F	Susscr TRBD2*01	Susscr TRBJ2-2*01 F	CATSSYFRNTGQLYF	CATSSYFRNTGQLYF	1
CCAATACCAACACTTA-1_1	pig 78	KO	pTRAV14/DV4-2	TRAJ2*01	Susscr TRBV15*01 F	Susscr TRBD1*01	Susscr TRBJ2-6*01 F	CASSGTNYEQIF	CASSGTNYEQIF	2
CCAATACCAAGTGTTC-1_1	pig 78	KO	pTRAV16	TRAJ49*01	Susscr TRBV20-2*01 F		Susscr TRBJ1-7*01 F	CAASDHSARNSPLHF	CAASDHSARNSPLHF	>= 3
CCAATATAGGTAGCTC-1_1	pig 78	KO	pTRAV8-3-1	TRAJ8*01	Susscr TRBV7-2*01 F		Susscr TRBJ2-1*01 F	CASSFNDLHF	CASSFNDLHF	1
CCAATTACAACAAGAT-1_1	pig 78	KO	pTRADV17-2-1	TRAJ32*01	Susscr TRBV20-2*01 F	Susscr TRBD3*01	Susscr TRBJ3-2*01 F	CGASSRSSRAAQLYF	CGASSRSSRAAQLYF	>= 3
CCACAACAGGGGATTG-1_1	pig 78	KO	pTRAV26-2	TRAJ27*01	Susscr TRBV20-3*01 F	Susscr TRBD1*01	Susscr TRBJ1-1*01 F	CGATTWAGQGNTEVFF	CGATTWAGQGNTEVFF	1
CCACAATCACATGATC-1_1	pig 78	KO	pTRAV16	TRAJ49*01	Susscr TRBV5-1*01 F	Susscr TRBD1*01	Susscr TRBJ1-7*01 F	CASTHNQGRNSPLHF	CASTHNQGRNSPLHF	1
CCACAGCCACTCATTT-1_1	pig 78	KO	pTRAV18-2	TRAJ31*01	Susscr TRBV7-1*01 F	Susscr TRBD2*01	Susscr TRBJ2-5*01 F	CASEASTGATLTF	CASEASTGATLTF	>= 3
CCACATAAGCCAAGCT-1_1	pig 78	KO	pTRAV18-2	TRAJ21*01	Susscr TRBV24*01 F	Susscr TRBD1*01	Susscr TRBJ1-2*01 F	CASSWGGYDYNF	CASSWGGYDYNF	>= 3
CCACATTTCAGACATT-1_1	pig 78	KO	pTRADV17-3-3	TRAJ50*01	Susscr TRBV12-1*01 F	Susscr TRBD2*01	Susscr TRBJ2-6*01 F	CASRESGAMGVEQIF	CASRESGAMGVEQIF	1
CCACGTTGTAGAGGTA-1_1	pig 78	KO	pTRAV18-2	TRAJ42*01	Susscr TRBV2-4*01 F	Susscr TRBD1*01	Susscr TRBJ2-2*01 F	CASRDRGGTGQLYF	CASRDRGGTGQLYF	>= 3
CCACTATTCATCTCTA-1_1	pig 78	KO	pTRAV8-3-1	TRAJ47*01	Susscr TRBV27*01 F	Susscr TRBD1*01	Susscr TRBJ1-1*01 F	CASSVSDRGEVFF	CASSVSDRGEVFF	>= 3
CCACTCATCACGTATG-1_1	pig 78	KO	pTRAV36/DV7-2	TRAJ43*01	Susscr TRBV27*01 F	Susscr TRBD1*01	Susscr TRBJ1-1*01 F	CASSVSDRAEVFF	CASSVSDRAEVFF	>= 3
CCACTCATCAGCTTAG-1_1	pig 78	KO	pTRAV16	TRAJ49*01	Susscr TRBV20-2*01 F		Susscr TRBJ1-7*01 F	CAASDHSARNSPLHF	CAASDHSARNSPLHF	>= 3
CCACTCATCCTTAGCT-1_1	pig 78	KO	pTRADV17-3-3	TRAJ37*01	Susscr TRBV19*01 F	Susscr TRBD1*01	Susscr TRBJ3-3*01 F	CASSMGQGDPLYF	CASSMGQGDPLYF	>= 3
CCACTGACACTCATAA-1_1	pig 78	KO	pTRAV26-2	TRAJ12*01	Susscr TRBV20-3*01 F	Susscr TRBD2*01	Susscr TRBJ2-5*01 F	CGASDRSSRLTGATLTF	CGASDRSSRLTGATLTF	>= 3
CCACTTGTCATTAAGC-1_1	pig 78	KO	pTRAV18-2	TRAJ52*01	Susscr TRBV19*01 F	Susscr TRBD1*01	Susscr TRBJ3-3*01 F	CASSMGQGDPLYF	CASSMGQGDPLYF	>= 3
CCACTTGTCCCGCGTT-1_1	pig 78	KO	pTRAV14/DV4-2	TRAJ2*01	Susscr TRBV12-2*01 P	Susscr TRBD3*01	Susscr TRBJ2-3*01 F	CASSIPFGGGQDIQYF	CASSIPFGGGQDIQYF	>= 3
CCACTTTAGCCTCACC-1_1	pig 78	KO	pTRAV36/DV7-2	TRAJ43*01	Susscr TRBV27*01 F	Susscr TRBD1*01	Susscr TRBJ1-1*01 F	CASSVSDRAEVFF	CASSVSDRAEVFF	>= 3
CCAGAGAAGAGCGAAT-1_1	pig 78	KO	pTRADV17-3-3	TRAJ37*01	Susscr TRBV19*01 F	Susscr TRBD1*01	Susscr TRBJ3-3*01 F	CASSMGQGDPLYF	CASSMGQGDPLYF	>= 3
CCAGCTACAAGCGCAG-1_1	pig 78	KO	pTRAV38-2DV8	TRAJ43*01	Susscr TRBV20-2*01 F	Susscr TRBD1*01	Susscr TRBJ1-1*01 F	CGASPRDRRLTEVFF	CGASPRDRRLTEVFF	1
CCAGCTCTCATGCAGC-1_1	pig 78	KO	pTRADV17-3-1	TRAJ57*01	Susscr TRBV5-1*01 F	Susscr TRBD1*01	Susscr TRBJ3-2*01 F	CASSLAQYAAQLYF	CASSLAQYAAQLYF	1
CCAGCTCTCCATTCTA-1_1	pig 78	KO	pTRAV18-2	TRAJ47*01	Susscr TRBV5-1*01 F	Susscr TRBD1*01	Susscr TRBJ1-3*01 F	CASSHGGGDTYFF	CASSHGGGDTYFF	>= 3
CCAGCTCTCCTCAGGG-1_1	pig 78	KO	pTRAV14/DV4-2	TRAJ2*01	Susscr TRBV12-2*01 P	Susscr TRBD2*01	Susscr TRBJ2-6*01 F	CASSDSLYEQIF	CASSDSLYEQIF	1
CCAGGGACACCCTATC-1_1	pig 78	KO	pTRDV1-4-5	TRAJ40*01	Susscr TRBV27*01 F	Susscr TRBD1*01	Susscr TRBJ1-2*01 F	CASSVDGTGGYNF	CASSVDGTGGYNF	>= 3
CCAGGGTGTCAACTCC-1_1	pig 78	KO	pTRAV12-2-2	TRAJ34*01	Susscr TRBV20-2*01 F	Susscr TRBD1*01	Susscr TRBJ1-1*01 F	CGARYGGNTEVFF	CGARYGGNTEVFF	2
CCAGGTAGTCCAGTTC-1_1	pig 78	KO	pTRAV38-2DV8	TRAJ39*01	Susscr TRBV20-2*01 F	Susscr TRBD1*01	Susscr TRBJ1-1*01 F	CGASDRGGTEVFF	CGASDRGGTEVFF	2
CCAGTGCCACGCTCAA-1_1	pig 78	KO	pTRADV8	TRAJ56*01	Susscr TRBV20-2*01 F	Susscr TRBD3*01	Susscr TRBJ3-2*01 F	CGASDRNRRAAQLYF	CGASDRNRRAAQLYF	>= 3
CCATAACCAACCCACA-1_1	pig 78	KO	pTRADV17-3-1	TRAJ43*01	Susscr TRBV20-2*01 F	Susscr TRBD3*01	Susscr TRBJ3-2*01 F	CGASDRASRAAQLYF	CGASDRASRAAQLYF	>= 3
CCATAAGTCAACTCTC-1_1	pig 78	KO	pTRADV17-2-1	TRAJ43*01	Susscr TRBV20-3*01 F	Susscr TRBD1*01	Susscr TRBJ1-1*01 F	CGASERSSRRTEVFF	CGASERSSRRTEVFF	>= 3
CCATAAGTCATAACAC-1_1	pig 78	KO	pTRAV18-2	TRAJ29*01	Susscr TRBV30*01 F	Susscr TRBD1*01	Susscr TRBJ1-3*01 F	CAWMRGGRDTYFF	CAWMRGGRDTYFF	2
CCATATGAGACGTGTC-1_1	pig 78	KO	pTRADV8	TRAJ56*01	Susscr TRBV20-3*01 F	Susscr TRBD1*01	Susscr TRBJ1-1*01 F	CGADDGRDRDTEVFF	CGADDGRDRDTEVFF	>= 3
CCATCATTCATAATGC-1_1	pig 78	KO	pTRAV26-2	TRAJ10*01	Susscr TRBV1*01 F	Susscr TRBD1*01	Susscr TRBJ2-6*01 F	CTCSEGTAVYNEQIF	CTCSEGTAVYNEQIF	2
CCATCCATCCGCAATA-1_1	pig 78	KO	pTRAV26-2	TRAJ32*01	Susscr TRBV4-3*01 F, or Susscr TRBV4-4*01 F		Susscr TRBJ2-4*01 F	CASSRRSPSQTQYF	CASSRRSPSQTQYF	1
CCATCGACAAACCATC-1_1	pig 78	KO	pTRAV14/DV4-2	TRAJ2*01	Susscr TRBV12-1*01 F	Susscr TRBD1*01	Susscr TRBJ3-5*01 F	CASSAISQAETQYF	CASSAISQAETQYF	1
CCATCGGAGACAAGCG-1_1	pig 78	KO	pTRAV2	TRAJ27*01	Susscr TRBV20-3*01 F	Susscr TRBD1*01	Susscr TRBJ2-1*01 F	CGGLLGRGRDDLHF	CGGLLGRGRDDLHF	>= 3
CCATGCACACAATCCG-1_1	pig 78	KO	pTRADV17-2-1	TRAJ41*01	Susscr TRBV7-1*01 F	Susscr TRBD1*01	Susscr TRBJ2-2*01 F	CASSSTGVGTGQLYF	CASSSTGVGTGQLYF	1
CCATGCGAGATCCACA-1_1	pig 78	KO	pTRAV8-2-1	TRAJ4*01	Susscr TRBV20-3*01 F	Susscr TRBD1*01	Susscr TRBJ2-5*01 F	CGASAMDRRGATLTF	CGASAMDRRGATLTF	>= 3
CCATGCGAGCGTGAGA-1_1	pig 78	KO	pTRAV18-2	TRAJ56*01	Susscr TRBV20-2*01 F	Susscr TRBD1*01	Susscr TRBJ1-1*01 F	CGASQQDSRQTEVFF	CGASQQDSRQTEVFF	>= 3
CCATGCTGTCGACTCT-1_1	pig 78	KO	pTRAV26-2	TRAJ31*01	Susscr TRBV4-3*01 F, or Susscr TRBV4-4*01 F	Susscr TRBD1*01	Susscr TRBJ2-4*01 F	CASRQGQTQYF	CASRQGQTQYF	>= 3
CCATTAACAGTACTCG-1_1	pig 78	KO	pTRAV3	TRAJ7*01	Susscr TRBV4-1*01 F	Susscr TRBD1*01	Susscr TRBJ1-2*01 F	CASRDSYDYNF	CASRDSYDYNF	>= 3
CCATTAGAGGCATCGT-1_1	pig 78	KO	pTRDV1-4-2	TRAJ23*01	Susscr TRBV7-1*01 F	Susscr TRBD1*01	Susscr TRBJ2-1*01 F	CASSLSSYNDLHF	CASSLSSYNDLHF	>= 3
CCATTCGTCGCACAAC-1_1	pig 78	KO	pTRAV18-2	TRAJ23*01	Susscr TRBV30*01 F		Susscr TRBJ2-2*01 F	CAWSPSRGQLYF	CAWSPSRGQLYF	1
CCATTGAAGATGGGCA-1_1	pig 78	KO	pTRADV17-2-1	TRAJ43*01	Susscr TRBV20-3*01 F	Susscr TRBD1*01	Susscr TRBJ1-1*01 F	CGASERSSRRTEVFF	CGASERSSRRTEVFF	>= 3
CCATTGAAGCCGATAC-1_1	pig 78	KO	pTRADV17-3-1	TRAJ27*01	Susscr TRBV20-3*01 F	Susscr TRBD1*01	Susscr TRBJ1-1*01 F	CGASPRDRRITEVFF	CGASPRDRRITEVFF	>= 3
CCATTGAAGGCGGAGT-1_1	pig 78	KO	pTRAV16	TRAJ49*01	Susscr TRBV20-2*01 F		Susscr TRBJ1-7*01 F	CAASDHSARNSPLHF	CAASDHSARNSPLHF	>= 3
CCCAAATCACTAAACC-1_1	pig 78	KO	pTRAV18-2	TRAJ56*01	Susscr TRBV5-1*01 F	Susscr TRBD2*01	Susscr TRBJ2-3*01 F	CASSPRSSRQDIQYF	CASSPRSSRQDIQYF	2
CCCAACCTCACCAAAT-1_1	pig 78	KO	pTRAV2	TRAJ27*01	Susscr TRBV20-3*01 F	Susscr TRBD1*01	Susscr TRBJ2-1*01 F	CGGLLGRGRDDLHF	CGGLLGRGRDDLHF	>= 3
CCCAAGCCACGACCTA-1_1	pig 78	KO	pTRAV14/DV4-2	TRAJ2*01	Susscr TRBV12-1*01 F		Susscr TRBJ3-4*01 F	CASSDSQNTQHF	CASSDSQNTQHF	2
CCCACAACAAACATGG-1_1	pig 78	KO	pTRAV18-2	TRAJ4*01	Susscr TRBV30*01 F	Susscr TRBD2*01	Susscr TRBJ2-5*01 F	CASNYGVTGATLTF	CASNYGVTGATLTF	1
CCCACAACACATCAGT-1_1	pig 78	KO	pTRAV18-2	TRAJ18*01	Susscr TRBV7-2*01 F	Susscr TRBD1*01	Susscr TRBJ1-1*01 F	CASSEGQGTDEVFF	CASSEGQGTDEVFF	1
CCCACAACAGGGACAT-1_1	pig 78	KO	pTRAV18-1	TRAJ35*01	Susscr TRBV20-3*01 F	Susscr TRBD1*01	Susscr TRBJ1-7*01 F	CGASDARGRNSPLHF	CGASDARGRNSPLHF	>= 3
CCCACAGAGGTGCCCA-1_1	pig 78	KO	pTRAV8-3-1	TRAJ13*01	Susscr TRBV20-2*01 F		Susscr TRBJ1-1*01 F	CAASDFPKNTEVFF	CAASDFPKNTEVFF	1
CCCACGTTCGGTGTTA-1_1	pig 78	KO	pTRDV1-4-5	TRAJ39*01	Susscr TRBV27*01 F	Susscr TRBD1*01	Susscr TRBJ2-6*01 F	CASSVSGTGGEQIF	CASSVSGTGGEQIF	>= 3
CCCACTATCCAAGCTA-1_1	pig 78	KO	pTRAV18-2	TRAJ42*01	Susscr TRBV19*01 F	Susscr TRBD2*01	Susscr TRBJ2-1*01 F	CASSIDRWDDLHF	CASSIDRWDDLHF	1
CCCAGCAAGATTCGAT-1_1	pig 78	KO	pTRAV13-1	TRAJ28*01	Susscr TRBV20-2*01 F	Susscr TRBD1*01	Susscr TRBJ1-5*01 F	CGASVGRLHEKLIF	CGASVGRLHEKLIF	1
CCCAGCTTCACTCACT-1_1	pig 78	KO	pTRAV8-2-2	TRAJ31*01	Susscr TRBV12-1*01 F	Susscr TRBD2*01	Susscr TRBJ2-3*01 F	CASSTAMSGDIQYF	CASSTAMSGDIQYF	>= 3
CCCAGCTTCATCTCTA-1_1	pig 78	KO	pTRAV25	TRAJ48*01	Susscr TRBV20-2*01 F	Susscr TRBD1*01	Susscr TRBJ1-2*01 F	CAARDNYDYNF	CAARDNYDYNF	>= 3
CCCAGCTTCATTACAA-1_1	pig 78	KO	pTRAV16	TRAJ49*01	Susscr TRBV20-2*01 F		Susscr TRBJ1-7*01 F	CAASDHSARNSPLHF	CAASDHSARNSPLHF	>= 3
CCCAGCTTCGTGCGCA-1_1	pig 78	KO	pTRAV16	TRAJ49*01	Susscr TRBV20-2*01 F	Susscr TRBD1*01	Susscr TRBJ1-7*01 F	CGASDQGARNSPLHF	CGASDQGARNSPLHF	>= 3
CCCATTCCAATCAACC-1_1	pig 78	KO	pTRAV14/DV4-2	TRAJ2*01	Susscr TRBV7-1*01 F		Susscr TRBJ2-4*01 F	CASSKSQTQYF	CASSKSQTQYF	1
CCCTGATGTACGAAAG-1_1	pig 78	KO	pTRAV2	TRAJ23*01	Susscr TRBV12-1*01 F	Susscr TRBD1*01	Susscr TRBJ2-3*01 F	CASSGTGGDIQYF	CASSGTGGDIQYF	1
CCCTGATGTCGTAATA-1_1	pig 78	KO	pTRAV36/DV7-2	TRAJ43*01	Susscr TRBV27*01 F	Susscr TRBD1*01	Susscr TRBJ1-1*01 F	CASSVSDRAEVFF	CASSVSDRAEVFF	>= 3
CCCTTGCAGCATCGAC-1_1	pig 78	KO	pTRAV8-3-1	TRAJ53*01	Susscr TRBV20-2*01 F	Susscr TRBD1*01	Susscr TRBJ1-7*01 F	CAASDRASRNSPLHF	CAASDRASRNSPLHF	>= 3
CCCTTGGGTGGAGCAG-1_1	pig 78	KO	pTRAV6	TRAJ29*01	Susscr TRBV4-1*01 F	Susscr TRBD1*01	Susscr TRBJ1-3*01 F	CASSRDGAGGARRDTYFF	CASSRDGAGGARRDTYFF	2
CCGAAACTCATAATCA-1_1	pig 78	KO	pTRAV8-2-2	TRAJ52*01	Susscr TRBV20-2*01 F	Susscr TRBD1*01	Susscr TRBJ1-1*01 F	CGANRRDRRGAEVFF	CGANRRDRRGAEVFF	>= 3
CCGAAACTCGGTCGCA-1_1	pig 78	KO	pTRADV17-2-1	TRAJ43*01	Susscr TRBV12-2*01 P	Susscr TRBD3*01	Susscr TRBJ3-4*01 F	CASSIGWERPTQHF	CASSIGWERPTQHF	1
CCGAATGGTAAATCCA-1_1	pig 78	KO	pTRAV14/DV4-2	TRAJ2*01	Susscr TRBV7-1*01 F	Susscr TRBD3*01	Susscr TRBJ3-5*01 F	CASSLDGTQYF	CASSLDGTQYF	1
CCGACACCACAACAGA-1_1	pig 78	KO	pTRAV18-2	TRAJ32*01	Susscr TRBV19*01 F	Susscr TRBD1*01	Susscr TRBJ2-2*01 F	CASKSDSRTGQLYF	CASKSDSRTGQLYF	1
CCGATAGGTACCTAGG-1_1	pig 78	KO	pTRAV8-2-1	TRAJ15*01	Susscr TRBV20-2*01 F	Susscr TRBD1*01	Susscr TRBJ1-1*01 F	CAATLSRGEVFF	CAATLSRGEVFF	>= 3
CCGATTAAGAAAGTGC-1_1	pig 78	KO	pTRAV18-2	TRAJ36*01	Susscr TRBV19*01 F	Susscr TRBD3*01	Susscr TRBJ3-3*01 F	CASSILPSTDPLYF	CASSILPSTDPLYF	>= 3
CCGATTAAGCGCAGTT-1_1	pig 78	KO	pTRAV25	TRAJ34*01	Susscr TRBV20-3*01 F	Susscr TRBD1*01	Susscr TRBJ1-2*01 F	CGASDRASRAHDYNF	CGASDRASRAHDYNF	>= 3
CCGCACTTCATTAACA-1_1	pig 78	KO	pTRADV17-2-2	TRAJ40*01	Susscr TRBV20-1*01 F		Susscr TRBJ3-5*01 F	CGALLETQYF	CGALLETQYF	2
CCGCATTGTGTATTCT-1_1	pig 78	KO	pTRDV1-4-1	TRAJ54*01	Susscr TRBV20-2*01 F	Susscr TRBD2*01	Susscr TRBJ2-3*01 F	CGASGRRARSDIQYF	CGASGRRARSDIQYF	2
CCGCCAAAGCCGCTGA-1_1	pig 78	KO	pTRAV14/DV4-2	TRAJ2*01	Susscr TRBV12-2*01 P		Susscr TRBJ2-4*01 F	CASSHSQTQYF	CASSHSQTQYF	2
CCGCCGTGTCATACGG-1_1	pig 78	KO	pTRAV18-2	TRAJ41*01	Susscr TRBV19*01 F	Susscr TRBD1*01	Susscr TRBJ3-3*01 F	CASSMGQGDPLYF	CASSMGQGDPLYF	>= 3
CCGCCTAGTATGTCGG-1_1	pig 78	KO	pTRAV8-2-2	TRAJ28*01	Susscr TRBV20-2*01 F	Susscr TRBD2*01	Susscr TRBJ2-4*01 F	CGASDLSSRRQTQYF	CGASDLSSRRQTQYF	1
CCGCTATGTATCATTC-1_1	pig 78	KO	pTRAV14/DV4-2	TRAJ2*01	Susscr TRBV12-2*01 P	Susscr TRBD3*01	Susscr TRBJ3-4*01 F	CASSRGINTQHF	CASSRGINTQHF	1
CCGCTTGGTAGGCTCA-1_1	pig 78	KO	pTRAV26-2	TRAJ56*01	Susscr TRBV12-2*01 P	Susscr TRBD1*01	Susscr TRBJ2-1*01 F	CASSIEGGFYNDLHF	CASSIEGGFYNDLHF	2
CCGGACTCAACAACAG-1_1	pig 78	KO	pTRAV26-2	TRAJ7*01	Susscr TRBV7-1*01 F	Susscr TRBD2*01	Susscr TRBJ2-5*01 F	CASEASTGATLTF	CASEASTGATLTF	>= 3
CCGGATTAGAATGATG-1_1	pig 78	KO	pTRADV17-3-3	TRAJ21*01	Susscr TRBV15*01 F	Susscr TRBD1*01	Susscr TRBJ1-3*01 F	CASSRDNFGDTYFF	CASSRDNFGDTYFF	1
CCGGTAAGTACAGAAG-1_1	pig 78	KO	pTRAV18-2	TRAJ52*01	Susscr TRBV19*01 F	Susscr TRBD1*01	Susscr TRBJ3-3*01 F	CASSMGQGDPLYF	CASSMGQGDPLYF	>= 3
CCGGTAAGTATACCCC-1_1	pig 78	KO	pTRADV8	TRAJ53*01	Susscr TRBV19*01 F	Susscr TRBD1*01	Susscr TRBJ3-3*01 F	CASSMGQGDPLYF	CASSMGQGDPLYF	>= 3
CCGGTAAGTATCCGGA-1_1	pig 78	KO	pTRADV17-3-3	TRAJ40*01	Susscr TRBV24*01 F	Susscr TRBD1*01	Susscr TRBJ1-1*01 F	CATGGEGGAEVFF	CATGGEGGAEVFF	1
CCGGTTACAAATATAG-1_1	pig 78	KO	pTRADV17-3-3	TRAJ54*01	Susscr TRBV4-1*01 F	Susscr TRBD2*01	Susscr TRBJ2-4*01 F	CASSRDFYGGAQTQYF	CASSRDFYGGAQTQYF	1
CCGGTTACAACCTAAC-1_1	pig 78	KO	pTRADV17-2-1	TRAJ37*01	Susscr TRBV7-1*01 F	Susscr TRBD1*01	Susscr TRBJ1-2*01 F	CASSLGGRGDYNF	CASSLGGRGDYNF	1
CCGGTTCTCCAATGCA-1_1	pig 78	KO	pTRAV26-2	TRAJ13*01	Susscr TRBV2-1*01 P	Susscr TRBD1*01	Susscr TRBJ1-2*01 F	CASSSDRQDYNF	CASSSDRQDYNF	>= 3
CCGTAATCACCATACG-1_1	pig 78	KO	pTRAV18-2	TRAJ43*01	Susscr TRBV4-1*01 F	Susscr TRBD1*01	Susscr TRBJ1-7*01 F	CASSGLYNSPLHF	CASSGLYNSPLHF	1
CCGTAATCACCTCGAA-1_1	pig 78	KO	pTRAV14/DV4-2	TRAJ2*01	Susscr TRBV12-1*01 F	Susscr TRBD2*01	Susscr TRBJ2-3*01 F	CASSGAMGGQQDIQYF	CASSGAMGGQQDIQYF	1
CCGTTAGCAAACACTC-1_1	pig 78	KO	pTRAV2	TRAJ27*01	Susscr TRBV20-3*01 F	Susscr TRBD1*01	Susscr TRBJ2-1*01 F	CGGLLGRGRDDLHF	CGGLLGRGRDDLHF	>= 3
CCGTTAGCACTCCTAC-1_1	pig 78	KO	pTRAV8-3-1	TRAJ13*01	Susscr TRBV20-1*01 F	Susscr TRBD3*01	Susscr TRBJ3-3*01 F	CGARRSFTDPLYF	CGARRSFTDPLYF	1
CCGTTGTGTCTGGCCC-1_1	pig 78	KO	pTRAV12-2-2	TRAJ15*01	Susscr TRBV4-1*01 F	Susscr TRBD1*01	Susscr TRBJ3-5*01 F	CASSRGRGGETQYF	CASSRGRGGETQYF	1
CCGTTTCCAAGCGTAA-1_1	pig 78	KO	pTRAV8-2-1	TRAJ15*01	Susscr TRBV20-2*01 F	Susscr TRBD1*01	Susscr TRBJ1-1*01 F	CAATLSRGEVFF	CAATLSRGEVFF	>= 3
CCTAATCTCGCACTAA-1_1	pig 78	KO	pTRADV17-2-1	TRAJ43*01	Susscr TRBV20-3*01 F	Susscr TRBD1*01	Susscr TRBJ1-1*01 F	CGASERSSRRTEVFF	CGASERSSRRTEVFF	>= 3
CCTAATGAGACTAATC-1_1	pig 78	KO	pTRAV14/DV4-2	TRAJ2*01	Susscr TRBV2-4*01 F	Susscr TRBD3*01	Susscr TRBJ3-4*01 F	CASSSAGQNTQHF	CASSSAGQNTQHF	1
CCTACATTCGTCGAAC-1_1	pig 78	KO	pTRAV2	TRAJ27*01	Susscr TRBV20-3*01 F	Susscr TRBD1*01	Susscr TRBJ2-1*01 F	CGGLLGRGRDDLHF	CGGLLGRGRDDLHF	>= 3
CCTACCTCAGCAATCT-1_1	pig 78	KO	pTRAV14/DV4-2	TRAJ2*01	Susscr TRBV12-1*01 F	Susscr TRBD1*01	Susscr TRBJ2-3*01 F	CASSVGPLKDIQYF	CASSVGPLKDIQYF	1
CCTACGACAAGGAGGA-1_1	pig 78	KO	pTRAV18-2	TRAJ37*01	Susscr TRBV20-2*01 F	Susscr TRBD1*01	Susscr TRBJ2-1*01 F	CGASTYRGSYNDLHF	CGASTYRGSYNDLHF	1
CCTACGACACTCTAGG-1_1	pig 78	KO	pTRAV18-2	TRAJ53*01	Susscr TRBV19*01 F	Susscr TRBD1*01	Susscr TRBJ1-2*01 F	CASSHGQGDDYNF	CASSHGQGDDYNF	>= 3
CCTAGCACAATTCTAG-1_1	pig 78	KO	pTRAV5	TRAJ22*01	Susscr TRBV25*01 F	Susscr TRBD1*01	Susscr TRBJ1-1*01 F	CASSTLLGQGTEVFF	CASSTLLGQGTEVFF	1
CCTAGCACAGGGCTTC-1_1	pig 78	KO	pTRAV18-2	TRAJ24*01	Susscr TRBV30*01 F	Susscr TRBD2*01	Susscr TRBJ2-1*01 F	CAWRASSYNDLHF	CAWRASSYNDLHF	1
CCTAGTAAGCAATTCG-1_1	pig 78	KO	pTRAV8-3-1	TRAJ13*01	Susscr TRBV4-1*01 F	Susscr TRBD1*01	Susscr TRBJ2-2*01 F	CASSRRDRDNTGQLYF	CASSRRDRDNTGQLYF	1
CCTATAACAAGCATAG-1_1	pig 78	KO	pTRADV8	TRAJ37*01	Susscr TRBV19*01 F	Susscr TRBD1*01	Susscr TRBJ3-3*01 F	CASSMGQGDPLYF	CASSMGQGDPLYF	>= 3
CCTATACTCAGCATTG-1_1	pig 78	KO	pTRAV18-2	TRAJ56*01	Susscr TRBV19*01 F	Susscr TRBD1*01	Susscr TRBJ3-2*01 F	CASSMQNAAQLYF	CASSMQNAAQLYF	2
CCTCATTAGAGACGCA-1_1	pig 78	KO	pTRAV16	TRAJ13*01	Susscr TRBV4-1*01 F	Susscr TRBD2*01	Susscr TRBJ2-1*01 F	CASSRWESSYNDLHF	CASSRWESSYNDLHF	>= 3
CCTCGAACAAACGGCG-1_1	pig 78	KO	pTRAV18-2	TRAJ50*01	Susscr TRBV20-2*01 F	Susscr TRBD2*01	Susscr TRBJ2-3*01 F	CGASARTSRQDIQYF	CGASARTSRQDIQYF	>= 3
CCTCTACCAATCAGCT-1_1	pig 78	KO	pTRAV26-2	TRAJ48*01	Susscr TRBV12-1*01 F	Susscr TRBD1*01	Susscr TRBJ1-1*01 F	CASSVAGREVFF	CASSVAGREVFF	>= 3
CCTCTAGTCGTTAATA-1_1	pig 78	KO	pTRAV8-2-2	TRAJ20*01	Susscr TRBV7-1*01 F	Susscr TRBD2*01	Susscr TRBJ2-5*01 F	CASSLVRGTGATLTF	CASSLVRGTGATLTF	>= 3
CCTCTCCGTACTACTT-1_1	pig 78	KO	pTRAV18-2	TRAJ47*01	Susscr TRBV20-2*01 F	Susscr TRBD3*01	Susscr TRBJ3-3*01 F	CGATQLRSRADPLYF	CGATQLRSRADPLYF	>= 3
CCTCTCGCAGTGGTAA-1_1	pig 78	KO	pTRAV8-3-1	TRAJ22*01	Susscr TRBV24*01 F	Susscr TRBD1*01	Susscr TRBJ2-6*01 F	CASSSGTGEGEQIF	CASSSGTGEGEQIF	1
CCTCTGGGTGCCTTCG-1_1	pig 78	KO	pTRAV18-2	TRAJ41*01	Susscr TRBV19*01 F	Susscr TRBD1*01	Susscr TRBJ3-3*01 F	CASSMGQGDPLYF	CASSMGQGDPLYF	>= 3
CCTCTTGAGGGACGTA-1_1	pig 78	KO	pTRAV14/DV4-2	TRAJ2*01	Susscr TRBV12-1*01 F	Susscr TRBD1*01	Susscr TRBJ2-3*01 F	CASSDEQDIQYF	CASSDEQDIQYF	1
CCTGACGAGCAGGCTT-1_1	pig 78	KO	pTRAV8-2-1	TRAJ11*01	Susscr TRBV27*01 F	Susscr TRBD1*01	Susscr TRBJ2-3*01 F	CASSPNDRVGQDIQYF	CASSPNDRVGQDIQYF	1
CCTGACGAGCCTGATA-1_1	pig 78	KO	pTRAV18-2	TRAJ49*01	Susscr TRBV20-2*01 F	Susscr TRBD1*01	Susscr TRBJ1-7*01 F	CAASDRASRNSPLHF	CAASDRASRNSPLHF	>= 3
CCTGATCGTGGGATAA-1_1	pig 78	KO	pTRAV36/DV7-2	TRAJ52*01	Susscr TRBV30*01 F	Susscr TRBD1*01	Susscr TRBJ1-7*01 F	CAWSLDRGNSPLHF	CAWSLDRGNSPLHF	>= 3
CCTGCAACAAGAATTA-1_1	pig 78	KO	pTRDV1-4-5	TRAJ56*01	Susscr TRBV20-3*01 F	Susscr TRBD1*01	Susscr TRBJ1-7*01 F	CGAQRTDSRNSPLHF	CGAQRTDSRNSPLHF	1
CCTGCGAAGACCCAAC-1_1	pig 78	KO	pTRAV8-3-1	TRAJ47*01	Susscr TRBV27*01 F	Susscr TRBD1*01	Susscr TRBJ1-1*01 F	CASSVSDRGEVFF	CASSVSDRGEVFF	>= 3
CCTGCTTCACTATAAT-1_1	pig 78	KO	pTRAV8-2-2	TRAJ24*01	Susscr TRBV30*01 F	Susscr TRBD1*01	Susscr TRBJ2-6*01 F	CASDRGGYEQIF	CASDRGGYEQIF	1
CCTGTAAAGATCCGTA-1_1	pig 78	KO	pTRAV14/DV4-2	TRAJ13*01	Susscr TRBV20-2*01 F	Susscr TRBD1*01	Susscr TRBJ1-7*01 F	CGAGTYNSPLHF	CGAGTYNSPLHF	2
CCTTAACTCCCTACGC-1_1	pig 78	KO	pTRAV36/DV7-2	TRAJ47*01	Susscr TRBV19*01 F	Susscr TRBD1*01	Susscr TRBJ3-3*01 F	CASSMGQGDPLYF	CASSMGQGDPLYF	>= 3
CCTTAATGTCTAACCC-1_1	pig 78	KO	pTRAV36/DV7-2	TRAJ43*01	Susscr TRBV27*01 F	Susscr TRBD1*01	Susscr TRBJ1-1*01 F	CASSVSDRAEVFF	CASSVSDRAEVFF	>= 3
CCTTAATGTGGGGAAT-1_1	pig 78	KO	pTRAV41	TRAJ40*01	Susscr TRBV30*01 F		Susscr TRBJ2-4*01 F	CAWSLDSQTQYF	CAWSLDSQTQYF	1
CCTTATGGTCGCCCTA-1_1	pig 78	KO	pTRAV16	TRAJ49*01	Susscr TRBV20-2*01 F		Susscr TRBJ1-7*01 F	CAASDHSARNSPLHF	CAASDHSARNSPLHF	>= 3
CCTTCATAGATCGACC-1_1	pig 78	KO	pTRAV8-3-1	TRAJ5*01	Susscr TRBV7-2*01 F	Susscr TRBD1*01	Susscr TRBJ1-1*01 F	CASSLDRAENTEVFF	CASSLDRAENTEVFF	>= 3
CCTTCATAGCGATTGC-1_1	pig 78	KO	pTRAV18-2	TRAJ49*01	Susscr TRBV20-2*01 F	Susscr TRBD1*01	Susscr TRBJ3-4*01 F	CAASPLRTRGDTQHF	CAASPLRTRGDTQHF	>= 3
CCTTCTCTCCGACGCA-1_1	pig 78	KO	pTRAV27	TRAJ29*01	Susscr TRBV19*01 F	Susscr TRBD1*01	Susscr TRBJ3-4*01 F	CASSIGTGGAQNTQHF	CASSIGTGGAQNTQHF	>= 3
CCTTGAGCACCGACAC-1_1	pig 78	KO	pTRAV8-2-2	TRAJ17*01	Susscr TRBV21*01 F	Susscr TRBD1*01	Susscr TRBJ2-6*01 F	CASSKYRDSYEQIF	CASSKYRDSYEQIF	1
CCTTGTAGTGGATGTT-1_1	pig 78	KO	pTRDV1-4-5	TRAJ47*01	Susscr TRBV1*01 F	Susscr TRBD1*01	Susscr TRBJ1-1*01 F	CTCEDAANTEVFF	CTCEDAANTEVFF	>= 3
CCTTTAGGTGTCCGGG-1_1	pig 78	KO	pTRAV18-2	TRAJ56*01	Susscr TRBV20-2*01 F	Susscr TRBD3*01	Susscr TRBJ3-2*01 F	CGASDRARRAAQLYF	CGASDRARRAAQLYF	2
CGAAACCTCCGCATAA-1_1	pig 78	KO	pTRAV18-2	TRAJ49*01	Susscr TRBV20-2*01 F	Susscr TRBD1*01	Susscr TRBJ3-4*01 F	CAASPLRTRGDTQHF	CAASPLRTRGDTQHF	>= 3
CGAACAGAGCATTACG-1_1	pig 78	KO	pTRADV17-2-1	TRAJ43*01	Susscr TRBV20-3*01 F	Susscr TRBD1*01	Susscr TRBJ1-1*01 F	CGASERSSRRTEVFF	CGASERSSRRTEVFF	>= 3
CGAACAGAGGTAAGTA-1_1	pig 78	KO	pTRAV8-3-1	TRAJ13*01	Susscr TRBV4-3*01 F, or Susscr TRBV4-4*01 F	Susscr TRBD1*01	Susscr TRBJ1-5*01 F	CASSTGFEKLIF	CASSTGFEKLIF	>= 3
CGAAGATAGGCCCTGA-1_1	pig 78	KO	pTRADV17-3-1	TRAJ43*01	Susscr TRBV20-2*01 F	Susscr TRBD3*01	Susscr TRBJ3-2*01 F	CGASDRRSRAAQLYF	CGASDRRSRAAQLYF	1
CGAAGCCGTAGAGGCG-1_1	pig 78	KO	pTRAV26-2	TRAJ31*01	Susscr TRBV4-3*01 F, or Susscr TRBV4-4*01 F	Susscr TRBD1*01	Susscr TRBJ2-4*01 F	CASRQGQTQYF	CASRQGQTQYF	>= 3
CGAAGGGGTGGAACCC-1_1	pig 78	KO	pTRAV18-1	TRAJ5*01	Susscr TRBV15*01 F	Susscr TRBD1*01	Susscr TRBJ1-1*01 F	CASSGGNTEVFF	CASSGGNTEVFF	1
CGAAGGTCAAATCTAT-1_1	pig 78	KO	pTRAV2	TRAJ27*01	Susscr TRBV20-3*01 F	Susscr TRBD1*01	Susscr TRBJ2-1*01 F	CGGLLGRGRDDLHF	CGGLLGRGRDDLHF	>= 3
CGAAGTCTCAAGCCTA-1_1	pig 78	KO	pTRAV8-2-1	TRAJ15*01	Susscr TRBV20-2*01 F	Susscr TRBD1*01	Susscr TRBJ1-1*01 F	CAATLSRGEVFF	CAATLSRGEVFF	>= 3
CGAAGTCTCGGCGTAT-1_1	pig 78	KO	pTRAV36/DV7-2	TRAJ43*01	Susscr TRBV27*01 F	Susscr TRBD1*01	Susscr TRBJ1-1*01 F	CASSVSDRAEVFF	CASSVSDRAEVFF	>= 3
CGAAGTGAGAGTGATA-1_1	pig 78	KO	pTRAV12-2-2	TRAJ57*01	Susscr TRBV20-2*01 F	Susscr TRBD1*01	Susscr TRBJ1-7*01 F	CGAQGQGGRSPLHF	CGAQGQGGRSPLHF	2
CGAATCTCAAGGGTTA-1_1	pig 78	KO	pTRADV17-3-1	TRAJ10*01	Susscr TRBV19*01 F	Susscr TRBD1*01	Susscr TRBJ3-5*01 F	CASSMASETQYF	CASSMASETQYF	>= 3
CGAATCTCAGGGTGCA-1_1	pig 78	KO	pTRAV23/DV6-1	TRAJ20*01	Susscr TRBV20-2*01 F	Susscr TRBD1*01	Susscr TRBJ2-6*01 F	CAASDTGRDEQIF	CAASDTGRDEQIF	>= 3
CGAATGCTCATGCAAT-1_1	pig 78	KO	pTRAV36/DV7-2	TRAJ43*01	Susscr TRBV27*01 F	Susscr TRBD1*01	Susscr TRBJ1-1*01 F	CASSVSDRAEVFF	CASSVSDRAEVFF	>= 3
CGAATGGAGGCAATTT-1_1	pig 78	KO	pTRADV17-3-1	TRAJ52*01	Susscr TRBV20-2*01 F	Susscr TRBD1*01	Susscr TRBJ1-1*01 F	CGASARDSRNTEVFF	CGASARDSRNTEVFF	>= 3
CGAATGGAGGGGATCA-1_1	pig 78	KO	pTRAV18-2	TRAJ42*01	Susscr TRBV2-4*01 F	Susscr TRBD1*01	Susscr TRBJ2-2*01 F	CASRDRGGTGQLYF	CASRDRGGTGQLYF	>= 3
CGAATTTAGGTAATTC-1_1	pig 78	KO	pTRADV17-3-1	TRAJ27*01	Susscr TRBV20-3*01 F	Susscr TRBD1*01	Susscr TRBJ1-1*01 F	CGASPRDRRITEVFF	CGASPRDRRITEVFF	>= 3
CGACACCCACTAAATT-1_1	pig 78	KO	pTRAV18-2	TRAJ47*01	Susscr TRBV19*01 F	Susscr TRBD1*01	Susscr TRBJ3-3*01 F	CASSMGQGDPLYF	CASSMGQGDPLYF	>= 3
CGACAGAAGAGAATCA-1_1	pig 78	KO	pTRAV18-2	TRAJ6*01	Susscr TRBV30*01 F	Susscr TRBD2*01	Susscr TRBJ2-1*01 F	CAWKLHNDLHF	CAWKLHNDLHF	1
CGACAGAAGAGCGGTA-1_1	pig 78	KO	pTRAV18-2	TRAJ43*01	Susscr TRBV20-2*01 F	Susscr TRBD1*01	Susscr TRBJ1-7*01 F	CGASDRGTRNSPLHF	CGASDRGTRNSPLHF	2
CGACAGAAGCGTACAC-1_1	pig 78	KO	pTRADV17-2-1	TRAJ56*01	Susscr TRBV20-2*01 F	Susscr TRBD1*01	Susscr TRBJ2-1*01 F	CGAQNLDSRVNDLHF	CGAQNLDSRVNDLHF	1
CGACCCTTCCTGCAAA-1_1	pig 78	KO	pTRDV1-4-5	TRAJ39*01	Susscr TRBV27*01 F	Susscr TRBD1*01	Susscr TRBJ2-6*01 F	CASSVSGTGGEQIF	CASSVSGTGGEQIF	>= 3
CGACGCATCCACCATT-1_1	pig 78	KO	pTRAV2	TRAJ31*01	Susscr TRBV19*01 F	Susscr TRBD2*01	Susscr TRBJ2-5*01 F	CASSHEEGATLTF	CASSHEEGATLTF	>= 3
CGACGTAGTCATTATC-1_1	pig 78	KO	pTRAV25	TRAJ7*01	Susscr TRBV12-2*01 P	Susscr TRBD2*01	Susscr TRBJ2-1*01 F	CASSMGFDLHF	CASSMGFDLHF	1
CGACTCCTCATACCTC-1_1	pig 78	KO	pTRAV16	TRAJ49*01	Susscr TRBV20-2*01 F	Susscr TRBD1*01	Susscr TRBJ3-3*01 F	CGASSQGGRADPLYF	CGASSQGGRADPLYF	>= 3
CGACTCTGTATCGCAG-1_1	pig 78	KO	pTRAV8-3-1	TRAJ13*01	Susscr TRBV4-3*01 F, or Susscr TRBV4-4*01 F	Susscr TRBD1*01	Susscr TRBJ1-5*01 F	CASSTGFEKLIF	CASSTGFEKLIF	>= 3
CGACTCTGTCGACCCC-1_1	pig 78	KO	pTRAV18-2	TRAJ49*01	Susscr TRBV20-2*01 F	Susscr TRBD1*01	Susscr TRBJ1-7*01 F	CAASDRASRNSPLHF	CAASDRASRNSPLHF	>= 3
CGAGCGTGTCTCGCCA-1_1	pig 78	KO	pTRAV18-2	TRAJ27*01	Susscr TRBV12-1*01 F	Susscr TRBD1*01	Susscr TRBJ2-6*01 F	CASSQDDEQIF	CASSQDDEQIF	1
CGAGGAGGTGTCGAGC-1_1	pig 78	KO	pTRADV17-3-1	TRAJ13*01	Susscr TRBV19*01 F	Susscr TRBD1*01	Susscr TRBJ3-3*01 F	CASSITGDPLYF	CASSITGDPLYF	1
CGAGTGTTCCGTTCGC-1_1	pig 78	KO	pTRAV18-2	TRAJ56*01	Susscr TRBV20-2*01 F	Susscr TRBD3*01	Susscr TRBJ3-2*01 F	CGASDRARRAAQLYF	CGASDRARRAAQLYF	2
CGAGTGTTCGGTGCAT-1_1	pig 78	KO	pTRAV18-1	TRAJ43*01	Susscr TRBV20-2*01 F	Susscr TRBD1*01	Susscr TRBJ1-7*01 F	CAASDRASRNSPLHF	CAASDRASRNSPLHF	>= 3
CGATAATTCCCGTGTC-1_1	pig 78	KO	pTRAV3	TRAJ7*01	Susscr TRBV4-1*01 F	Susscr TRBD2*01	Susscr TRBJ2-4*01 F	CASSRAGGAFSQTQYF	CASSRAGGAFSQTQYF	>= 3
CGATACATCCAAGACC-1_1	pig 78	KO	pTRAV12-2-2	TRAJ8*01	Susscr TRBV2-4*01 F	Susscr TRBD1*01	Susscr TRBJ1-5*01 F	CASSSAGPDEKLIF	CASSSAGPDEKLIF	1
CGATAGCTCCTGAACA-1_1	pig 78	KO	pTRDV1-4-5	TRAJ39*01	Susscr TRBV27*01 F	Susscr TRBD1*01	Susscr TRBJ2-6*01 F	CASSVSGTGGEQIF	CASSVSGTGGEQIF	>= 3
CGATCAATCAACGTAT-1_1	pig 78	KO	pTRAV18-2	TRAJ23*01	Susscr TRBV1*01 F	Susscr TRBD1*01	Susscr TRBJ1-1*01 F	CTCRQGTRDEVFF	CTCRQGTRDEVFF	>= 3
CGATCAATCGGCGTTG-1_1	pig 78	KO	pTRAV18-2	TRAJ47*01	Susscr TRBV7-1*01 F	Susscr TRBD1*01	Susscr TRBJ1-2*01 F	CASSWAGGYYNF	CASSWAGGYYNF	>= 3
CGATGGGCAGCATCGC-1_1	pig 78	KO	pTRAV36/DV7-1	TRAJ12*01	Susscr TRBV20-2*01 F	Susscr TRBD2*01	Susscr TRBJ2-3*01 F	CGAIFGLWGDIQYF	CGAIFGLWGDIQYF	1
CGATGGTTCACTCTTA-1_1	pig 78	KO	pTRAV26-2	TRAJ46*01	Susscr TRBV12-1*01 F	Susscr TRBD1*01	Susscr TRBJ2-3*01 F	CASSVRARGDIQYF	CASSVRARGDIQYF	1
CGATGGTTCATGGCGT-1_1	pig 78	KO	pTRAV28	TRAJ7*01	Susscr TRBV4-1*01 F	Susscr TRBD1*01	Susscr TRBJ1-2*01 F	CASSRDHRGEYNF	CASSRDHRGEYNF	1
CGATGTATCAGCGTAC-1_1	pig 78	KO	pTRAV16	TRAJ46*01	Susscr TRBV4-1*01 F	Susscr TRBD2*01	Susscr TRBJ2-3*01 F	CASSELLGIQYF	CASSELLGIQYF	2
CGATGTTCAGCTTAGT-1_1	pig 78	KO	pTRAV8-2-2	TRAJ20*01	Susscr TRBV7-1*01 F	Susscr TRBD2*01	Susscr TRBJ2-5*01 F	CASSLVRGTGATLTF	CASSLVRGTGATLTF	>= 3
CGATTCCGTGTTGCGA-1_1	pig 78	KO	pTRAV18-2	TRAJ36*01	Susscr TRBV19*01 F	Susscr TRBD3*01	Susscr TRBJ3-3*01 F	CASSILPSTDPLYF	CASSILPSTDPLYF	>= 3
CGATTGCAGACGGCAA-1_1	pig 78	KO	pTRADV17-3-1	TRAJ30*01	Susscr TRBV1*01 F	Susscr TRBD1*01	Susscr TRBJ1-1*01 F	CTCSENRGGKVFF	CTCSENRGGKVFF	1
CGCAATTCACCTACGA-1_1	pig 78	KO	pTRAV18-2	TRAJ43*01	Susscr TRBV20-3*01 F	Susscr TRBD2*01	Susscr TRBJ2-4*01 F	CGASDMGRRAQTQYF	CGASDMGRRAQTQYF	1
CGCACCCGTCATGGGC-1_1	pig 78	KO	pTRAV16	TRAJ49*01	Susscr TRBV20-2*01 F	Susscr TRBD1*01	Susscr TRBJ3-3*01 F	CGASSQGGRADPLYF	CGASSQGGRADPLYF	>= 3
CGCACTCTCCTTAACC-1_1	pig 78	KO	pTRAV16	TRAJ49*01	Susscr TRBV20-2*01 F		Susscr TRBJ1-7*01 F	CAASDHSARNSPLHF	CAASDHSARNSPLHF	>= 3
CGCAGGACACAATGGA-1_1	pig 78	KO	pTRAV8-2-1	TRAJ15*01	Susscr TRBV20-2*01 F	Susscr TRBD1*01	Susscr TRBJ1-1*01 F	CAATLSRGEVFF	CAATLSRGEVFF	>= 3
CGCAGTAGTCCGACAA-1_1	pig 78	KO	pTRAV25	TRAJ56*01	Susscr TRBV20-2*01 F	Susscr TRBD1*01	Susscr TRBJ1-7*01 F	CGASPRDRRHSPLHF	CGASPRDRRHSPLHF	1
CGCAGTCCAGGTAAGC-1_1	pig 78	KO	pTRAV8-3-1	TRAJ47*01	Susscr TRBV27*01 F	Susscr TRBD1*01	Susscr TRBJ1-1*01 F	CASSVSDRGEVFF	CASSVSDRGEVFF	>= 3
CGCATAATCATGCAAT-1_1	pig 78	KO	pTRAV18-2	TRAJ47*01	Susscr TRBV5-1*01 F	Susscr TRBD1*01	Susscr TRBJ1-3*01 F	CASSHGGGDTYFF	CASSHGGGDTYFF	>= 3
CGCATACAGCGAGTAG-1_1	pig 78	KO	pTRADV17-2-1	TRAJ43*01	Susscr TRBV20-3*01 F	Susscr TRBD1*01	Susscr TRBJ1-1*01 F	CGASERSSRRTEVFF	CGASERSSRRTEVFF	>= 3
CGCATATCAACTGGGG-1_1	pig 78	KO	pTRAV8-2-1	TRAJ22*01	Susscr TRBV19*01 F	Susscr TRBD2*01	Susscr TRBJ2-1*01 F	CASSIDFYGDNDLHF	CASSIDFYGDNDLHF	>= 3
CGCATATCACCTCATC-1_1	pig 78	KO	pTRADV17-3-1	TRAJ27*01	Susscr TRBV20-3*01 F	Susscr TRBD1*01	Susscr TRBJ1-1*01 F	CGASPRDRRITEVFF	CGASPRDRRITEVFF	>= 3
CGCATCACAGCGGACA-1_1	pig 78	KO	pTRAV26-2	TRAJ48*01	Susscr TRBV12-1*01 F	Susscr TRBD1*01	Susscr TRBJ1-1*01 F	CASSVAGREVFF	CASSVAGREVFF	>= 3
CGCATTAAGCATTACG-1_1	pig 78	KO	pTRADV17-3-1	TRAJ43*01	Susscr TRBV20-2*01 F	Susscr TRBD1*01	Susscr TRBJ1-1*01 F	CGASSRGARVTEVFF	CGASSRGARVTEVFF	2
CGCCCGTGTGCCCGTC-1_1	pig 78	KO	pTRADV17-2-3	TRAJ15*01	Susscr TRBV20-2*01 F	Susscr TRBD1*01	Susscr TRBJ1-7*01 F	CGAREKTGLDNSPLHF	CGAREKTGLDNSPLHF	1
CGCCGTCGTAGCCTTC-1_1	pig 78	KO	pTRAV18-2	TRAJ47*01	Susscr TRBV19*01 F	Susscr TRBD1*01	Susscr TRBJ3-3*01 F	CASSMGQGDPLYF	CASSMGQGDPLYF	>= 3
CGCCGTCGTATGGAGA-1_1	pig 78	KO	pTRADV17-3-3	TRAJ21*01	Susscr TRBV1*01 F	Susscr TRBD1*01	Susscr TRBJ1-1*01 F	CTCRQGTRDEVFF	CTCRQGTRDEVFF	>= 3
CGCCGTTTCCACTCTG-1_1	pig 78	KO	pTRAV8-2-2	TRAJ20*01	Susscr TRBV7-1*01 F	Susscr TRBD2*01	Susscr TRBJ2-5*01 F	CASSLVRGTGATLTF	CASSLVRGTGATLTF	>= 3
CGCCGTTTCGCATCGG-1_1	pig 78	KO	pTRADV17-3-3	TRAJ40*01	Susscr TRBV7-2*01 F		Susscr TRBJ3-2*01 F	CASSLLALNAAQLYF	CASSLLALNAAQLYF	1
CGCCTAGAGAAAGCCG-1_1	pig 78	KO	pTRAV16	TRAJ49*01	Susscr TRBV20-2*01 F		Susscr TRBJ1-7*01 F	CAASDHSARNSPLHF	CAASDHSARNSPLHF	>= 3
CGCCTATGTATTGAGC-1_1	pig 78	KO	pTRAV18-2	TRAJ43*01	Susscr TRBV20-2*01 F	Susscr TRBD1*01	Susscr TRBJ1-1*01 F	CGASARDTRNTEVFF	CGASARDTRNTEVFF	>= 3
CGCCTGAAGGCCACAT-1_1	pig 78	KO	pTRAV26-2	TRAJ26*01	Susscr TRBV1*01 F	Susscr TRBD1*01	Susscr TRBJ1-2*01 F	CTCSGSGQGGGYNF	CTCSGSGQGGGYNF	1
CGCGAAGCACGCCTAA-1_1	pig 78	KO	pTRADV8	TRAJ42*01	Susscr TRBV4-1*01 F	Susscr TRBD1*01	Susscr TRBJ1-7*01 F	CATQGFYNSPLHF	CATQGFYNSPLHF	1
CGCGATTAGCACCTCC-1_1	pig 78	KO	pTRDV1-4-1	TRAJ53*01	Susscr TRBV19*01 F	Susscr TRBD1*01	Susscr TRBJ3-3*01 F	CASSYGQGDPLYF	CASSYGQGDPLYF	>= 3
CGCGCATCAGCGCTTA-1_1	pig 78	KO	pTRDV1-4-1	TRAJ53*01	Susscr TRBV19*01 F	Susscr TRBD1*01	Susscr TRBJ3-3*01 F	CASSYGQGDPLYF	CASSYGQGDPLYF	>= 3
CGCGCTCGTGGATGTT-1_1	pig 78	KO	pTRAV8-3-1	TRAJ18*01	Susscr TRBV30*01 F	Susscr TRBD1*01	Susscr TRBJ1-1*01 F	CAWSLQGGRMAAEVFF	CAWSLQGGRMAAEVFF	1
CGCGGATGTAAACGCT-1_1	pig 78	KO	pTRAV26-2	TRAJ31*01	Susscr TRBV4-3*01 F, or Susscr TRBV4-4*01 F	Susscr TRBD1*01	Susscr TRBJ2-4*01 F	CASRQGQTQYF	CASRQGQTQYF	>= 3
CGCGGATGTATGTTGA-1_1	pig 78	KO	pTRAV18-1	TRAJ6*01	Susscr TRBV4-3*01 F, or Susscr TRBV4-4*01 F	Susscr TRBD1*01	Susscr TRBJ1-2*01 F	CASSRDRGHDYNF	CASSRDRGHDYNF	1
CGCGGATGTGTCGAAT-1_1	pig 78	KO	pTRAV16	TRAJ49*01	Susscr TRBV20-2*01 F	Susscr TRBD1*01	Susscr TRBJ3-3*01 F	CGASSQGGRADPLYF	CGASSQGGRADPLYF	>= 3
CGCGGTATCACTCTGT-1_1	pig 78	KO	pTRADV17-2-1	TRAJ43*01	Susscr TRBV20-3*01 F	Susscr TRBD1*01	Susscr TRBJ1-1*01 F	CGASERSSRRTEVFF	CGASERSSRRTEVFF	>= 3
CGCGGTATCCTGTATC-1_1	pig 78	KO	pTRAV18-2	TRAJ27*01	Susscr TRBV20-3*01 F	Susscr TRBD1*01	Susscr TRBJ1-7*01 F	CGASPRDRRNSPLHF	CGASPRDRRNSPLHF	>= 3
CGCGTAAGTGGGTTCA-1_1	pig 78	KO	pTRAV26-2	TRAJ16*01	Susscr TRBV20-3*01 F	Susscr TRBD1*01	Susscr TRBJ2-6*01 F	CGASRDEQIF	CGASRDEQIF	1
CGCGTACCACCTGCAA-1_1	pig 78	KO	pTRADV17-2-1	TRAJ32*01	Susscr TRBV20-2*01 F	Susscr TRBD3*01	Susscr TRBJ3-2*01 F	CGASSRSSRAAQLYF	CGASSRSSRAAQLYF	>= 3
CGCGTCAAGCGAACAG-1_1	pig 78	KO	pTRADV17-3-3	TRAJ37*01	Susscr TRBV30*01 F	Susscr TRBD1*01	Susscr TRBJ2-6*01 F	CASSGFRNSYEQIF	CASSGFRNSYEQIF	2
CGCTAAATCACACAAT-1_1	pig 78	KO	pTRAV21	TRAJ42*01	Susscr TRBV27*01 F	Susscr TRBD1*01	Susscr TRBJ1-3*01 F	CASSVSGGDTYFF	CASSVSGGDTYFF	2
CGCTAAGGTGTAACGT-1_1	pig 78	KO	pTRADV8	TRAJ56*01	Susscr TRBV20-2*01 F	Susscr TRBD3*01	Susscr TRBJ3-2*01 F	CGASDRNRRAAQLYF	CGASDRNRRAAQLYF	>= 3
CGCTATAAGCTCGAAC-1_1	pig 78	KO	pTRAV16	TRAJ49*01	Susscr TRBV20-2*01 F		Susscr TRBJ1-7*01 F	CAASDHSARNSPLHF	CAASDHSARNSPLHF	>= 3
CGCTGCAAGAATGCCC-1_1	pig 78	KO	pTRAV18-2	TRAJ52*01	Susscr TRBV19*01 F	Susscr TRBD1*01	Susscr TRBJ1-3*01 F	CASSWGQGDTYFF	CASSWGQGDTYFF	>= 3
CGCTGCCGTACTTCTG-1_1	pig 78	KO	pTRAV41	TRAJ57*01	Susscr TRBV5-1*01 F	Susscr TRBD1*01	Susscr TRBJ2-3*01 F	CASSPGQGIQYF	CASSPGQGIQYF	1
CGCTGTGAGGGTTAGG-1_1	pig 78	KO	pTRADV17-3-1	TRAJ28*01	Susscr TRBV5-1*01 F	Susscr TRBD1*01	Susscr TRBJ3-2*01 F	CASSLEGAQLYF	CASSLEGAQLYF	2
CGCTTCATCACGCGCA-1_1	pig 78	KO	pTRADV17-3-1	TRAJ49*01	Susscr TRBV5-1*01 F	Susscr TRBD1*01	Susscr TRBJ3-4*01 F	CASSGQGGRQNTQHF	CASSGQGGRQNTQHF	2
CGCTTCATCACGTCAA-1_1	pig 78	KO	pTRAV26-2	TRAJ31*01	Susscr TRBV4-3*01 F, or Susscr TRBV4-4*01 F	Susscr TRBD1*01	Susscr TRBJ2-4*01 F	CASRQGQTQYF	CASRQGQTQYF	>= 3
CGCTTCATCAGACTTG-1_1	pig 78	KO	pTRADV17-2-1	TRAJ22*01	Susscr TRBV20-2*01 F	Susscr TRBD1*01	Susscr TRBJ2-1*01 F	CGATGNDLHF	CGATGNDLHF	1
CGCTTCGGTACATTTC-1_1	pig 78	KO	pTRAV16	TRAJ49*01	Susscr TRBV20-2*01 F		Susscr TRBJ1-7*01 F	CAASDHSARNSPLHF	CAASDHSARNSPLHF	>= 3
CGCTTGGAGGTAGTAA-1_1	pig 78	KO	pTRAV26-2	TRAJ49*01	Susscr TRBV19*01 F	Susscr TRBD1*01	Susscr TRBJ3-3*01 F	CASSMGQGDPLYF	CASSMGQGDPLYF	>= 3
CGCTTTAGTATGTCGG-1_1	pig 78	KO	pTRAV18-2	TRAJ33*01	Susscr TRBV30*01 F	Susscr TRBD1*01	Susscr TRBJ1-1*01 F	CAWANTGDTEVFF	CAWANTGDTEVFF	1
CGGAAACCAACTTTAG-1_1	pig 78	KO	pTRAV16	TRAJ49*01	Susscr TRBV20-2*01 F		Susscr TRBJ1-7*01 F	CAASDHSARNSPLHF	CAASDHSARNSPLHF	>= 3
CGGAAACCACGGGTAG-1_1	pig 78	KO	pTRADV17-2-1	TRAJ43*01	Susscr TRBV20-2*01 F	Susscr TRBD1*01	Susscr TRBJ1-1*01 F	CGASDRAKRNTEVFF	CGASDRAKRNTEVFF	>= 3
CGGAATGAGCGATTCA-1_1	pig 78	KO	pTRAV26-2	TRAJ42*01	Susscr TRBV7-2*01 F	Susscr TRBD2*01	Susscr TRBJ2-2*01 F	CASSFMGGNTGQLYF	CASSFMGGNTGQLYF	1
CGGACCTCAATTAAGA-1_1	pig 78	KO	pTRAV18-2	TRAJ42*01	Susscr TRBV2-4*01 F	Susscr TRBD1*01	Susscr TRBJ2-2*01 F	CASRDRGGTGQLYF	CASRDRGGTGQLYF	>= 3
CGGATAGAGGGAAGCC-1_1	pig 78	KO	pTRAV18-2	TRAJ50*01	Susscr TRBV20-3*01 F	Susscr TRBD1*01	Susscr TRBJ1-1*01 F	CGASSRDRRYTEVFF	CGASSRDRRYTEVFF	1
CGGCAATTCCTATGCT-1_1	pig 78	KO	pTRAV16	TRAJ56*01	Susscr TRBV20-2*01 F	Susscr TRBD3*01	Susscr TRBJ3-3*01 F	CGASARRARSDPLYF	CGASARRARSDPLYF	2
CGGCCTTTCCGCCGTT-1_1	pig 78	KO	pTRAV18-2	TRAJ52*01	Susscr TRBV19*01 F	Susscr TRBD1*01	Susscr TRBJ3-3*01 F	CASSMGQGDPLYF	CASSMGQGDPLYF	>= 3
CGGCTTGAGACTCCAA-1_1	pig 78	KO	pTRAV16	TRAJ13*01	Susscr TRBV4-1*01 F	Susscr TRBD2*01	Susscr TRBJ2-1*01 F	CASSRWESSYNDLHF	CASSRWESSYNDLHF	>= 3
CGGGATAAGGGCGAGT-1_1	pig 78	KO	pTRADV17-2-1	TRAJ43*01	Susscr TRBV20-2*01 F	Susscr TRBD1*01	Susscr TRBJ1-1*01 F	CGASDRAKRNTEVFF	CGASDRAKRNTEVFF	>= 3
CGGGGATAGAGAAGCT-1_1	pig 78	KO	pTRADV17-3-2	TRAJ40*01	Susscr TRBV19*01 F	Susscr TRBD1*01	Susscr TRBJ3-2*01 F	CASSIKGAAQLYF	CASSIKGAAQLYF	1
CGGGGTACAACTGAGA-1_1	pig 78	KO	pTRAV2	TRAJ27*01	Susscr TRBV20-3*01 F	Susscr TRBD1*01	Susscr TRBJ2-1*01 F	CGGLLGRGRDDLHF	CGGLLGRGRDDLHF	>= 3
CGGGGTTGTCTATTGT-1_1	pig 78	KO	pTRAV25	TRAJ33*01	Susscr TRBV1*01 F	Susscr TRBD1*01	Susscr TRBJ1-2*01 F	CTCSTGQGDYNF	CTCSTGQGDYNF	1
CGGGTAGCAAGTCTTA-1_1	pig 78	KO	pTRDV1-4-5	TRAJ48*01	Susscr TRBV2-1*01 P	Susscr TRBD1*01	Susscr TRBJ3-4*01 F	CASSPPDRGGNTQHF	CASSPPDRGGNTQHF	>= 3
CGGGTATTCCGAACAC-1_1	pig 78	KO	pTRAV8-3-1	TRAJ13*01	Susscr TRBV4-1*01 F	Susscr TRBD1*01	Susscr TRBJ2-1*01 F	CASGRDRFEDLHF	CASGRDRFEDLHF	1
CGGGTCATCAAATGTC-1_1	pig 78	KO	pTRADV17-3-1	TRAJ29*01	Susscr TRBV4-3*01 F, or Susscr TRBV4-4*01 F	Susscr TRBD3*01	Susscr TRBJ3-2*01 F	CASSIGGGGLWAAQLYF	CASSIGGGGLWAAQLYF	2
CGGTCCTTCCGATGTA-1_1	pig 78	KO	pTRAV18-2	TRAJ52*01	Susscr TRBV20-2*01 F	Susscr TRBD2*01	Susscr TRBJ2-2*01 F	CGASDLGKHGAAVF	CGASDLGKHGAAVF	1
CGGTGCATCACCTCCA-1_1	pig 78	KO	pTRADV17-2-1	TRAJ47*01	Susscr TRBV20-3*01 F	Susscr TRBD2*01	Susscr TRBJ2-3*01 F	CGASERSSRADIQYF	CGASERSSRADIQYF	2
CGGTGTTAGATGGGCA-1_1	pig 78	KO	pTRAV18-2	TRAJ34*01	Susscr TRBV20-3*01 F	Susscr TRBD2*01	Susscr TRBJ2-5*01 F	CGASDRSSRLTGATLTF	CGASDRSSRLTGATLTF	>= 3
CGGTTACAGCTAGTAT-1_1	pig 78	KO	pTRAV14/DV4-2	TRAJ2*01	Susscr TRBV2-4*01 F	Susscr TRBD1*01	Susscr TRBJ2-6*01 F	CASSSGTGFYEQIF	CASSSGTGFYEQIF	1
CGGTTAGGTCCTTTAG-1_1	pig 78	KO	pTRDV1-4-1	TRAJ53*01	Susscr TRBV19*01 F	Susscr TRBD1*01	Susscr TRBJ3-3*01 F	CASSYGQGDPLYF	CASSYGQGDPLYF	>= 3
CGGTTAGGTCGAAGCC-1_1	pig 78	KO	pTRAV26-2	TRAJ35*01	Susscr TRBV4-5*01 F	Susscr TRBD3*01	Susscr TRBJ3-5*01 F	CASSMGGYSETQYF	CASSMGGYSETQYF	>= 3
CGGTTCGAGATTGAGA-1_1	pig 78	KO	pTRAV18-2	TRAJ43*01	Susscr TRBV19*01 F	Susscr TRBD1*01	Susscr TRBJ3-3*01 F	CASSMGQGDPLYF	CASSMGQGDPLYF	>= 3
CGGTTTCGTGGCTCCC-1_1	pig 78	KO	pTRAV8-2-1	TRAJ15*01	Susscr TRBV20-2*01 F	Susscr TRBD1*01	Susscr TRBJ1-1*01 F	CAATLSRGEVFF	CAATLSRGEVFF	>= 3
CGTAAATTCAAGCCAC-1_1	pig 78	KO	pTRAV2	TRAJ31*01	Susscr TRBV20-2*01 F	Susscr TRBD1*01	Susscr TRBJ1-1*01 F	CAATLSRGEVFF	CAATLSRGEVFF	>= 3
CGTAAATTCCGAAGTC-1_1	pig 78	KO	pTRAV8-2-2	TRAJ35*01	Susscr TRBV4-1*01 F	Susscr TRBD1*01	Susscr TRBJ2-3*01 F	CASSSVRGGYDIQYF	CASSSVRGGYDIQYF	>= 3
CGTACACAGCTGGGTT-1_1	pig 78	KO	pTRAV18-2	TRAJ56*01	Susscr TRBV20-3*01 F	Susscr TRBD1*01	Susscr TRBJ1-7*01 F	CGASDRGTRGSPLHF	CGASDRGTRGSPLHF	>= 3
CGTACATCAACAACCT-1_1	pig 78	KO	pTRAV8-2-1	TRAJ34*01	Susscr TRBV20-3*01 F	Susscr TRBD1*01	Susscr TRBJ2-6*01 F	CGARIDRTYEQIF	CGARIDRTYEQIF	1
CGTACCTGTATTGTCT-1_1	pig 78	KO	pTRADV17-3-1	TRAJ52*01	Susscr TRBV4-1*01 F	Susscr TRBD1*01	Susscr TRBJ1-2*01 F	CASSSGGTGEFF	CASSSGGTGEFF	1
CGTAGCTAGCGCGTCA-1_1	pig 78	KO	pTRAV18-2	TRAJ47*01	Susscr TRBV19*01 F	Susscr TRBD1*01	Susscr TRBJ3-3*01 F	CASSMGQGDPLYF	CASSMGQGDPLYF	>= 3
CGTATAAGTATGGTCG-1_1	pig 78	KO	pTRDV1-4-5	TRAJ39*01	Susscr TRBV27*01 F	Susscr TRBD1*01	Susscr TRBJ2-6*01 F	CASSVSGTGGEQIF	CASSVSGTGGEQIF	>= 3
CGTATCTTCCACTTAC-1_1	pig 78	KO	pTRADV17-2-1	TRAJ49*01	Susscr TRBV19*01 F	Susscr TRBD1*01	Susscr TRBJ3-3*01 F	CASSMGQGDPLYF	CASSMGQGDPLYF	>= 3
CGTATTGAGCGTTACA-1_1	pig 78	KO	pTRAV2	TRAJ27*01	Susscr TRBV20-3*01 F	Susscr TRBD1*01	Susscr TRBJ2-1*01 F	CGGLLGRGRDDLHF	CGGLLGRGRDDLHF	>= 3
CGTCAATCACTAACTA-1_1	pig 78	KO	pTRAV26-2	TRAJ31*01	Susscr TRBV27*01 F	Susscr TRBD1*01	Susscr TRBJ1-7*01 F	CASSVSGDSNSPLHF	CASSVSGDSNSPLHF	1
CGTCAGAGTAGCAATC-1_1	pig 78	KO	pTRAV8-3-1	TRAJ8*01	Susscr TRBV7-2*01 F	Susscr TRBD1*01	Susscr TRBJ1-2*01 F	CASSLGGDYNF	CASSLGGDYNF	1
CGTCAGAGTGCTTAGG-1_1	pig 78	KO	pTRADV17-3-1	TRAJ43*01	Susscr TRBV20-2*01 F	Susscr TRBD1*01	Susscr TRBJ1-1*01 F	CGASDRGGRRTEVFF	CGASDRGGRRTEVFF	>= 3
CGTCAGTAGACATATC-1_1	pig 78	KO	pTRAV26-2	TRAJ40*01	Susscr TRBV12-1*01 F	Susscr TRBD2*01	Susscr TRBJ2-3*01 F	CASSGAVEQDIQYF	CASSGAVEQDIQYF	2
CGTCATAAGAGCATGG-1_1	pig 78	KO	pTRAV16	TRAJ49*01	Susscr TRBV20-2*01 F	Susscr TRBD1*01	Susscr TRBJ3-3*01 F	CGASQQTGRGTDPLYF	CGASQQTGRGTDPLYF	>= 3
CGTCGGGGTAACGCAT-1_1	pig 78	KO	pTRAV16	TRAJ49*01	Susscr TRBV20-2*01 F		Susscr TRBJ1-7*01 F	CAASDHSARNSPLHF	CAASDHSARNSPLHF	>= 3
CGTCGGGGTGTCCCTG-1_1	pig 78	KO	pTRAV18-2	TRAJ42*01	Susscr TRBV19*01 F	Susscr TRBD1*01	Susscr TRBJ3-3*01 F	CASSMGQGDPLYF	CASSMGQGDPLYF	>= 3
CGTCGGTCAACACTCG-1_1	pig 78	KO	pTRADV17-3-1	TRAJ27*01	Susscr TRBV20-3*01 F	Susscr TRBD1*01	Susscr TRBJ1-1*01 F	CGASPRDRRITEVFF	CGASPRDRRITEVFF	>= 3
CGTCGTCTCGCCTAAA-1_1	pig 78	KO	pTRAV2	TRAJ41*01	Susscr TRBV20-2*01 F	Susscr TRBD1*01	Susscr TRBJ1-1*01 F	CGASRRDTRNTEVFF	CGASRRDTRNTEVFF	1
CGTCTAAAGAGCAAGT-1_1	pig 78	KO	pTRAV18-2	TRAJ27*01	Susscr TRBV20-3*01 F	Susscr TRBD1*01	Susscr TRBJ1-7*01 F	CGASPRDRRNSPLHF	CGASPRDRRNSPLHF	>= 3
CGTGAGAAGAACTTCG-1_1	pig 78	KO	pTRAV16	TRAJ49*01	Susscr TRBV20-2*01 F		Susscr TRBJ1-7*01 F	CAASDHSARNSPLHF	CAASDHSARNSPLHF	>= 3
CGTGAGCGTGCTGTCT-1_1	pig 78	KO	pTRADV17-2-3	TRAJ26*01	Susscr TRBV2-4*01 F	Susscr TRBD1*01	Susscr TRBJ1-2*01 F	CASSSGQTYDYNF	CASSSGQTYDYNF	1
CGTGCATAGGGTTCGT-1_1	pig 78	KO	pTRAV18-2	TRAJ41*01	Susscr TRBV15*01 F	Susscr TRBD2*01	Susscr TRBJ2-3*01 F	CASSRSYGGRQDIQYF	CASSRSYGGRQDIQYF	1
CGTGGTTAGCGCCAAT-1_1	pig 78	KO	pTRAV5	TRAJ13*01	Susscr TRBV7-1*01 F	Susscr TRBD1*01	Susscr TRBJ1-1*01 F	CASSVGNTEVFF	CASSVGNTEVFF	2
CGTTAATAGAGGGCGT-1_1	pig 78	KO	pTRDV1-4-5	TRAJ31*01	Susscr TRBV12-1*01 F	Susscr TRBD2*01	Susscr TRBJ2-1*01 F	CASSELWGNDLHF	CASSELWGNDLHF	2
CGTTAGCAGGCTACCG-1_1	pig 78	KO	pTRAV23/DV6-1	TRAJ28*01	Susscr TRBV4-1*01 F	Susscr TRBD1*01	Susscr TRBJ2-3*01 F	CASRRGDIQYF	CASRRGDIQYF	1
CGTTAGCAGGTTGTGC-1_1	pig 78	KO	pTRAV2	TRAJ43*01	Susscr TRBV20-2*01 F	Susscr TRBD1*01	Susscr TRBJ1-7*01 F	CGASNRDSRNSPLHF	CGASNRDSRNSPLHF	1
CGTTCAGCAGGACATA-1_1	pig 78	KO	pTRAV18-2	TRAJ47*01	Susscr TRBV5-1*01 F	Susscr TRBD1*01	Susscr TRBJ1-3*01 F	CASSHGGGDTYFF	CASSHGGGDTYFF	>= 3
CGTTCCGGTAGAATGG-1_1	pig 78	KO	pTRAV12-2-2	TRAJ47*01	Susscr TRBV20-3*01 F	Susscr TRBD2*01	Susscr TRBJ2-3*01 F	CGAKLWGDIQYF	CGAKLWGDIQYF	1
CGTTCGACAACGGGAT-1_1	pig 78	KO	pTRAV18-2	TRAJ31*01	Susscr TRBV7-1*01 F	Susscr TRBD2*01	Susscr TRBJ2-5*01 F	CATELTTGATLTF	CATELTTGATLTF	>= 3
CGTTGCGAGAGCAACG-1_1	pig 78	KO	pTRAV16	TRAJ49*01	Susscr TRBV20-2*01 F		Susscr TRBJ1-7*01 F	CAASDHSARNSPLHF	CAASDHSARNSPLHF	>= 3
CGTTGGAGTACGCATG-1_1	pig 78	KO	pTRAV2	TRAJ26*01	Susscr TRBV2-1*01 P	Susscr TRBD1*01	Susscr TRBJ2-4*01 F	CASSAGQGETQYF	CASSAGQGETQYF	1
CGTTGGTAGACACCCG-1_1	pig 78	KO	pTRAV18-2	TRAJ49*01	Susscr TRBV20-2*01 F	Susscr TRBD1*01	Susscr TRBJ3-4*01 F	CAASPLRTRGDTQHF	CAASPLRTRGDTQHF	>= 3
CGTTGGTAGAGTTTAC-1_1	pig 78	KO	pTRAV18-2	TRAJ50*01	Susscr TRBV20-2*01 F	Susscr TRBD2*01	Susscr TRBJ2-3*01 F	CGASARTSRQDIQYF	CGASARTSRQDIQYF	>= 3
CGTTTCCCACAGTGCC-1_1	pig 78	KO	pTRADV8	TRAJ53*01	Susscr TRBV19*01 F	Susscr TRBD1*01	Susscr TRBJ3-3*01 F	CASSMGQGDPLYF	CASSMGQGDPLYF	>= 3
CGTTTCCCACATGAAG-1_1	pig 78	KO	pTRAV21	TRAJ20*01	Susscr TRBV12-2*01 P	Susscr TRBD1*01	Susscr TRBJ1-3*01 F	CASSMRAVADTYFF	CASSMRAVADTYFF	2
CGTTTGAAGGCGGAGT-1_1	pig 78	KO	pTRAV14/DV4-2	TRAJ2*01	Susscr TRBV2-4*01 F	Susscr TRBD2*01	Susscr TRBJ2-3*01 F	CASSSAGGIQYF	CASSSAGGIQYF	2
CTAAACTAGAACTTCG-1_1	pig 78	KO	pTRAV8-2-2	TRAJ27*01	Susscr TRBV4-1*01 F	Susscr TRBD1*01	Susscr TRBJ2-1*01 F	CASSRVRGGYNDLHF	CASSRVRGGYNDLHF	1
CTAAACTAGCCACTAA-1_1	pig 78	KO	pTRAV18-2	TRAJ26*01	Susscr TRBV27*01 F	Susscr TRBD1*01	Susscr TRBJ2-6*01 F	CASSVSDRGEQIF	CASSVSDRGEQIF	>= 3
CTAACCCGTCTGCATC-1_1	pig 78	KO	pTRADV17-3-1	TRAJ23*01	Susscr TRBV5-3*01 F	Susscr TRBD1*01	Susscr TRBJ1-5*01 F	CASSRDRTNEKLIF	CASSRDRTNEKLIF	1
CTAACCGCACACCCAA-1_1	pig 78	KO	pTRADV17-2-2	TRAJ22*01	Susscr TRBV1*01 F	Susscr TRBD2*01	Susscr TRBJ2-5*01 F	CTCSRTSGAGATLTF	CTCSRTSGAGATLTF	2
CTAACGGGTACGTTCC-1_1	pig 78	KO	pTRADV17-2-1	TRAJ53*01	Susscr TRBV19*01 F		Susscr TRBJ1-7*01 F	CASRVSDNSPLHF	CASRVSDNSPLHF	1
CTAACGGGTCGAGCGT-1_1	pig 78	KO	pTRAV26-1	TRAJ41*01	Susscr TRBV2-4*01 F	Susscr TRBD1*01	Susscr TRBJ2-2*01 F	CASRDRGGTGQLYF	CASRDRGGTGQLYF	>= 3
CTAACTACACATGATC-1_1	pig 78	KO	pTRAV16	TRAJ49*01	Susscr TRBV20-2*01 F		Susscr TRBJ1-7*01 F	CAASDHSARNSPLHF	CAASDHSARNSPLHF	>= 3
CTAACTCTCCAAACCA-1_1	pig 78	KO	pTRADV17-3-3	TRAJ40*01	Susscr TRBV20-2*01 F	Susscr TRBD2*01	Susscr TRBJ2-6*01 F	CAATGGTNSYEQIF	CAATGGTNSYEQIF	1
CTAAGGACAGTGAAAT-1_1	pig 78	KO	pTRAV18-2	TRAJ34*01	Susscr TRBV27*01 F	Susscr TRBD1*01	Susscr TRBJ1-1*01 F	CASSVSDRAEVFF	CASSVSDRAEVFF	>= 3
CTAAGGTGTAGGCCGT-1_1	pig 78	KO	pTRAV18-2	TRAJ31*01	Susscr TRBV7-1*01 F	Susscr TRBD2*01	Susscr TRBJ2-5*01 F	CASEASTGATLTF	CASEASTGATLTF	>= 3
CTAAGGTGTGTTGTGG-1_1	pig 78	KO	pTRADV17-2-3	TRAJ30*01	Susscr TRBV7-2*01 F	Susscr TRBD1*01	Susscr TRBJ1-2*01 F	CASSETGLSYNF	CASSETGLSYNF	1
CTAAGTCCAATCCTAA-1_1	pig 78	KO	pTRAV8-2-1	TRAJ15*01	Susscr TRBV20-2*01 F	Susscr TRBD1*01	Susscr TRBJ1-1*01 F	CAATLSRGEVFF	CAATLSRGEVFF	>= 3
CTAATGAGTGTGAAAG-1_1	pig 78	KO	pTRADV17-3-3	TRAJ53*01	Susscr TRBV4-1*01 F	Susscr TRBD1*01	Susscr TRBJ1-2*01 F	CASSRDWTGYNF	CASSRDWTGYNF	1
CTACAATAGCAAACTT-1_1	pig 78	KO	pTRADV17-3-3	TRAJ21*01	Susscr TRBV1*01 F	Susscr TRBD1*01	Susscr TRBJ1-1*01 F	CTCRQGTRDEVFF	CTCRQGTRDEVFF	>= 3
CTACACAAGAGCGACA-1_1	pig 78	KO	pTRAV18-2	TRAJ42*01	Susscr TRBV2-4*01 F	Susscr TRBD1*01	Susscr TRBJ2-2*01 F	CASRDRGGTGQLYF	CASRDRGGTGQLYF	>= 3
CTACACAAGATTGCAT-1_1	pig 78	KO	pTRADV17-3-2	TRAJ31*01	Susscr TRBV20-3*01 F	Susscr TRBD1*01	Susscr TRBJ1-1*01 F	CGALAGKNTEVFF	CGALAGKNTEVFF	1
CTACAGCAGCAAATTC-1_1	pig 78	KO	pTRAV8-2-2	TRAJ52*01	Susscr TRBV24*01 F	Susscr TRBD2*01	Susscr TRBJ2-6*01 F	CASSWPFGEQIF	CASSWPFGEQIF	1
CTACATACACATCGGC-1_1	pig 78	KO	pTRDV1-4-5	TRAJ47*01	Susscr TRBV1*01 F	Susscr TRBD1*01	Susscr TRBJ1-1*01 F	CTCEDAANTEVFF	CTCEDAANTEVFF	>= 3
CTACGACAGCACCTAA-1_1	pig 78	KO	pTRAV18-2	TRAJ50*01	Susscr TRBV20-2*01 F	Susscr TRBD2*01	Susscr TRBJ2-3*01 F	CGASARTSRQDIQYF	CGASARTSRQDIQYF	>= 3
CTACGCTGTACTGGAT-1_1	pig 78	KO	pTRADV17-2-3	TRAJ50*01	Susscr TRBV20-2*01 F	Susscr TRBD2*01	Susscr TRBJ2-6*01 F	CGATPRAARNGEQIF	CGATPRAARNGEQIF	>= 3
CTACGCTGTCACGTTC-1_1	pig 78	KO	pTRAV8-2-2	TRAJ40*01	Susscr TRBV7-2*01 F	Susscr TRBD2*01	Susscr TRBJ2-4*01 F	CASNEELWGQTQYF	CASNEELWGQTQYF	1
CTACGCTGTGTATTCT-1_1	pig 78	KO	pTRDV1-4-2	TRAJ40*01	Susscr TRBV19*01 F	Susscr TRBD2*01	Susscr TRBJ2-6*01 F	CASSIEAMGNSYEQIF	CASSIEAMGNSYEQIF	1
CTACTACTCACGAACC-1_1	pig 78	KO	pTRAV8-2-2	TRAJ40*01	Susscr TRBV12-1*01 F	Susscr TRBD2*01	Susscr TRBJ2-6*01 F	CASNGEVGGNEQIF	CASNGEVGGNEQIF	>= 3
CTACTATGTAGTCCAG-1_1	pig 78	KO	pTRAV18-2	TRAJ31*01	Susscr TRBV7-1*01 F	Susscr TRBD2*01	Susscr TRBJ2-5*01 F	CASEASTGATLTF	CASEASTGATLTF	>= 3
CTAGATTAGACGTGTC-1_1	pig 78	KO	pTRDV1-2	TRAJ7*01	Susscr TRBV4-1*01 F	Susscr TRBD1*01	Susscr TRBJ2-1*01 F	CASSRMQGGYNDLHF	CASSRMQGGYNDLHF	1
CTAGATTAGCAAGCCT-1_1	pig 78	KO	pTRAV12-2-1	TRAJ13*01	Susscr TRBV5-1*01 F	Susscr TRBD1*01	Susscr TRBJ1-3*01 F	CATNNRTGVGDTYFF	CATNNRTGVGDTYFF	1
CTAGCAATCCAGCAGT-1_1	pig 78	KO	pTRAV26-2	TRAJ42*01	Susscr TRBV4-1*01 F	Susscr TRBD1*01	Susscr TRBJ1-1*01 F	CASSKTFGTEVFF	CASSKTFGTEVFF	1
CTAGCAATCCGGTTAA-1_1	pig 78	KO	pTRAV8-3-1	TRAJ13*01	Susscr TRBV20-2*01 F	Susscr TRBD1*01	Susscr TRBJ2-2*01 F	CAASGRPLPTGQLYF	CAASGRPLPTGQLYF	2
CTAGCCCTCAGCACTA-1_1	pig 78	KO	pTRAV18-2	TRAJ48*01	Susscr TRBV7-2*01 F	Susscr TRBD1*01	Susscr TRBJ1-2*01 F	CASSPAQGSGYDYNF	CASSPAQGSGYDYNF	1
CTAGCCCTCCATACCT-1_1	pig 78	KO	pTRDV1-4-5	TRAJ40*01	Susscr TRBV27*01 F	Susscr TRBD1*01	Susscr TRBJ1-2*01 F	CASSVDGTGGYNF	CASSVDGTGGYNF	>= 3
CTAGCCCTCCCTTCGA-1_1	pig 78	KO	pTRAV8-2-2	TRAJ35*01	Susscr TRBV4-3*01 F, or Susscr TRBV4-4*01 F	Susscr TRBD1*01	Susscr TRBJ2-4*01 F	CASRQGQTQYF	CASRQGQTQYF	>= 3
CTAGCGTAGCTGGGTT-1_1	pig 78	KO	pTRADV17-2-3	TRAJ50*01	Susscr TRBV20-2*01 F	Susscr TRBD2*01	Susscr TRBJ2-6*01 F	CGATPRAARNGEQIF	CGATPRAARNGEQIF	>= 3
CTAGCTCGTCTCGAAG-1_1	pig 78	KO	pTRAV27	TRAJ29*01	Susscr TRBV19*01 F	Susscr TRBD1*01	Susscr TRBJ3-4*01 F	CASSIGTGGAQNTQHF	CASSIGTGGAQNTQHF	>= 3
CTAGGAGAGGTCACGT-1_1	pig 78	KO	pTRAV18-2	TRAJ50*01	Susscr TRBV20-2*01 F	Susscr TRBD2*01	Susscr TRBJ2-3*01 F	CGASARTSRQDIQYF	CGASARTSRQDIQYF	>= 3
CTAGGGCGTAGTCGGC-1_1	pig 78	KO	pTRADV17-2-1	TRAJ43*01	Susscr TRBV20-2*01 F	Susscr TRBD1*01	Susscr TRBJ1-1*01 F	CGASDRAKRNTEVFF	CGASDRAKRNTEVFF	>= 3
CTAGGGCGTCAAAGGA-1_1	pig 78	KO	pTRAV36/DV7-2	TRAJ43*01	Susscr TRBV27*01 F	Susscr TRBD1*01	Susscr TRBJ1-1*01 F	CASSVSDRAEVFF	CASSVSDRAEVFF	>= 3
CTAGGGCGTCTCGGTT-1_1	pig 78	KO	pTRAV3	TRAJ7*01	Susscr TRBV4-1*01 F	Susscr TRBD2*01	Susscr TRBJ2-4*01 F	CASSRAGGAFSQTQYF	CASSRAGGAFSQTQYF	>= 3
CTAGGTCAGCGAATGG-1_1	pig 78	KO	pTRADV17-3-1	TRAJ8*01	Susscr TRBV29*01 F	Susscr TRBD1*01	Susscr TRBJ3-5*01 F	CSAGRDLISETQYF	CSAGRDLISETQYF	1
CTAGGTCAGGTAGGAT-1_1	pig 78	KO	pTRDV1-4-5	TRAJ40*01	Susscr TRBV27*01 F	Susscr TRBD1*01	Susscr TRBJ1-2*01 F	CASSVDGTGGYNF	CASSVDGTGGYNF	>= 3
CTAGGTGGTGCACGTA-1_1	pig 78	KO	pTRAV18-2	TRAJ11*01	Susscr TRBV21*01 F	Susscr TRBD1*01	Susscr TRBJ1-2*01 F	CASSKTGFDYNF	CASSKTGFDYNF	1
CTAGTAAGTGTCATCC-1_1	pig 78	KO	pTRAV16	TRAJ20*01	Susscr TRBV4-3*01 F, or Susscr TRBV4-4*01 F	Susscr TRBD1*01	Susscr TRBJ1-7*01 F	CASSRTGQGTNSPLHF	CASSRTGQGTNSPLHF	1
CTAGTCTTCAGCCGCA-1_1	pig 78	KO	pTRAV14/DV4-2	TRAJ2*01	Susscr TRBV12-1*01 F	Susscr TRBD1*01	Susscr TRBJ3-5*01 F	CASSEPGTETQYF	CASSEPGTETQYF	1
CTAGTCTTCCACTCTG-1_1	pig 78	KO	pTRADV17-2-2	TRAJ57*01	Susscr TRBV4-3*01 F, or Susscr TRBV4-4*01 F	Susscr TRBD1*01	Susscr TRBJ1-2*01 F	CASSTGGYDYNF	CASSTGGYDYNF	>= 3
CTAGTGCAGGCTTCGG-1_1	pig 78	KO	pTRAV3	TRAJ12*01	Susscr TRBV1*01 F	Susscr TRBD1*01	Susscr TRBJ2-6*01 F	CTCRKGTIYEQIF	CTCRKGTIYEQIF	>= 3
CTATAACAGGTAGCTC-1_1	pig 78	KO	pTRAV18-2	TRAJ31*01	Susscr TRBV7-1*01 F	Susscr TRBD2*01	Susscr TRBJ2-5*01 F	CATELTTGATLTF	CATELTTGATLTF	>= 3
CTATAATCAACCCCAA-1_1	pig 78	KO	pTRAV14/DV4-2	TRAJ2*01	Susscr TRBV2-4*01 F	Susscr TRBD1*01	Susscr TRBJ2-6*01 F	CASSSAKGQMGYEQIF	CASSSAKGQMGYEQIF	1
CTATCACTCGTCAACA-1_1	pig 78	KO	pTRAV18-2	TRAJ53*01	Susscr TRBV19*01 F	Susscr TRBD1*01	Susscr TRBJ1-2*01 F	CASSHGQGDDYNF	CASSHGQGDDYNF	>= 3
CTATCAGAGAATGATG-1_1	pig 78	KO	pTRAV38-2DV8	TRAJ43*01	Susscr TRBV4-1*01 F	Susscr TRBD3*01	Susscr TRBJ3-5*01 F	CASRAVSETQYF	CASRAVSETQYF	>= 3
CTATCCAGTGGTGCGT-1_1	pig 78	KO	pTRAV14/DV4-2	TRAJ2*01	Susscr TRBV2-4*01 F	Susscr TRBD2*01	Susscr TRBJ2-3*01 F	CASSSAGGIQYF	CASSSAGGIQYF	2
CTATCCCCAATCTGAC-1_1	pig 78	KO	pTRAV6	TRAJ5*01	Susscr TRBV4-1*01 F	Susscr TRBD1*01	Susscr TRBJ1-2*01 F	CASRDSYDYNF	CASRDSYDYNF	>= 3
CTATCCCCACTTATCT-1_1	pig 78	KO	pTRAV8-2-1	TRAJ15*01	Susscr TRBV20-2*01 F	Susscr TRBD1*01	Susscr TRBJ1-1*01 F	CAATLSRGEVFF	CAATLSRGEVFF	>= 3
CTATCGCGTACGCTGA-1_1	pig 78	KO	pTRAV8-2-1	TRAJ15*01	Susscr TRBV20-2*01 F	Susscr TRBD1*01	Susscr TRBJ1-1*01 F	CAATLSRGEVFF	CAATLSRGEVFF	>= 3
CTATCGCGTCCCAATC-1_1	pig 78	KO	pTRAV3	TRAJ34*01	Susscr TRBV5-1*01 F	Susscr TRBD2*01	Susscr TRBJ2-1*01 F	CASSPQAISYNDLHF	CASSPQAISYNDLHF	1
CTATCGCGTGGACGCT-1_1	pig 78	KO	pTRAV18-2	TRAJ40*01	Susscr TRBV30*01 F	Susscr TRBD2*01	Susscr TRBJ2-2*01 F	CAWSLSGLTGQLYF	CAWSLSGLTGQLYF	1
CTATGACCACGATAAG-1_1	pig 78	KO	pTRADV17-3-3	TRAJ57*01	Susscr TRBV1*01 F	Susscr TRBD1*01	Susscr TRBJ1-1*01 F	CTCERRGTEVFF	CTCERRGTEVFF	2
CTATGACCAGCAGGAT-1_1	pig 78	KO	pTRAV8-3-1	TRAJ13*01	Susscr TRBV20-2*01 F	Susscr TRBD2*01	Susscr TRBJ2-1*01 F	CGASERSYGGALHF	CGASERSYGGALHF	1
CTATGCTTCACAGTTG-1_1	pig 78	KO	pTRADV17-3-2	TRAJ12*01	Susscr TRBV19*01 F	Susscr TRBD2*01	Susscr TRBJ2-1*01 F	CASSIDFYGDNDLHF	CASSIDFYGDNDLHF	>= 3
CTATGCTTCCATGCTT-1_1	pig 78	KO	pTRADV17-2-3	TRAJ48*01	Susscr TRBV5-1*01 F	Susscr TRBD1*01	Susscr TRBJ1-1*01 F	CASSERTMTEVFF	CASSERTMTEVFF	1
CTATGGCAGGGTTCGT-1_1	pig 78	KO	pTRADV17-2-1	TRAJ27*01	Susscr TRBV20-3*01 F	Susscr TRBD1*01	Susscr TRBJ1-1*01 F	CGASPRDRRITEVFF	CGASPRDRRITEVFF	>= 3
CTATGGGGTATCGGGC-1_1	pig 78	KO	pTRAV8-3-1	TRAJ5*01	Susscr TRBV7-2*01 F	Susscr TRBD1*01	Susscr TRBJ1-1*01 F	CASSLDRAENTEVFF	CASSLDRAENTEVFF	>= 3
CTATGGGGTCTAGCAG-1_1	pig 78	KO	pTRDV1-4-5	TRAJ29*01	Susscr TRBV4-1*01 F	Susscr TRBD1*01	Susscr TRBJ1-1*01 F	CASSGNEVFF	CASSGNEVFF	1
CTATGGTCACATGCGC-1_1	pig 78	KO	pTRAV18-2	TRAJ43*01	Susscr TRBV7-2*01 F	Susscr TRBD1*01	Susscr TRBJ1-7*01 F	CASSYLGQQNSPLHF	CASSYLGQQNSPLHF	1
CTATGTCTCACCCGCT-1_1	pig 78	KO	pTRAV8-2-2	TRAJ39*01	Susscr TRBV19*01 F	Susscr TRBD1*01	Susscr TRBJ1-1*01 F	CASSHGTGNTEVFF	CASSHGTGNTEVFF	1
CTATGTGAGCGTTTAG-1_1	pig 78	KO	pTRDV1-4-5	TRAJ57*01	Susscr TRBV19*01 F	Susscr TRBD1*01	Susscr TRBJ1-2*01 F	CASSMGQGDYYNF	CASSMGQGDYYNF	2
CTATGTGAGGTGAGTG-1_1	pig 78	KO	pTRADV17-3-1	TRAJ52*01	Susscr TRBV20-2*01 F	Susscr TRBD1*01	Susscr TRBJ1-1*01 F	CGASARDSRNTEVFF	CGASARDSRNTEVFF	>= 3
CTATGTTGTAGCGTCA-1_1	pig 78	KO	pTRAV3	TRAJ7*01	Susscr TRBV4-1*01 F	Susscr TRBD1*01	Susscr TRBJ1-2*01 F	CASRDSYDYNF	CASRDSYDYNF	>= 3
CTATTCTCACAATAGG-1_1	pig 78	KO	pTRADV17-3-1	TRAJ29*01	Susscr TRBV21*01 F	Susscr TRBD2*01	Susscr TRBJ2-5*01 F	CASSKWAGTGATLTF	CASSKWAGTGATLTF	1
CTATTCTCAGTCTTCC-1_1	pig 78	KO	pTRAV18-2	TRAJ49*01	Susscr TRBV20-2*01 F	Susscr TRBD1*01	Susscr TRBJ1-7*01 F	CAASDRASRNSPLHF	CAASDRASRNSPLHF	>= 3
CTATTGGAGGTAAGAC-1_1	pig 78	KO	pTRDV1-4-5	TRAJ39*01	Susscr TRBV27*01 F	Susscr TRBD1*01	Susscr TRBJ2-6*01 F	CASSVSGTGGEQIF	CASSVSGTGGEQIF	>= 3
CTATTGTGTGGTAGTT-1_1	pig 78	KO	pTRAV18-2	TRAJ29*01	Susscr TRBV19*01 F	Susscr TRBD3*01	Susscr TRBJ3-4*01 F	CASSMDPRFGVNTQHF	CASSMDPRFGVNTQHF	2
CTCAATACAACACGCC-1_1	pig 78	KO	pTRAV14/DV4-2	TRAJ11*01	Susscr TRBV15*01 F	Susscr TRBD1*01	Susscr TRBJ2-6*01 F	CASSRVRGATYEQIF	CASSRVRGATYEQIF	1
CTCACGACAACGTTCG-1_1	pig 78	KO	pTRADV17-2-2	TRAJ54*01	Susscr TRBV4-3*01 F, or Susscr TRBV4-4*01 F		Susscr TRBJ3-5*01 F	CASSKSVSETQYF	CASSKSVSETQYF	2
CTCACGCTCACTAAAC-1_1	pig 78	KO	pTRADV17-2-1	TRAJ22*01	Susscr TRBV20-3*01 F	Susscr TRBD1*01	Susscr TRBJ1-2*01 F	CGAGAGISYDYNF	CGAGAGISYDYNF	1
CTCAGGGTCATTGGCA-1_1	pig 78	KO	pTRAV2	TRAJ27*01	Susscr TRBV20-3*01 F	Susscr TRBD1*01	Susscr TRBJ2-1*01 F	CGGLLGRGRDDLHF	CGGLLGRGRDDLHF	>= 3
CTCAGTAAGGGAAGCC-1_1	pig 78	KO	pTRADV17-3-1	TRAJ49*01	Susscr TRBV5-1*01 F	Susscr TRBD1*01	Susscr TRBJ2-4*01 F	CASSSSDSRTQTQYF	CASSSSDSRTQTQYF	1
CTCATGAAGGGTACGA-1_1	pig 78	KO	pTRADV17-3-3	TRAJ37*01	Susscr TRBV19*01 F	Susscr TRBD1*01	Susscr TRBJ3-3*01 F	CASSMGQGDPLYF	CASSMGQGDPLYF	>= 3
CTCATGAAGGTGCTAC-1_1	pig 78	KO	pTRADV17-2-1	TRAJ43*01	Susscr TRBV20-3*01 F	Susscr TRBD1*01	Susscr TRBJ1-1*01 F	CGASERSSRRTEVFF	CGASERSSRRTEVFF	>= 3
CTCCAATTCAATGGTT-1_1	pig 78	KO	pTRADV17-2-2	TRAJ22*01	Susscr TRBV1*01 F	Susscr TRBD2*01	Susscr TRBJ2-5*01 F	CTCSRTSGAGATLTF	CTCSRTSGAGATLTF	2
CTCCAGCTCGGATTGC-1_1	pig 78	KO	pTRAV14/DV4-2	TRAJ2*01	Susscr TRBV7-1*01 F	Susscr TRBD1*01	Susscr TRBJ2-6*01 F	CASSLVGQPEQIF	CASSLVGQPEQIF	1
CTCCATCCAAGCGAGT-1_1	pig 78	KO	pTRAV36/DV7-2	TRAJ43*01	Susscr TRBV27*01 F	Susscr TRBD1*01	Susscr TRBJ1-1*01 F	CASSVSDRAEVFF	CASSVSDRAEVFF	>= 3
CTCCGGAAGGTTCGAC-1_1	pig 78	KO	pTRADV17-2-1	TRAJ43*01	Susscr TRBV20-3*01 F	Susscr TRBD1*01	Susscr TRBJ1-1*01 F	CGASERSSRRTEVFF	CGASERSSRRTEVFF	>= 3
CTCCTGGGTGTATTCT-1_1	pig 78	KO	pTRDV1-4-1	TRAJ53*01	Susscr TRBV19*01 F	Susscr TRBD1*01	Susscr TRBJ3-3*01 F	CASSYGQGDPLYF	CASSYGQGDPLYF	>= 3
CTCGAGCCACGTTATA-1_1	pig 78	KO	pTRAV18-2	TRAJ42*01	Susscr TRBV2-4*01 F	Susscr TRBD1*01	Susscr TRBJ2-2*01 F	CASRDRGGTGQLYF	CASRDRGGTGQLYF	>= 3
CTCGAGTAGCATCTAG-1_1	pig 78	KO	pTRAV26-2	TRAJ2*01	Susscr TRBV12-2*01 P	Susscr TRBD2*01	Susscr TRBJ2-4*01 F	CASSPILPQTQYF	CASSPILPQTQYF	1
CTCGGACCAGCCTCTT-1_1	pig 78	KO	pTRDV1-1	TRAJ50*01	Susscr TRBV20-3*01 F	Susscr TRBD1*01	Susscr TRBJ1-7*01 F	CGASDRGTRGSPLHF	CGASDRGTRGSPLHF	>= 3
CTCGGCAAGCTTGTCT-1_1	pig 78	KO	pTRADV17-2-1	TRAJ32*01	Susscr TRBV20-2*01 F	Susscr TRBD3*01	Susscr TRBJ3-2*01 F	CGASSRSSRAAQLYF	CGASSRSSRAAQLYF	>= 3
CTCGGGTCAATGTGAG-1_1	pig 78	KO	pTRAV2	TRAJ29*01	Susscr TRBV7-1*01 F	Susscr TRBD1*01	Susscr TRBJ1-2*01 F	CASSLGAGGVSYDYNF	CASSLGAGGVSYDYNF	1
CTCGGTACAACGTCGC-1_1	pig 78	KO	pTRADV17-2-1	TRAJ43*01	Susscr TRBV20-3*01 F	Susscr TRBD1*01	Susscr TRBJ1-1*01 F	CGASERSSRRTEVFF	CGASERSSRRTEVFF	>= 3
CTCGGTTGTGGTGTGC-1_1	pig 78	KO	pTRAV8-3-1	TRAJ20*01	Susscr TRBV1*01 F	Susscr TRBD2*01	Susscr TRBJ2-3*01 F	CTCSHLWGQDIQYF	CTCSHLWGQDIQYF	1
CTCGTGGAGCAATATC-1_1	pig 78	KO	pTRADV17-2-1	TRAJ49*01	Susscr TRBV19*01 F	Susscr TRBD1*01	Susscr TRBJ3-3*01 F	CASSMGQGDPLYF	CASSMGQGDPLYF	>= 3
CTCGTTGTCAGCAATT-1_1	pig 78	KO	pTRAV18-2	TRAJ24*01	Susscr TRBV4-3*01 F, or Susscr TRBV4-4*01 F	Susscr TRBD2*01	Susscr TRBJ2-4*01 F	CASSIGAMGASSQTQYF	CASSIGAMGASSQTQYF	>= 3
CTCGTTTAGGTAACCC-1_1	pig 78	KO	pTRAV16	TRAJ49*01	Susscr TRBV20-2*01 F		Susscr TRBJ1-7*01 F	CAASDHSARNSPLHF	CAASDHSARNSPLHF	>= 3
CTCTAGAAGAGAAGCT-1_1	pig 78	KO	pTRDV1-4-1	TRAJ53*01	Susscr TRBV19*01 F	Susscr TRBD1*01	Susscr TRBJ3-3*01 F	CASSYGQGDPLYF	CASSYGQGDPLYF	>= 3
CTCTCCAAGACATCAT-1_1	pig 78	KO	pTRAV23/DV6-1	TRAJ15*01	Susscr TRBV7-2*01 F		Susscr TRBJ3-5*01 F	CASSLVPETQYF	CASSLVPETQYF	2
CTCTCCAAGCCTTAAG-1_1	pig 78	KO	pTRAV26-2	TRAJ32*01	Susscr TRBV19*01 F	Susscr TRBD2*01	Susscr TRBJ2-3*01 F	CASSIRGYGQDIQYF	CASSIRGYGQDIQYF	2
CTCTCGGGTCTGGTAG-1_1	pig 78	KO	pTRAV26-2	TRAJ48*01	Susscr TRBV20-3*01 F	Susscr TRBD1*01	Susscr TRBJ1-7*01 F	CGASDRGRRNSPLHF	CGASDRGRRNSPLHF	1
CTCTGAAAGCAAACCC-1_1	pig 78	KO	pTRADV17-2-1	TRAJ27*01	Susscr TRBV20-3*01 F	Susscr TRBD1*01	Susscr TRBJ1-1*01 F	CGASPRDRRITEVFF	CGASPRDRRITEVFF	>= 3
CTCTGATTCAAACCTG-1_1	pig 78	KO	pTRAV18-2	TRAJ37*01	Susscr TRBV19*01 F	Susscr TRBD1*01	Susscr TRBJ3-3*01 F	CASSMGQGDPLYF	CASSMGQGDPLYF	>= 3
CTGACCACAATCATCA-1_1	pig 78	KO	pTRAV8-2-1	TRAJ15*01	Susscr TRBV20-2*01 F	Susscr TRBD1*01	Susscr TRBJ1-1*01 F	CAATLSRGEVFF	CAATLSRGEVFF	>= 3
CTGACCGAGCGACGTT-1_1	pig 78	KO	pTRAV8-2-2	TRAJ30*01	Susscr TRBV12-1*01 F	Susscr TRBD1*01	Susscr TRBJ2-3*01 F	CASSGTGDIQYF	CASSGTGDIQYF	2
CTGACGTAGCATCGAC-1_1	pig 78	KO	pTRAV8-2-1	TRAJ15*01	Susscr TRBV20-2*01 F	Susscr TRBD1*01	Susscr TRBJ1-1*01 F	CAATLSRGEVFF	CAATLSRGEVFF	>= 3
CTGACGTAGGGTCGTT-1_1	pig 78	KO	pTRDV1-1	TRAJ50*01	Susscr TRBV4-3*01 F, or Susscr TRBV4-4*01 F	Susscr TRBD1*01	Susscr TRBJ1-2*01 F	CASSTGGYDYNF	CASSTGGYDYNF	>= 3
CTGACTCGTAGACGGG-1_1	pig 78	KO	pTRAV16	TRAJ34*01	Susscr TRBV4-3*01 F, or Susscr TRBV4-4*01 F	Susscr TRBD1*01	Susscr TRBJ2-4*01 F	CASSSGTTQTQYF	CASSSGTTQTQYF	>= 3
CTGATATAGGTCCAAC-1_1	pig 78	KO	pTRAV26-2	TRAJ41*01	Susscr TRBV20-2*01 F	Susscr TRBD1*01	Susscr TRBJ2-6*01 F	CAASGWDRGAPYEQIF	CAASGWDRGAPYEQIF	1
CTGCAAATCCACAACA-1_1	pig 78	KO	pTRAV25	TRAJ32*01	Susscr TRBV24*01 F	Susscr TRBD1*01	Susscr TRBJ2-3*01 F	CASSSSRQDIQYF	CASSSSRQDIQYF	>= 3
CTGCAAGGTCTTGTCA-1_1	pig 78	KO	pTRAV8-2-1	TRAJ15*01	Susscr TRBV20-2*01 F	Susscr TRBD1*01	Susscr TRBJ1-1*01 F	CAATLSRGEVFF	CAATLSRGEVFF	>= 3
CTGCATAAGAGTCCAC-1_1	pig 78	KO	pTRAV6	TRAJ17*01	Susscr TRBV12-1*01 F	Susscr TRBD2*01	Susscr TRBJ2-3*01 F	CASSTGGYNSDIQYF	CASSTGGYNSDIQYF	1
CTGCGTACAAATGCGA-1_1	pig 78	KO	pTRAV18-2	TRAJ34*01	Susscr TRBV27*01 F	Susscr TRBD1*01	Susscr TRBJ2-6*01 F	CASSVSDRGEQIF	CASSVSDRGEQIF	>= 3
CTGCTAAAGCGCGATT-1_1	pig 78	KO	pTRAV8-2-2	TRAJ50*01	Susscr TRBV19*01 F	Susscr TRBD3*01	Susscr TRBJ3-2*01 F	CASSIDGVPNAAQLYF	CASSIDGVPNAAQLYF	>= 3
CTGCTTCCACGGTGTC-1_1	pig 78	KO	pTRADV17-3-1	TRAJ49*01	Susscr TRBV5-1*01 F	Susscr TRBD1*01	Susscr TRBJ3-4*01 F	CASSGQGGRQNTQHF	CASSGQGGRQNTQHF	2
CTGGCTCTCGTAATTA-1_1	pig 78	KO	pTRAV8-2-2	TRAJ2*01	Susscr TRBV12-1*01 F	Susscr TRBD1*01	Susscr TRBJ1-2*01 F	CASSAGGADYNF	CASSAGGADYNF	2
CTGGGTGTCAACAGGG-1_1	pig 78	KO	pTRAV2	TRAJ43*01	Susscr TRBV20-2*01 F	Susscr TRBD1*01	Susscr TRBJ3-4*01 F	CGASARDSRQNTQHF	CGASARDSRQNTQHF	1
CTGGGTTAGGCGTGTT-1_1	pig 78	KO	pTRAV26-2	TRAJ35*01	Susscr TRBV2-4*01 F	Susscr TRBD1*01	Susscr TRBJ1-2*01 F	CASSSDRGAFYDYNF	CASSSDRGAFYDYNF	1
CTGTAATAGCATAATC-1_1	pig 78	KO	pTRAV8-2-1	TRAJ43*01	Susscr TRBV20-3*01 F	Susscr TRBD1*01	Susscr TRBJ1-5*01 F	CGASDTRDRGEKLIF	CGASDTRDRGEKLIF	2
CTGTACCGTCTATCCA-1_1	pig 78	KO	pTRAV18-2	TRAJ24*01	Susscr TRBV4-3*01 F, or Susscr TRBV4-4*01 F	Susscr TRBD2*01	Susscr TRBJ2-4*01 F	CASSIGAMGASSQTQYF	CASSIGAMGASSQTQYF	>= 3
CTGTAGCAGGCTAGAG-1_1	pig 78	KO	pTRAV8-2-1	TRAJ15*01	Susscr TRBV20-2*01 F	Susscr TRBD1*01	Susscr TRBJ1-1*01 F	CAATLSRGEVFF	CAATLSRGEVFF	>= 3
CTGTCTAGTGCTAAGT-1_1	pig 78	KO	pTRAV18-2	TRAJ42*01	Susscr TRBV2-4*01 F	Susscr TRBD1*01	Susscr TRBJ2-2*01 F	CASRDRGGTGQLYF	CASRDRGGTGQLYF	>= 3
CTGTGAGGTAGTGTGT-1_1	pig 78	KO	pTRADV17-2-1	TRAJ8*01	Susscr TRBV20-2*01 F	Susscr TRBD2*01	Susscr TRBJ2-1*01 F	CGASDRASRAINDLHF	CGASDRASRAINDLHF	>= 3
CTGTGCGAGGTTGCCG-1_1	pig 78	KO	pTRADV17-2-1	TRAJ5*01	Susscr TRBV4-1*01 F	Susscr TRBD1*01	Susscr TRBJ1-2*01 F	CASSRDLEQGYDYNF	CASSRDLEQGYDYNF	1
CTGTTACTCCCGTGTC-1_1	pig 78	KO	pTRAV14/DV4-2	TRAJ2*01	Susscr TRBV12-1*01 F	Susscr TRBD1*01	Susscr TRBJ1-2*01 F	CASSGSGIHDYNF	CASSGSGIHDYNF	1
CTTAACCTCCTATTGC-1_1	pig 78	KO	pTRAV8-3-1	TRAJ47*01	Susscr TRBV27*01 F	Susscr TRBD1*01	Susscr TRBJ1-1*01 F	CASSVSDRGEVFF	CASSVSDRGEVFF	>= 3
CTTAAGTAGCAGGAGC-1_1	pig 78	KO	pTRAV12-2-2	TRAJ34*01	Susscr TRBV20-2*01 F	Susscr TRBD1*01	Susscr TRBJ1-1*01 F	CGARYGGNTEVFF	CGARYGGNTEVFF	2
CTTAGCAAGGCGGAGT-1_1	pig 78	KO	pTRAV18-2	TRAJ23*01	Susscr TRBV1*01 F	Susscr TRBD1*01	Susscr TRBJ1-1*01 F	CTCRQGTRDEVFF	CTCRQGTRDEVFF	>= 3
CTTAGTACACTCACTC-1_1	pig 78	KO	pTRAV18-2	TRAJ60*01	Susscr TRBV4-1*01 F	Susscr TRBD1*01	Susscr TRBJ1-1*01 F	CASSQEVGTGGAEVFF	CASSQEVGTGGAEVFF	1
CTTAGTACAGTGTAAG-1_1	pig 78	KO	pTRAV16	TRAJ49*01	Susscr TRBV20-2*01 F	Susscr TRBD1*01	Susscr TRBJ3-3*01 F	CGASQQTGRGTDPLYF	CGASQQTGRGTDPLYF	>= 3
CTTAGTCTCGCCTACC-1_1	pig 78	KO	pTRAV8-3-1	TRAJ13*01	Susscr TRBV4-1*01 F	Susscr TRBD1*01	Susscr TRBJ1-3*01 F	CASSGWPFGDTYFF	CASSGWPFGDTYFF	1
CTTATACGTCTAGCTC-1_1	pig 78	KO	pTRAV16	TRAJ28*01	Susscr TRBV4-1*01 F	Susscr TRBD1*01	Susscr TRBJ1-1*01 F	CASTRFKGGDTEVFF	CASTRFKGGDTEVFF	1
CTTCGTTAGGCGCATT-1_1	pig 78	KO	pTRAV16	TRAJ49*01	Susscr TRBV20-2*01 F		Susscr TRBJ1-7*01 F	CAASDHSARNSPLHF	CAASDHSARNSPLHF	>= 3
CTTCTAATCGGGTCCA-1_1	pig 78	KO	pTRAV8-4	TRAJ17*01	Susscr TRBV24*01 F	Susscr TRBD1*01	Susscr TRBJ2-3*01 F	CASSFRDRDIQYF	CASSFRDRDIQYF	1
CTTCTAATCGTTGGGT-1_1	pig 78	KO	pTRAV8-2-1	TRAJ15*01	Susscr TRBV20-2*01 F	Susscr TRBD1*01	Susscr TRBJ1-1*01 F	CAATLSRGEVFF	CAATLSRGEVFF	>= 3
CTTCTAGGTATGTGTA-1_1	pig 78	KO	pTRAV36/DV7-2	TRAJ43*01	Susscr TRBV27*01 F	Susscr TRBD1*01	Susscr TRBJ1-1*01 F	CASSVSDRAEVFF	CASSVSDRAEVFF	>= 3
CTTCTAGGTGCCATTC-1_1	pig 78	KO	pTRAV18-2	TRAJ36*01	Susscr TRBV19*01 F	Susscr TRBD3*01	Susscr TRBJ3-3*01 F	CASSILPSTDPLYF	CASSILPSTDPLYF	>= 3
CTTCTAGGTGGAGTAA-1_1	pig 78	KO	pTRAV18-2	TRAJ50*01	Susscr TRBV20-2*01 F	Susscr TRBD2*01	Susscr TRBJ2-3*01 F	CGASARTSRQDIQYF	CGASARTSRQDIQYF	>= 3
CTTCTCACACCGTTAG-1_1	pig 78	KO	pTRAV18-2	TRAJ29*01	Susscr TRBV15*01 F	Susscr TRBD1*01	Susscr TRBJ2-6*01 F	CASRTGYEQIF	CASRTGYEQIF	1
CTTCTCTGTCTCGGTT-1_1	pig 78	KO	pTRDV1-4-5	TRAJ47*01	Susscr TRBV1*01 F	Susscr TRBD1*01	Susscr TRBJ1-1*01 F	CTCEDAANTEVFF	CTCEDAANTEVFF	>= 3
CTTGAATAGCACTATG-1_1	pig 78	KO	pTRAV14/DV4-2	TRAJ2*01	Susscr TRBV12-1*01 F	Susscr TRBD3*01	Susscr TRBJ3-5*01 F	CASSVGGETQYF	CASSVGGETQYF	1
CTTGAATAGGTTGCCG-1_1	pig 78	KO	pTRAV14/DV4-2	TRAJ2*01	Susscr TRBV12-1*01 F	Susscr TRBD1*01	Susscr TRBJ2-6*01 F	CATQDRDPEQIF	CATQDRDPEQIF	1
CTTGACGCAAGGAGGA-1_1	pig 78	KO	pTRAV18-2	TRAJ32*01	Susscr TRBV20-2*01 F	Susscr TRBD1*01	Susscr TRBJ1-1*01 F	CGASDRGGRRTEVFF	CGASDRGGRRTEVFF	>= 3
CTTGGAGGTCTCGAAG-1_1	pig 78	KO	pTRAV2	TRAJ8*01	Susscr TRBV2-4*01 F	Susscr TRBD1*01	Susscr TRBJ2-6*01 F	CASSPTGPLEQIF	CASSPTGPLEQIF	1
CTTGGAGGTGTAGTTA-1_1	pig 78	KO	pTRADV17-3-3	TRAJ21*01	Susscr TRBV1*01 F	Susscr TRBD1*01	Susscr TRBJ1-1*01 F	CTCRQGTRDEVFF	CTCRQGTRDEVFF	>= 3
CTTGTACTCGCTAAAT-1_1	pig 78	KO	pTRAV12-2-1	TRAJ12*01	Susscr TRBV1*01 F	Susscr TRBD1*01	Susscr TRBJ3-4*01 F	CTCSEPGQGNTQHF	CTCSEPGQGNTQHF	1
CTTGTCGTCATTCAAA-1_1	pig 78	KO	pTRAV18-2	TRAJ26*01	Susscr TRBV27*01 F	Susscr TRBD1*01	Susscr TRBJ2-6*01 F	CASSVSDRGEQIF	CASSVSDRGEQIF	>= 3
CTTGTCGTCGCCATAA-1_1	pig 78	KO	pTRAV8-2-2	TRAJ50*01	Susscr TRBV19*01 F	Susscr TRBD3*01	Susscr TRBJ3-2*01 F	CASSIDGVPNAAQLYF	CASSIDGVPNAAQLYF	>= 3
CTTGTGCGTGTGCGGT-1_1	pig 78	KO	pTRAV18-2	TRAJ23*01	Susscr TRBV1*01 F	Susscr TRBD1*01	Susscr TRBJ1-1*01 F	CTCRQGTRDEVFF	CTCRQGTRDEVFF	>= 3
GCAAAGTAGATGCCAC-1_1	pig 78	KO	pTRADV17-2-3	TRAJ46*01	Susscr TRBV4-1*01 F	Susscr TRBD1*01	Susscr TRBJ1-2*01 F	CASSLDRGNYNF	CASSLDRGNYNF	2
GCAACAGAGGTCCGAT-1_1	pig 78	KO	pTRAV27	TRAJ43*01	Susscr TRBV19*01 F	Susscr TRBD1*01	Susscr TRBJ3-5*01 F	CASSIGTGGALETQYF	CASSIGTGGALETQYF	1
GCAAGACCAGGACTTT-1_1	pig 78	KO	pTRAV18-2	TRAJ31*01	Susscr TRBV2-1*01 P	Susscr TRBD2*01	Susscr TRBJ2-3*01 F	CASSSGGNEDIQYF	CASSSGGNEDIQYF	1
GCAAGCCGTACTGCGA-1_1	pig 78	KO	pTRAV8-2-2	TRAJ31*01	Susscr TRBV12-1*01 F	Susscr TRBD2*01	Susscr TRBJ2-3*01 F	CASSTAMSGDIQYF	CASSTAMSGDIQYF	>= 3
GCAAGCCGTAGCGTGC-1_1	pig 78	KO	pTRDV1-4-2	TRAJ49*01	Susscr TRBV20-3*01 F	Susscr TRBD2*01	Susscr TRBJ2-1*01 F	CGASDGRSRSNDLHF	CGASDGRSRSNDLHF	>= 3
GCAAGCTTCATTAATG-1_1	pig 78	KO	pTRAV8-2-1	TRAJ15*01	Susscr TRBV20-2*01 F	Susscr TRBD1*01	Susscr TRBJ1-1*01 F	CAATLSRGEVFF	CAATLSRGEVFF	>= 3
GCAAGGCAGCATCGAC-1_1	pig 78	KO	pTRAV14/DV4-2	TRAJ2*01	Susscr TRBV2-4*01 F	Susscr TRBD1*01	Susscr TRBJ2-6*01 F	CASSSADRGGYEQIF	CASSSADRGGYEQIF	1
GCAAGGCAGGTCTACA-1_1	pig 78	KO	pTRAV38-2DV8	TRAJ43*01	Susscr TRBV4-1*01 F	Susscr TRBD3*01	Susscr TRBJ3-5*01 F	CASRAVSETQYF	CASRAVSETQYF	>= 3
GCAAGTCTCGCACAAC-1_1	pig 78	KO	pTRAV16	TRAJ49*01	Susscr TRBV20-2*01 F		Susscr TRBJ1-7*01 F	CAASDHSARNSPLHF	CAASDHSARNSPLHF	>= 3
GCAATAGCACAATACC-1_1	pig 78	KO	pTRAV14/DV4-2	TRAJ2*01	Susscr TRBV12-2*01 P	Susscr TRBD3*01	Susscr TRBJ2-3*01 F	CASSIPFGGGQDIQYF	CASSIPFGGGQDIQYF	>= 3
GCAATTGTCCTCAGCC-1_1	pig 78	KO	pTRAV18-2	TRAJ34*01	Susscr TRBV27*01 F	Susscr TRBD1*01	Susscr TRBJ1-1*01 F	CASSVSDRAEVFF	CASSVSDRAEVFF	>= 3
GCAATTTAGAAACGCG-1_1	pig 78	KO	pTRAV8-3-1	TRAJ47*01	Susscr TRBV27*01 F	Susscr TRBD1*01	Susscr TRBJ1-1*01 F	CASSVSDRGEVFF	CASSVSDRGEVFF	>= 3
GCACACCCAACTTTAG-1_1	pig 78	KO	pTRADV17-2-1	TRAJ43*01	Susscr TRBV20-3*01 F	Susscr TRBD1*01	Susscr TRBJ1-1*01 F	CGASERSSRRTEVFF	CGASERSSRRTEVFF	>= 3
GCACAGCGTGCATCAG-1_1	pig 78	KO	pTRDV1-4-5	TRAJ39*01	Susscr TRBV27*01 F	Susscr TRBD1*01	Susscr TRBJ2-6*01 F	CASSVSGTGGEQIF	CASSVSGTGGEQIF	>= 3
GCACCTCTCGTTAGCA-1_1	pig 78	KO	pTRAV18-2	TRAJ43*01	Susscr TRBV20-2*01 F	Susscr TRBD1*01	Susscr TRBJ1-7*01 F	CGASDRGTRNSPLHF	CGASDRGTRNSPLHF	2
GCACGGACAATAGCAG-1_1	pig 78	KO	pTRAV18-2	TRAJ31*01	Susscr TRBV7-1*01 F	Susscr TRBD2*01	Susscr TRBJ2-5*01 F	CASEASTGATLTF	CASEASTGATLTF	>= 3
GCACGTTAGCGAATTT-1_1	pig 78	KO	pTRADV17-2-1	TRAJ8*01	Susscr TRBV20-2*01 F	Susscr TRBD2*01	Susscr TRBJ2-1*01 F	CGASDRASRAINDLHF	CGASDRASRAINDLHF	>= 3
GCAGCCTCAGGGACAT-1_1	pig 78	KO	pTRAV36/DV7-2	TRAJ42*01	Susscr TRBV7-2*01 F	Susscr TRBD2*01	Susscr TRBJ2-1*01 F	CASSLVRGAHNDLHF	CASSLVRGAHNDLHF	1
GCAGCCTCAGTACAAG-1_1	pig 78	KO	pTRADV17-2-2	TRAJ52*01	Susscr TRBV2-4*01 F	Susscr TRBD1*01	Susscr TRBJ3-5*01 F	CASSRDRETQYF	CASSRDRETQYF	>= 3
GCAGGATCAAAACCAG-1_1	pig 78	KO	pTRAV25	TRAJ34*01	Susscr TRBV20-3*01 F	Susscr TRBD1*01	Susscr TRBJ1-2*01 F	CGASDRASRAHDYNF	CGASDRASRAHDYNF	>= 3
GCAGGATCACGGGTAG-1_1	pig 78	KO	pTRDV1-1	TRAJ50*01	Susscr TRBV4-3*01 F, or Susscr TRBV4-4*01 F	Susscr TRBD1*01	Susscr TRBJ1-2*01 F	CASSTGGYDYNF	CASSTGGYDYNF	>= 3
GCATAATTCACTCCGC-1_1	pig 78	KO	pTRAV18-2	TRAJ33*01	Susscr TRBV27*01 F	Susscr TRBD1*01	Susscr TRBJ2-6*01 F	CASSVSGTGGEQIF	CASSVSGTGGEQIF	>= 3
GCATAATTCGCGCATG-1_1	pig 78	KO	pTRAV14/DV4-2	TRAJ2*01	Susscr TRBV2-4*01 F	Susscr TRBD1*01	Susscr TRBJ1-1*01 F	CASSTPGQPEVFF	CASSTPGQPEVFF	1
GCATAGGAGGCTCGAT-1_1	pig 78	KO	pTRADV17-2-1	TRAJ26*01	Susscr TRBV25*01 F	Susscr TRBD1*01	Susscr TRBJ1-1*01 F	CASQTGLRTEVFF	CASQTGLRTEVFF	1
GCATCATCAGCACCTA-1_1	pig 78	KO	pTRADV8	TRAJ21*01	Susscr TRBV30*01 F	Susscr TRBD1*01	Susscr TRBJ1-1*01 F	CAWGDGTMTEVFF	CAWGDGTMTEVFF	1
GCATCATCAGCAGGAT-1_1	pig 78	KO	pTRAV14/DV4-2	TRAJ2*01	Susscr TRBV12-1*01 F	Susscr TRBD2*01	Susscr TRBJ2-1*01 F	CASSSGGDDLHF	CASSSGGDDLHF	2
GCATCGCCAGGTAGCG-1_1	pig 78	KO	pTRAV14/DV4-2	TRAJ2*01	Susscr TRBV3*01 F	Susscr TRBD1*01	Susscr TRBJ2-3*01 F	CASSRQDGIQYF	CASSRQDGIQYF	>= 3
GCATGCCCACCATTAA-1_1	pig 78	KO	pTRAV2	TRAJ27*01	Susscr TRBV20-3*01 F	Susscr TRBD1*01	Susscr TRBJ2-1*01 F	CGGLLGRGRDDLHF	CGGLLGRGRDDLHF	>= 3
GCATGGAAGCACTGCG-1_1	pig 78	KO	pTRAV8-2-2	TRAJ20*01	Susscr TRBV7-1*01 F	Susscr TRBD2*01	Susscr TRBJ2-5*01 F	CASSLVRGTGATLTF	CASSLVRGTGATLTF	>= 3
GCATGGCGTCTAGGTG-1_1	pig 78	KO	pTRAV18-2	TRAJ23*01	Susscr TRBV1*01 F	Susscr TRBD1*01	Susscr TRBJ1-1*01 F	CTCRQGTRDEVFF	CTCRQGTRDEVFF	>= 3
GCATGGTTCAATGTGT-1_1	pig 78	KO	pTRAV8-2-2	TRAJ46*01	Susscr TRBV20-3*01 F	Susscr TRBD1*01	Susscr TRBJ2-1*01 F	CGASDARTRANDLHF	CGASDARTRANDLHF	2
GCATGGTTCCAATGTG-1_1	pig 78	KO	pTRADV8	TRAJ56*01	Susscr TRBV20-2*01 F	Susscr TRBD3*01	Susscr TRBJ3-2*01 F	CGASDRNRRAAQLYF	CGASDRNRRAAQLYF	>= 3
GCATTCAAGATCGTTG-1_1	pig 78	KO	pTRAV14/DV4-2	TRAJ2*01	Susscr TRBV12-1*01 F	Susscr TRBD1*01	Susscr TRBJ1-5*01 F	CASSGMTNEKLIF	CASSGMTNEKLIF	1
GCATTCCGTAGGCGGA-1_1	pig 78	KO	pTRAV18-2	TRAJ43*01	Susscr TRBV20-2*01 F	Susscr TRBD1*01	Susscr TRBJ1-1*01 F	CGASARDARYTEVFF	CGASARDARYTEVFF	2
GCATTCGCACGTATCG-1_1	pig 78	KO	pTRADV8	TRAJ48*01	Susscr TRBV30*01 F	Susscr TRBD1*01	Susscr TRBJ3-2*01 F	CAWRQNAAQLYF	CAWRQNAAQLYF	1
GCATTCGCACTAGAAG-1_1	pig 78	KO	pTRAV18-2	TRAJ31*01	Susscr TRBV7-1*01 F	Susscr TRBD2*01	Susscr TRBJ2-5*01 F	CASEASTGATLTF	CASEASTGATLTF	>= 3
GCATTCGCAGCGCTAC-1_1	pig 78	KO	pTRAV18-2	TRAJ50*01	Susscr TRBV20-2*01 F	Susscr TRBD2*01	Susscr TRBJ2-3*01 F	CGASARTSRQDIQYF	CGASARTSRQDIQYF	>= 3
GCATTGGGTGCAATCG-1_1	pig 78	KO	pTRADV17-2-1	TRAJ43*01	Susscr TRBV20-3*01 F	Susscr TRBD1*01	Susscr TRBJ1-1*01 F	CGASERSSRRTEVFF	CGASERSSRRTEVFF	>= 3
GCATTTACAGGTATCT-1_1	pig 78	KO	pTRADV17-2-1	TRAJ57*01	Susscr TRBV30*01 F	Susscr TRBD2*01	Susscr TRBJ2-2*01 F	CAWSELLRGQLYF	CAWSELLRGQLYF	1
GCCAAATGTAGTCTGG-1_1	pig 78	KO	pTRAV16	TRAJ49*01	Susscr TRBV20-2*01 F		Susscr TRBJ1-7*01 F	CAASDHSARNSPLHF	CAASDHSARNSPLHF	>= 3
GCCAATATCCCATCTG-1_1	pig 78	KO	pTRAV18-2	TRAJ40*01	Susscr TRBV7-1*01 F	Susscr TRBD1*01	Susscr TRBJ1-2*01 F	CASSWAGGDYNF	CASSWAGGDYNF	2
GCCAATATCGTGTTGA-1_1	pig 78	KO	pTRADV17-2-1	TRAJ8*01	Susscr TRBV19*01 F		Susscr TRBJ1-7*01 F	CASSNSYNSPLHF	CASSNSYNSPLHF	>= 3
GCCACATAGGTATATC-1_1	pig 78	KO	pTRAV14/DV4-2	TRAJ26*01	Susscr TRBV20-2*01 F	Susscr TRBD1*01	Susscr TRBJ2-1*01 F	CAADKGGYNDLHF	CAADKGGYNDLHF	1
GCCATACAGAGCTTAT-1_1	pig 78	KO	pTRAV41	TRAJ57*01	Susscr TRBV15*01 F		Susscr TRBJ2-4*01 F	CASSRASQTQYF	CASSRASQTQYF	1
GCCATACAGGCGTTTA-1_1	pig 78	KO	pTRAV18-2	TRAJ50*01	Susscr TRBV20-2*01 F	Susscr TRBD2*01	Susscr TRBJ2-3*01 F	CGASARTSRQDIQYF	CGASARTSRQDIQYF	>= 3
GCCATGGTCCGGAAAG-1_1	pig 78	KO	pTRADV17-3-1	TRAJ56*01	Susscr TRBV20-3*01 F	Susscr TRBD1*01	Susscr TRBJ2-5*01 F	CGASNRGSRGATLTF	CGASNRGSRGATLTF	1
GCCCATTGTATGCTGG-1_1	pig 78	KO	pTRAV8-2-1	TRAJ15*01	Susscr TRBV20-2*01 F	Susscr TRBD1*01	Susscr TRBJ1-1*01 F	CAATLSRGEVFF	CAATLSRGEVFF	>= 3
GCCCCAAAGAAGCTAA-1_1	pig 78	KO	pTRAV18-2	TRAJ49*01	Susscr TRBV20-2*01 F	Susscr TRBD1*01	Susscr TRBJ1-7*01 F	CAASDRASRNSPLHF	CAASDRASRNSPLHF	>= 3
GCCCGAGGTCTAAGGT-1_1	pig 78	KO	pTRAV16	TRAJ37*01	Susscr TRBV5-1*01 F	Susscr TRBD1*01	Susscr TRBJ1-2*01 F	CASSLAEVTRRF	CASSLAEVTRRF	1
GCCCGTAAGCGAATGG-1_1	pig 78	KO	pTRAV18-2	TRAJ23*01	Susscr TRBV1*01 F	Susscr TRBD1*01	Susscr TRBJ1-1*01 F	CTCRQGTRDEVFF	CTCRQGTRDEVFF	>= 3
GCCCGTCGTACTACTT-1_1	pig 78	KO	pTRDV1-4-5	TRAJ39*01	Susscr TRBV27*01 F	Susscr TRBD1*01	Susscr TRBJ2-6*01 F	CASSVSGTGGEQIF	CASSVSGTGGEQIF	>= 3
GCCCGTCGTGCTGTCT-1_1	pig 78	KO	pTRAV26-2	TRAJ48*01	Susscr TRBV12-1*01 F	Susscr TRBD1*01	Susscr TRBJ1-1*01 F	CASSVAGREVFF	CASSVAGREVFF	>= 3
GCCCTATGTCGCCCGT-1_1	pig 78	KO	pTRAV8-2-1	TRAJ4*01	Susscr TRBV20-3*01 F	Susscr TRBD1*01	Susscr TRBJ2-5*01 F	CGASAMDRRGATLTF	CGASAMDRRGATLTF	>= 3
GCCTACCTCCATATGG-1_1	pig 78	KO	pTRAV18-2	TRAJ41*01	Susscr TRBV19*01 F	Susscr TRBD1*01	Susscr TRBJ3-3*01 F	CASSMGQGDPLYF	CASSMGQGDPLYF	>= 3
GCCTCGCGTATCCGAG-1_1	pig 78	KO	pTRAV26-2	TRAJ21*01	Susscr TRBV20-2*01 F	Susscr TRBD1*01	Susscr TRBJ1-1*01 F	CAASDLGTINTEVFF	CAASDLGTINTEVFF	1
GCCTCGCGTCAAAGGA-1_1	pig 78	KO	pTRAV8-3-1	TRAJ13*01	Susscr TRBV4-3*01 F, or Susscr TRBV4-4*01 F	Susscr TRBD1*01	Susscr TRBJ1-5*01 F	CASSTGFEKLIF	CASSTGFEKLIF	>= 3
GCCTCGCGTCCTGTAC-1_1	pig 78	KO	pTRADV17-2-1	TRAJ43*01	Susscr TRBV20-3*01 F	Susscr TRBD1*01	Susscr TRBJ1-1*01 F	CGASERSSRRTEVFF	CGASERSSRRTEVFF	>= 3
GCCTCTGGTCGGAATT-1_1	pig 78	KO	pTRAV16	TRAJ49*01	Susscr TRBV20-2*01 F		Susscr TRBJ1-7*01 F	CAASDHSARNSPLHF	CAASDHSARNSPLHF	>= 3
GCCTCTTCACATGGGG-1_1	pig 78	KO	pTRAV18-2	TRAJ20*01	Susscr TRBV20-2*01 F	Susscr TRBD2*01	Susscr TRBJ2-4*01 F	CGARVWGGPQTQYF	CGARVWGGPQTQYF	1
GCCTCTTCACTCGACA-1_1	pig 78	KO	pTRAV26-2	TRAJ40*01	Susscr TRBV30*01 F	Susscr TRBD1*01	Susscr TRBJ1-5*01 F	CAWSLRTGGSEKLIF	CAWSLRTGGSEKLIF	1
GCCTGCAAGGCGTGTT-1_1	pig 78	KO	pTRADV8	TRAJ56*01	Susscr TRBV20-3*01 F	Susscr TRBD1*01	Susscr TRBJ1-1*01 F	CGADDGRDRDTEVFF	CGADDGRDRDTEVFF	>= 3
GCCTGCCGTCGCTGGG-1_1	pig 78	KO	pTRAV8-2-2	TRAJ39*01	Susscr TRBV7-1*01 F	Susscr TRBD1*01	Susscr TRBJ2-4*01 F	CASSHQSTGAETQYF	CASSHQSTGAETQYF	1
GCCTTCGGTATCTTCG-1_1	pig 78	KO	pTRAV18-2	TRAJ27*01	Susscr TRBV20-3*01 F	Susscr TRBD1*01	Susscr TRBJ1-7*01 F	CGASPRDRRNSPLHF	CGASPRDRRNSPLHF	>= 3
GCCTTGCTCCGCGGTA-1_1	pig 78	KO	pTRADV17-2-1	TRAJ43*01	Susscr TRBV20-2*01 F	Susscr TRBD1*01	Susscr TRBJ1-1*01 F	CGASDRAKRNTEVFF	CGASDRAKRNTEVFF	>= 3
GCGAATGAGGGGTTGA-1_1	pig 78	KO	pTRAV18-2	TRAJ53*01	Susscr TRBV19*01 F	Susscr TRBD1*01	Susscr TRBJ1-2*01 F	CASSHGQGDDYNF	CASSHGQGDDYNF	>= 3
GCGAATTGTACCACGA-1_1	pig 78	KO	pTRADV17-3-2	TRAJ12*01	Susscr TRBV19*01 F	Susscr TRBD2*01	Susscr TRBJ2-1*01 F	CASSIDFYGDNDLHF	CASSIDFYGDNDLHF	>= 3
GCGACAGCAGCTGACC-1_1	pig 78	KO	pTRAV8-2-2	TRAJ31*01	Susscr TRBV4-1*01 F	Susscr TRBD1*01	Susscr TRBJ2-1*01 F	CASSDRQGGYNDLHF	CASSDRQGGYNDLHF	1
GCGACATTCATGGTTG-1_1	pig 78	KO	pTRAV25	TRAJ48*01	Susscr TRBV20-2*01 F	Susscr TRBD1*01	Susscr TRBJ1-2*01 F	CAARDNYDYNF	CAARDNYDYNF	>= 3
GCGAGGAGTGTTGGAT-1_1	pig 78	KO	pTRAV18-2	TRAJ56*01	Susscr TRBV19*01 F	Susscr TRBD1*01	Susscr TRBJ3-2*01 F	CASSMQNAAQLYF	CASSMQNAAQLYF	2
GCGAGTAAGGGCGAGT-1_1	pig 78	KO	pTRAV16	TRAJ34*01	Susscr TRBV4-3*01 F, or Susscr TRBV4-4*01 F	Susscr TRBD1*01	Susscr TRBJ2-4*01 F	CASSSGTTQTQYF	CASSSGTTQTQYF	>= 3
GCGATAACAAATATCT-1_1	pig 78	KO	pTRAV18-2	TRAJ31*01	Susscr TRBV5-1*01 F	Susscr TRBD1*01	Susscr TRBJ1-3*01 F	CASSVEGGDTYFF	CASSVEGGDTYFF	2
GCGATAACACCCTTAC-1_1	pig 78	KO	pTRAV26-2	TRAJ41*01	Susscr TRBV20-2*01 F	Susscr TRBD1*01	Susscr TRBJ3-7*01 F	CGARGGAERYF	CGARGGAERYF	1
GCGATAACACTGCTTC-1_1	pig 78	KO	pTRAV18-2	TRAJ37*01	Susscr TRBV19*01 F	Susscr TRBD1*01	Susscr TRBJ3-3*01 F	CASSMGQGDPLYF	CASSMGQGDPLYF	>= 3
GCGATAGAGGGTGATG-1_1	pig 78	KO	pTRAV18-2	TRAJ50*01	Susscr TRBV20-2*01 F	Susscr TRBD2*01	Susscr TRBJ2-3*01 F	CGASARTSRQDIQYF	CGASARTSRQDIQYF	>= 3
GCGCAATTCGTTAAGT-1_1	pig 78	KO	pTRAV18-2	TRAJ23*01	Susscr TRBV20-2*01 F	Susscr TRBD1*01	Susscr TRBJ1-7*01 F	CGASPRAGGSPLHF	CGASPRAGGSPLHF	>= 3
GCGCAATTCGTTCGGG-1_1	pig 78	KO	pTRAV21	TRAJ28*01	Susscr TRBV1*01 F	Susscr TRBD1*01	Susscr TRBJ2-2*01 F	CTCSERTGANTGQLYF	CTCSERTGANTGQLYF	1
GCGCATCCACGTGCTA-1_1	pig 78	KO	pTRAV18-2	TRAJ36*01	Susscr TRBV19*01 F	Susscr TRBD3*01	Susscr TRBJ3-3*01 F	CASSILPSTDPLYF	CASSILPSTDPLYF	>= 3
GCGCGTATCGTATCGA-1_1	pig 78	KO	pTRAV2	TRAJ27*01	Susscr TRBV20-3*01 F	Susscr TRBD1*01	Susscr TRBJ2-1*01 F	CGGLLGRGRDDLHF	CGGLLGRGRDDLHF	>= 3
GCGCGTATCGTCTCAT-1_1	pig 78	KO	pTRAV5	TRAJ18*01	Susscr TRBV15*01 F	Susscr TRBD2*01	Susscr TRBJ2-6*01 F	CASSREGISYEQIF	CASSREGISYEQIF	1
GCGGAAATCAAGCTCA-1_1	pig 78	KO	pTRAV16	TRAJ34*01	Susscr TRBV4-3*01 F, or Susscr TRBV4-4*01 F	Susscr TRBD1*01	Susscr TRBJ2-4*01 F	CASSSGTTQTQYF	CASSSGTTQTQYF	>= 3
GCGGACACAGCATGGG-1_1	pig 78	KO	pTRDV1-4-5	TRAJ39*01	Susscr TRBV27*01 F	Susscr TRBD1*01	Susscr TRBJ2-6*01 F	CASSVSGTGGEQIF	CASSVSGTGGEQIF	>= 3
GCGGAGTAGCGTGAGA-1_1	pig 78	KO	pTRAV3	TRAJ10*01	Susscr TRBV7-2*01 F		Susscr TRBJ3-5*01 F	CASSLVPETQYF	CASSLVPETQYF	2
GCGGAGTAGGTTAATC-1_1	pig 78	KO	pTRDV1-4-5	TRAJ39*01	Susscr TRBV27*01 F	Susscr TRBD1*01	Susscr TRBJ2-6*01 F	CASSVSGTGGEQIF	CASSVSGTGGEQIF	>= 3
GCGGATTTCCCATCGC-1_1	pig 78	KO	pTRAV5	TRAJ11*01	Susscr TRBV20-3*01 F	Susscr TRBD2*01	Susscr TRBJ2-6*01 F	CGASGNRFREQIF	CGASGNRFREQIF	1
GCGGGTTGTCACCCGC-1_1	pig 78	KO	pTRAV8-2-1	TRAJ4*01	Susscr TRBV20-3*01 F	Susscr TRBD1*01	Susscr TRBJ2-5*01 F	CGASAMDRRGATLTF	CGASAMDRRGATLTF	>= 3
GCGTAACTCAGTACAT-1_1	pig 78	KO	pTRAV26-2	TRAJ31*01	Susscr TRBV4-3*01 F, or Susscr TRBV4-4*01 F	Susscr TRBD1*01	Susscr TRBJ2-4*01 F	CASRQGQTQYF	CASRQGQTQYF	>= 3
GCGTAGGCAGGAGTTA-1_1	pig 78	KO	pTRADV17-2-3	TRAJ30*01	Susscr TRBV15*01 F	Susscr TRBD2*01	Susscr TRBJ2-4*01 F	CASSHIGAMGALQTQYF	CASSHIGAMGALQTQYF	1
GCGTAGTTCGGTCAGT-1_1	pig 78	KO	pTRAV18-2	TRAJ36*01	Susscr TRBV19*01 F	Susscr TRBD3*01	Susscr TRBJ3-3*01 F	CASSILPSTDPLYF	CASSILPSTDPLYF	>= 3
GCGTATATCGTTCGCC-1_1	pig 78	KO	pTRAV23/DV6-1	TRAJ20*01	Susscr TRBV20-2*01 F	Susscr TRBD1*01	Susscr TRBJ2-6*01 F	CAASDTGRDEQIF	CAASDTGRDEQIF	>= 3
GCGTCAGTCACATACG-1_1	pig 78	KO	pTRAV18-2	TRAJ47*01	Susscr TRBV19*01 F	Susscr TRBD1*01	Susscr TRBJ3-3*01 F	CASSMGQGDPLYF	CASSMGQGDPLYF	>= 3
GCGTCGATCCAGTCAA-1_1	pig 78	KO	pTRAV18-2	TRAJ36*01	Susscr TRBV19*01 F	Susscr TRBD3*01	Susscr TRBJ3-3*01 F	CASSILPSTDPLYF	CASSILPSTDPLYF	>= 3
GCGTCGATCCGTATCT-1_1	pig 78	KO	pTRAV25	TRAJ48*01	Susscr TRBV20-2*01 F	Susscr TRBD1*01	Susscr TRBJ1-2*01 F	CAARDNYDYNF	CAARDNYDYNF	>= 3
GCGTCTACAGCGTATT-1_1	pig 78	KO	pTRAV8-2-1	TRAJ15*01	Susscr TRBV20-2*01 F	Susscr TRBD1*01	Susscr TRBJ1-1*01 F	CAATLSRGEVFF	CAATLSRGEVFF	>= 3
GCGTGAAAGACCCCAG-1_1	pig 78	KO	pTRADV17-2-1	TRAJ43*01	Susscr TRBV20-3*01 F	Susscr TRBD1*01	Susscr TRBJ1-1*01 F	CGASERSSRRTEVFF	CGASERSSRRTEVFF	>= 3
GCGTGAAAGGTGTTAT-1_1	pig 78	KO	pTRAV16	TRAJ34*01	Susscr TRBV4-3*01 F, or Susscr TRBV4-4*01 F	Susscr TRBD1*01	Susscr TRBJ2-4*01 F	CASSSGTTQTQYF	CASSSGTTQTQYF	>= 3
GCGTGCATCCACGTAA-1_1	pig 78	KO	pTRAV18-2	TRAJ57*01	Susscr TRBV12-2*01 P	Susscr TRBD1*01	Susscr TRBJ1-1*01 F	CASSIGIAREVFF	CASSIGIAREVFF	1
GCGTGCTCACTTAGTA-1_1	pig 78	KO	pTRADV17-3-3	TRAJ52*01	Susscr TRBV4-1*01 F	Susscr TRBD1*01	Susscr TRBJ1-2*01 F	CASSAGPYDYNF	CASSAGPYDYNF	2
GCGTGCTCAGGCGTAG-1_1	pig 78	KO	pTRAV2	TRAJ12*01	Susscr TRBV30*01 F	Susscr TRBD1*01	Susscr TRBJ1-7*01 F	CAWSLGESPLHF	CAWSLGESPLHF	>= 3
GCGTGTTAGGTGTTAT-1_1	pig 78	KO	pTRAV2	TRAJ31*01	Susscr TRBV7-1*01 F	Susscr TRBD1*01	Susscr TRBJ3-3*01 F	CASSLVRDTDPLYF	CASSLVRDTDPLYF	2
GCGTTACAGACAAGTA-1_1	pig 78	KO	pTRAV18-2	TRAJ43*01	Susscr TRBV20-2*01 F	Susscr TRBD1*01	Susscr TRBJ1-1*01 F	CGASARDARYTEVFF	CGASARDARYTEVFF	2
GCGTTAGGTAGCGTTG-1_1	pig 78	KO	pTRAV8-2-2	TRAJ20*01	Susscr TRBV7-1*01 F	Susscr TRBD2*01	Susscr TRBJ2-5*01 F	CASSLVRGTGATLTF	CASSLVRGTGATLTF	>= 3
GCGTTTAAGGCTATGC-1_1	pig 78	KO	pTRAV8-3-1	TRAJ13*01	Susscr TRBV4-1*01 F	Susscr TRBD2*01	Susscr TRBJ2-1*01 F	CASTRAELWGNDLHF	CASTRAELWGNDLHF	1
GCTAAAGCACGCCATA-1_1	pig 78	KO	pTRADV17-2-1	TRAJ8*01	Susscr TRBV20-2*01 F	Susscr TRBD2*01	Susscr TRBJ2-1*01 F	CGASDRASRAINDLHF	CGASDRASRAINDLHF	>= 3
GCTAACATCCATCGGG-1_1	pig 78	KO	pTRAV18-2	TRAJ43*01	Susscr TRBV24*01 F	Susscr TRBD2*01	Susscr TRBJ2-1*01 F	CASSSGISYNDLHF	CASSSGISYNDLHF	2
GCTAAGTGTGGATATC-1_1	pig 78	KO	pTRAV18-2	TRAJ31*01	Susscr TRBV7-1*01 F	Susscr TRBD2*01	Susscr TRBJ2-5*01 F	CATELTTGATLTF	CATELTTGATLTF	>= 3
GCTAATGTCAGCATCA-1_1	pig 78	KO	pTRAV14/DV4-2	TRAJ2*01	Susscr TRBV2-4*01 F	Susscr TRBD2*01	Susscr TRBJ2-6*01 F	CASSSWGSEQIF	CASSSWGSEQIF	2
GCTAATGTCCTACTTA-1_1	pig 78	KO	pTRADV17-2-1	TRAJ44*01	Susscr TRBV20-1*01 F	Susscr TRBD1*01	Susscr TRBJ1-5*01 F	CGASSTGGLANEKLIF	CGASSTGGLANEKLIF	1
GCTACGCCAATGCCGC-1_1	pig 78	KO	pTRDV1-4-5	TRAJ40*01	Susscr TRBV27*01 F	Susscr TRBD1*01	Susscr TRBJ1-2*01 F	CASSVDGTGGYNF	CASSVDGTGGYNF	>= 3
GCTAGAACAGGTATTC-1_1	pig 78	KO	pTRAV16	TRAJ49*01	Susscr TRBV20-2*01 F		Susscr TRBJ1-7*01 F	CAASDHSARNSPLHF	CAASDHSARNSPLHF	>= 3
GCTAGGGCAATCCAAC-1_1	pig 78	KO	pTRAV26-2	TRAJ28*01	Susscr TRBV4-3*01 F, or Susscr TRBV4-4*01 F	Susscr TRBD1*01	Susscr TRBJ1-2*01 F	CASSTGGYDYNF	CASSTGGYDYNF	>= 3
GCTATCTTCAAACTTA-1_1	pig 78	KO	pTRAV14/DV4-2	TRAJ2*01	Susscr TRBV12-1*01 F	Susscr TRBD1*01	Susscr TRBJ2-3*01 F	CASSGTVDIQYF	CASSGTVDIQYF	>= 3
GCTATCTTCACGAGCT-1_1	pig 78	KO	pTRAV8-2-1	TRAJ49*01	Susscr TRBV20-2*01 F	Susscr TRBD3*01	Susscr TRBJ3-4*01 F	CGASDRSRRGNTQHF	CGASDRSRRGNTQHF	2
GCTATGCAGACAAGCG-1_1	pig 78	KO	pTRAV18-2	TRAJ21*01	Susscr TRBV20-2*01 F	Susscr TRBD1*01	Susscr TRBJ3-4*01 F	CGAEGGGNTQHF	CGAEGGGNTQHF	1
GCTATGGGTACGGGCT-1_1	pig 78	KO	pTRADV17-3-1	TRAJ16*01	Susscr TRBV29*01 F	Susscr TRBD1*01	Susscr TRBJ1-2*01 F	CSADRDSNDYNF	CSADRDSNDYNF	1
GCTCAATCACACATAC-1_1	pig 78	KO	pTRAV26-1	TRAJ53*01	Susscr TRBV7-1*01 F	Susscr TRBD2*01	Susscr TRBJ2-3*01 F	CASTVSRQDIQYF	CASTVSRQDIQYF	1
GCTCACGAGCCTGCAG-1_1	pig 78	KO	pTRAV18-2	TRAJ20*01	Susscr TRBV4-3*01 F, or Susscr TRBV4-4*01 F		Susscr TRBJ3-2*01 F	CASSRSLDAAQLYF	CASSRSLDAAQLYF	1
GCTCCTGGTGGTTAGT-1_1	pig 78	KO	pTRAV14/DV4-2	TRAJ2*01	Susscr TRBV15*01 F	Susscr TRBD1*01	Susscr TRBJ3-4*01 F	CASGAQGTNTQHF	CASGAQGTNTQHF	1
GCTCGTGAGACAACGG-1_1	pig 78	KO	pTRAV36/DV7-2	TRAJ43*01	Susscr TRBV27*01 F	Susscr TRBD1*01	Susscr TRBJ1-1*01 F	CASSVSDRAEVFF	CASSVSDRAEVFF	>= 3
GCTCGTGAGCCACTAA-1_1	pig 78	KO	pTRADV17-3-3	TRAJ47*01	Susscr TRBV29*01 F	Susscr TRBD1*01	Susscr TRBJ2-3*01 F	CSAGISGGGIQYF	CSAGISGGGIQYF	1
GCTCTAAAGATGGCGA-1_1	pig 78	KO	pTRAV16	TRAJ17*01	Susscr TRBV30*01 F	Susscr TRBD1*01	Susscr TRBJ1-3*01 F	CAYRQGFGDTYFF	CAYRQGFGDTYFF	1
GCTCTAGCACGTTAGT-1_1	pig 78	KO	pTRADV17-2-1	TRAJ16*01	Susscr TRBV4-1*01 F	Susscr TRBD1*01	Susscr TRBJ1-1*01 F	CASRGFGDNTEVFF	CASRGFGDNTEVFF	2
GCTCTATTCATGTTAA-1_1	pig 78	KO	pTRAV14/DV4-2	TRAJ2*01	Susscr TRBV2-4*01 F		Susscr TRBJ3-4*01 F	CASSSGQNTQHF	CASSSGQNTQHF	1
GCTCTTAGTGTCATCC-1_1	pig 78	KO	pTRAV18-2	TRAJ35*01	Susscr TRBV12-1*01 F	Susscr TRBD1*01	Susscr TRBJ3-3*01 F	CASSAGGPLTDPLYF	CASSAGGPLTDPLYF	2
GCTGAGTTCCAGCTAA-1_1	pig 78	KO	pTRAV18-2	TRAJ47*01	Susscr TRBV19*01 F	Susscr TRBD1*01	Susscr TRBJ3-3*01 F	CASSYGQGDPLYF	CASSYGQGDPLYF	>= 3
GCTGGCATCACTGCCC-1_1	pig 78	KO	pTRAV18-2	TRAJ31*01	Susscr TRBV24*01 F	Susscr TRBD1*01	Susscr TRBJ3-3*01 F	CASSYRGTDPLYF	CASSYRGTDPLYF	2
GCTGGGTGTCGCTTGT-1_1	pig 78	KO	pTRAV18-2	TRAJ23*01	Susscr TRBV1*01 F	Susscr TRBD1*01	Susscr TRBJ1-1*01 F	CTCRQGTRDEVFF	CTCRQGTRDEVFF	>= 3
GCTGTAATCATCGACA-1_1	pig 78	KO	pTRAV18-2	TRAJ52*01	Susscr TRBV19*01 F	Susscr TRBD1*01	Susscr TRBJ3-3*01 F	CASSMGQGDPLYF	CASSMGQGDPLYF	>= 3
GCTGTATCAGTTCACG-1_1	pig 78	KO	pTRAV8-2-2	TRAJ8*01	Susscr TRBV12-1*01 F	Susscr TRBD1*01	Susscr TRBJ1-2*01 F	CASSVRQNYDYNF	CASSVRQNYDYNF	>= 3
GCTGTCTGTAAGTGCT-1_1	pig 78	KO	pTRAV18-2	TRAJ37*01	Susscr TRBV12-1*01 F	Susscr TRBD1*01	Susscr TRBJ1-1*01 F	CASSVRTANTEVFF	CASSVRTANTEVFF	1
GCTGTGGTCGTTCGGG-1_1	pig 78	KO	pTRAV13-1	TRAJ41*01	Susscr TRBV30*01 F	Susscr TRBD1*01	Susscr TRBJ3-7*01 F	CAARGFQERYF	CAARGFQERYF	1
GCTTAAGTCGTACGTA-1_1	pig 78	KO	pTRDV1-1	TRAJ50*01	Susscr TRBV4-3*01 F, or Susscr TRBV4-4*01 F	Susscr TRBD1*01	Susscr TRBJ1-2*01 F	CASSTGGYDYNF	CASSTGGYDYNF	>= 3
GCTTAATAGATCACAT-1_1	pig 78	KO	pTRAV12-2-2	TRAJ47*01	Susscr TRBV20-3*01 F	Susscr TRBD1*01	Susscr TRBJ1-1*01 F	CGASSRDRGWTEVFF	CGASSRDRGWTEVFF	1
GCTTACGCAGGAAGCT-1_1	pig 78	KO	pTRADV17-2-1	TRAJ43*01	Susscr TRBV20-3*01 F	Susscr TRBD1*01	Susscr TRBJ1-1*01 F	CGASERSSRRTEVFF	CGASERSSRRTEVFF	>= 3
GCTTATCTCCGTACAA-1_1	pig 78	KO	pTRADV17-3-3	TRAJ21*01	Susscr TRBV7-1*01 F	Susscr TRBD1*01	Susscr TRBJ1-2*01 F	CASSSTGGYDYNF	CASSSTGGYDYNF	1
GCTTATCTCCGTATAG-1_1	pig 78	KO	pTRADV17-2-1	TRAJ29*01	Susscr TRBV12-1*01 F	Susscr TRBD2*01	Susscr TRBJ2-6*01 F	CASNGEVGGNEQIF	CASNGEVGGNEQIF	>= 3
GCTTATGAGGTCTGCG-1_1	pig 78	KO	pTRAV18-2	TRAJ49*01	Susscr TRBV20-2*01 F	Susscr TRBD1*01	Susscr TRBJ3-4*01 F	CAASPLRTRGDTQHF	CAASPLRTRGDTQHF	>= 3
GCTTCAAAGAGTGATA-1_1	pig 78	KO	pTRAV36/DV7-2	TRAJ47*01	Susscr TRBV19*01 F	Susscr TRBD1*01	Susscr TRBJ3-3*01 F	CASSMGQGDPLYF	CASSMGQGDPLYF	>= 3
GCTTCAAAGAGTTAGA-1_1	pig 78	KO	pTRDV1-4-5	TRAJ47*01	Susscr TRBV1*01 F	Susscr TRBD1*01	Susscr TRBJ1-1*01 F	CTCEDAANTEVFF	CTCEDAANTEVFF	>= 3
GCTTCAGCAGGTAAGC-1_1	pig 78	KO	pTRAV18-2	TRAJ34*01	Susscr TRBV27*01 F	Susscr TRBD1*01	Susscr TRBJ1-1*01 F	CASSVSDRAEVFF	CASSVSDRAEVFF	>= 3
GCTTCGCTCGTGACTA-1_1	pig 78	KO	pTRADV17-3-1	TRAJ43*01	Susscr TRBV20-2*01 F	Susscr TRBD3*01	Susscr TRBJ3-2*01 F	CGASDRASRAAQLYF	CGASDRASRAAQLYF	>= 3
GCTTCGGAGGCTTGTA-1_1	pig 78	KO	pTRDV1-4-2	TRAJ23*01	Susscr TRBV7-1*01 F	Susscr TRBD1*01	Susscr TRBJ2-1*01 F	CASSLSSYNDLHF	CASSLSSYNDLHF	>= 3
GCTTCTGTCAATGCGC-1_1	pig 78	KO	pTRAV16	TRAJ49*01	Susscr TRBV20-2*01 F		Susscr TRBJ1-7*01 F	CAASDHSARNSPLHF	CAASDHSARNSPLHF	>= 3
GCTTGCGAGGTATGTT-1_1	pig 78	KO	pTRADV17-2-3	TRAJ43*01	Susscr TRBV20-2*01 F	Susscr TRBD1*01	Susscr TRBJ1-1*01 F	CGACMRDRRITEVFF	CGACMRDRRITEVFF	1
GCTTGCTGTACGAGTT-1_1	pig 78	KO	pTRAV38-2DV8	TRAJ60*01	Susscr TRBV1*01 F	Susscr TRBD2*01	Susscr TRBJ2-3*01 F	CTCSARELWGDIQYF	CTCSARELWGDIQYF	1
GCTTGCTGTAGGCATT-1_1	pig 78	KO	pTRAV8-2-1	TRAJ15*01	Susscr TRBV20-2*01 F	Susscr TRBD1*01	Susscr TRBJ1-1*01 F	CAATLSRGEVFF	CAATLSRGEVFF	>= 3
GCTTGGAGTCAGCAAT-1_1	pig 78	KO	pTRADV17-2-3	TRAJ46*01	Susscr TRBV4-1*01 F	Susscr TRBD1*01	Susscr TRBJ1-2*01 F	CASSLDRGNYNF	CASSLDRGNYNF	2
GCTTGTAAGCAAAGCG-1_1	pig 78	KO	pTRAV18-2	TRAJ6*01	Susscr TRBV4-1*01 F	Susscr TRBD1*01	Susscr TRBJ1-2*01 F	CASSRQGGRFSDYNF	CASSRQGGRFSDYNF	1
GCTTGTAAGCGTACAC-1_1	pig 78	KO	pTRAV8-2-2	TRAJ31*01	Susscr TRBV7-1*01 F	Susscr TRBD1*01	Susscr TRBJ1-7*01 F	CASERVYNSPLHF	CASERVYNSPLHF	1
GCTTTACTCACCACAA-1_1	pig 78	KO	pTRAV2	TRAJ31*01	Susscr TRBV20-2*01 F	Susscr TRBD1*01	Susscr TRBJ1-1*01 F	CAATLSRGEVFF	CAATLSRGEVFF	>= 3
GCTTTCAGTATGGCCA-1_1	pig 78	KO	pTRAV16	TRAJ34*01	Susscr TRBV4-3*01 F, or Susscr TRBV4-4*01 F	Susscr TRBD1*01	Susscr TRBJ2-4*01 F	CASSSGTTQTQYF	CASSSGTTQTQYF	>= 3
GGAAACTAGCGGCTTG-1_1	pig 78	KO	pTRADV17-2-1	TRAJ43*01	Susscr TRBV20-2*01 F	Susscr TRBD1*01	Susscr TRBJ1-1*01 F	CGASSRDRRTTEVFF	CGASSRDRRTTEVFF	>= 3
GGAAACTAGGTAGAAC-1_1	pig 78	KO	pTRAV18-2	TRAJ57*01	Susscr TRBV19*01 F	Susscr TRBD1*01	Susscr TRBJ1-3*01 F	CASSWGQGDTYFF	CASSWGQGDTYFF	>= 3
GGAAAGGCACTCATTT-1_1	pig 78	KO	pTRAV28	TRAJ40*01	Susscr TRBV27*01 F	Susscr TRBD1*01	Susscr TRBJ1-2*01 F	CASSDERQGVNDYNF	CASSDERQGVNDYNF	2
GGAACCGCAAGAGACC-1_1	pig 78	KO	pTRAV18-2	TRAJ34*01	Susscr TRBV27*01 F	Susscr TRBD1*01	Susscr TRBJ1-1*01 F	CASSVSDRAEVFF	CASSVSDRAEVFF	>= 3
GGAACGGGTGCCATTC-1_1	pig 78	KO	pTRAV18-1	TRAJ47*01	Susscr TRBV30*01 F	Susscr TRBD1*01	Susscr TRBJ1-7*01 F	CAWSLVGQGNSPLHF	CAWSLVGQGNSPLHF	>= 3
GGAACTTGTGCTTCCG-1_1	pig 78	KO	pTRAV8-3-1	TRAJ13*01	Susscr TRBV4-3*01 F, or Susscr TRBV4-4*01 F	Susscr TRBD1*01	Susscr TRBJ1-5*01 F	CASSTGFEKLIF	CASSTGFEKLIF	>= 3
GGAAGCATCGTTAGCA-1_1	pig 78	KO	pTRAV38-2DV8	TRAJ43*01	Susscr TRBV4-1*01 F	Susscr TRBD3*01	Susscr TRBJ3-5*01 F	CASRAVSETQYF	CASRAVSETQYF	>= 3
GGAATACAGAGGTGAT-1_1	pig 78	KO	pTRAV8-2-1	TRAJ15*01	Susscr TRBV20-2*01 F	Susscr TRBD1*01	Susscr TRBJ1-1*01 F	CAATLSRGEVFF	CAATLSRGEVFF	>= 3
GGAATACAGCGTGCAT-1_1	pig 78	KO	pTRAV18-2	TRAJ34*01	Susscr TRBV27*01 F	Susscr TRBD1*01	Susscr TRBJ1-1*01 F	CASSVSDRGEVFF	CASSVSDRGEVFF	>= 3
GGAATATCACCTGCTT-1_1	pig 78	KO	pTRAV12-2-1	TRAJ32*01	Susscr TRBV4-1*01 F	Susscr TRBD1*01	Susscr TRBJ1-7*01 F	CASSRSIGSPLHF	CASSRSIGSPLHF	1
GGAATCACAACTGAAG-1_1	pig 78	KO	pTRAV18-2	TRAJ24*01	Susscr TRBV4-3*01 F, or Susscr TRBV4-4*01 F	Susscr TRBD2*01	Susscr TRBJ2-4*01 F	CASSIGAMGASSQTQYF	CASSIGAMGASSQTQYF	>= 3
GGAATGAGTAGCAGTT-1_1	pig 78	KO	pTRAV26-2	TRAJ34*01	Susscr TRBV12-1*01 F	Susscr TRBD1*01	Susscr TRBJ1-1*01 F	CASSARQADTEVFF	CASSARQADTEVFF	1
GGAATGGTCGGTTAAT-1_1	pig 78	KO	pTRAV18-2	TRAJ42*01	Susscr TRBV2-4*01 F	Susscr TRBD1*01	Susscr TRBJ2-2*01 F	CASRDRGGTGQLYF	CASRDRGGTGQLYF	>= 3
GGAATGTAGAGCCTGT-1_1	pig 78	KO	pTRAV2	TRAJ10*01	Susscr TRBV15*01 F	Susscr TRBD1*01	Susscr TRBJ3-4*01 F	CASSSRQAFSQNTQHF	CASSSRQAFSQNTQHF	1
GGACAATAGGCTTGAC-1_1	pig 78	KO	pTRADV17-3-1	TRAJ43*01	Susscr TRBV20-2*01 F	Susscr TRBD3*01	Susscr TRBJ3-2*01 F	CGASDRASRAAQLYF	CGASDRASRAAQLYF	>= 3
GGACCGTGTACGCTGA-1_1	pig 78	KO	pTRAV26-2	TRAJ31*01	Susscr TRBV4-3*01 F, or Susscr TRBV4-4*01 F	Susscr TRBD1*01	Susscr TRBJ2-4*01 F	CASRQGQTQYF	CASRQGQTQYF	>= 3
GGACGACAGCACTCAA-1_1	pig 78	KO	pTRAV18-2	TRAJ56*01	Susscr TRBV20-2*01 F	Susscr TRBD3*01	Susscr TRBJ3-4*01 F	CGASDQRSYGGDTQHF	CGASDQRSYGGDTQHF	1
GGACGCACAATGGTCT-1_1	pig 78	KO	pTRDV1-4-5	TRAJ40*01	Susscr TRBV27*01 F	Susscr TRBD1*01	Susscr TRBJ1-2*01 F	CASSVDGTGGYNF	CASSVDGTGGYNF	>= 3
GGACGCTGTCCCATGT-1_1	pig 78	KO	pTRAV18-2	TRAJ49*01	Susscr TRBV20-2*01 F	Susscr TRBD1*01	Susscr TRBJ3-4*01 F	CAASPLRTRGDTQHF	CAASPLRTRGDTQHF	>= 3
GGACGGAGTCGCGTAA-1_1	pig 78	KO	pTRADV17-3-3	TRAJ41*01	Susscr TRBV7-1*01 F	Susscr TRBD2*01	Susscr TRBJ2-6*01 F	CASSLNGPWGYEQIF	CASSLNGPWGYEQIF	1
GGACGTAAGCCAACCG-1_1	pig 78	KO	pTRAV14/DV4-2	TRAJ2*01	Susscr TRBV12-2*01 P	Susscr TRBD1*01	Susscr TRBJ2-3*01 F	CASSTLDNPGNIQYF	CASSTLDNPGNIQYF	1
GGACGTAAGGTGAGAT-1_1	pig 78	KO	pTRAV36/DV7-2	TRAJ43*01	Susscr TRBV27*01 F	Susscr TRBD1*01	Susscr TRBJ1-1*01 F	CASSVSDRAEVFF	CASSVSDRAEVFF	>= 3
GGACTTATCATATTAG-1_1	pig 78	KO	pTRAV18-2	TRAJ20*01	Susscr TRBV20-2*01 F	Susscr TRBD2*01	Susscr TRBJ2-2*01 F	CGASESMGGPNTGQLYF	CGASESMGGPNTGQLYF	2
GGACTTTCAAGTACGA-1_1	pig 78	KO	pTRADV17-2-1	TRAJ43*01	Susscr TRBV20-3*01 F	Susscr TRBD1*01	Susscr TRBJ1-1*01 F	CGASERSSRRTEVFF	CGASERSSRRTEVFF	>= 3
GGAGCGTAGAACCAGG-1_1	pig 78	KO	pTRADV17-2-1	TRAJ16*01	Susscr TRBV4-1*01 F	Susscr TRBD1*01	Susscr TRBJ1-1*01 F	CASRGFGDNTEVFF	CASRGFGDNTEVFF	2
GGAGCGTAGATCTGCA-1_1	pig 78	KO	pTRADV17-2-3	TRAJ29*01	Susscr TRBV29*01 F	Susscr TRBD1*01	Susscr TRBJ1-1*01 F	CSAAPGGTGNTEVFF	CSAAPGGTGNTEVFF	1
GGAGTCGCACCTTGAG-1_1	pig 78	KO	pTRADV17-2-1	TRAJ8*01	Susscr TRBV19*01 F		Susscr TRBJ1-7*01 F	CASSNSYNSPLHF	CASSNSYNSPLHF	>= 3
GGAGTTGAGGTGTATT-1_1	pig 78	KO	pTRAV14/DV4-2	TRAJ2*01	Susscr TRBV12-1*01 F	Susscr TRBD1*01	Susscr TRBJ2-3*01 F	CASMGRRDIQYF	CASMGRRDIQYF	1
GGATACCTCCGTAAAT-1_1	pig 78	KO	pTRAV18-2	TRAJ53*01	Susscr TRBV19*01 F	Susscr TRBD1*01	Susscr TRBJ1-2*01 F	CASSHGQGDDYNF	CASSHGQGDDYNF	>= 3
GGATCACTCAACAGCC-1_1	pig 78	KO	pTRAV8-2-2	TRAJ57*01	Susscr TRBV1*01 F	Susscr TRBD3*01	Susscr TRBJ3-4*01 F	CTCRETGAPVRTQHF	CTCRETGAPVRTQHF	1
GGATCGCGTGTATTCT-1_1	pig 78	KO	pTRADV17-2-1	TRAJ43*01	Susscr TRBV20-3*01 F	Susscr TRBD1*01	Susscr TRBJ1-1*01 F	CGASARDRRNTEVFF	CGASARDRRNTEVFF	1
GGATGGGGTCCTGTCG-1_1	pig 78	KO	pTRAV18-1	TRAJ27*01	Susscr TRBV30*01 F	Susscr TRBD1*01	Susscr TRBJ1-7*01 F	CAWSLGGFNSPLHF	CAWSLGGFNSPLHF	1
GGATTAAAGGTGATTT-1_1	pig 78	KO	pTRAV18-2	TRAJ22*01	Susscr TRBV19*01 F	Susscr TRBD1*01	Susscr TRBJ3-3*01 F	CASSIDRGTDPLYF	CASSIDRGTDPLYF	1
GGATTAGCAAAATCCC-1_1	pig 78	KO	pTRAV8-2-2	TRAJ20*01	Susscr TRBV7-1*01 F	Susscr TRBD2*01	Susscr TRBJ2-5*01 F	CASSLVRGTGATLTF	CASSLVRGTGATLTF	>= 3
GGATTCGGTCGAGTCA-1_1	pig 78	KO	pTRAV8-2-1	TRAJ36*01	Susscr TRBV12-2*01 P	Susscr TRBD1*01	Susscr TRBJ1-2*01 F	CASSFTGHDYNF	CASSFTGHDYNF	1
GGATTGTGTAGACGTT-1_1	pig 78	KO	pTRADV17-3-1	TRAJ43*01	Susscr TRBV20-2*01 F	Susscr TRBD1*01	Susscr TRBJ1-1*01 F	CGASDRGGRRTEVFF	CGASDRGGRRTEVFF	>= 3
GGATTTAGTCTAGGTG-1_1	pig 78	KO	pTRAV25	TRAJ56*01	Susscr TRBV20-3*01 F	Susscr TRBD2*01	Susscr TRBJ2-3*01 F	CGASARATRGDIQYF	CGASARATRGDIQYF	1
GGCAACTTCCGTCAAA-1_1	pig 78	KO	pTRAV18-2	TRAJ42*01	Susscr TRBV4-1*01 F	Susscr TRBD1*01	Susscr TRBJ1-7*01 F	CASSWTGGNSPLHF	CASSWTGGNSPLHF	1
GGCAACTTCGCGTCGA-1_1	pig 78	KO	pTRAV18-2	TRAJ23*01	Susscr TRBV1*01 F	Susscr TRBD1*01	Susscr TRBJ1-1*01 F	CTCRQGTRDEVFF	CTCRQGTRDEVFF	>= 3
GGCAATACACATGGGG-1_1	pig 78	KO	pTRADV17-3-3	TRAJ37*01	Susscr TRBV19*01 F	Susscr TRBD1*01	Susscr TRBJ3-3*01 F	CASSMGQGDPLYF	CASSMGQGDPLYF	>= 3
GGCAATACAGTGCATT-1_1	pig 78	KO	pTRAV16	TRAJ49*01	Susscr TRBV20-2*01 F		Susscr TRBJ1-7*01 F	CAASDHSARNSPLHF	CAASDHSARNSPLHF	>= 3
GGCAATTGTCCGCTAT-1_1	pig 78	KO	pTRAV26-2	TRAJ35*01	Susscr TRBV7-2*01 F	Susscr TRBD3*01	Susscr TRBJ3-2*01 F	CASSLVGSSNAAQLYF	CASSLVGSSNAAQLYF	1
GGCACGTGTGTGAGTT-1_1	pig 78	KO	pTRAV8-2-2	TRAJ40*01	Susscr TRBV12-1*01 F	Susscr TRBD2*01	Susscr TRBJ2-6*01 F	CASNGEVGGNEQIF	CASNGEVGGNEQIF	>= 3
GGCATAACAATCCGCA-1_1	pig 78	KO	pTRAV18-2	TRAJ23*01	Susscr TRBV1*01 F	Susscr TRBD1*01	Susscr TRBJ1-1*01 F	CTCRQGTRDEVFF	CTCRQGTRDEVFF	>= 3
GGCCATTAGGCTAGAG-1_1	pig 78	KO	pTRAV36/DV7-2	TRAJ43*01	Susscr TRBV27*01 F	Susscr TRBD1*01	Susscr TRBJ1-1*01 F	CASSVSDRAEVFF	CASSVSDRAEVFF	>= 3
GGCCCCTGTATGAGGA-1_1	pig 78	KO	pTRAV8-3-1	TRAJ13*01	Susscr TRBV4-1*01 F	Susscr TRBD2*01	Susscr TRBJ2-4*01 F	CASSRWSQTQYF	CASSRWSQTQYF	>= 3
GGCCTTGAGCGATTGC-1_1	pig 78	KO	pTRAV25	TRAJ32*01	Susscr TRBV24*01 F	Susscr TRBD1*01	Susscr TRBJ2-3*01 F	CASSSSRQDIQYF	CASSSSRQDIQYF	>= 3
GGCCTTGAGGCTTGAC-1_1	pig 78	KO	pTRAV36/DV7-2	TRAJ43*01	Susscr TRBV27*01 F	Susscr TRBD1*01	Susscr TRBJ1-1*01 F	CASSVSDRAEVFF	CASSVSDRAEVFF	>= 3
GGCGAACAGCTATCAG-1_1	pig 78	KO	pTRAV18-2	TRAJ33*01	Susscr TRBV20-1*01 F	Susscr TRBD1*01	Susscr TRBJ1-5*01 F	CGASATEFNEKLIF	CGASATEFNEKLIF	1
GGCGAAGGTCTGGTCT-1_1	pig 78	KO	pTRADV17-2-1	TRAJ43*01	Susscr TRBV20-2*01 F	Susscr TRBD1*01	Susscr TRBJ1-1*01 F	CGASSRDRRTTEVFF	CGASSRDRRTTEVFF	>= 3
GGCGACACACCTAAAC-1_1	pig 78	KO	pTRADV17-3-1	TRAJ28*01	Susscr TRBV20-2*01 F	Susscr TRBD2*01	Susscr TRBJ2-4*01 F	CGASDLSSRAQTQYF	CGASDLSSRAQTQYF	>= 3
GGCGACACACGCGTTA-1_1	pig 78	KO	pTRDV1-4-1	TRAJ53*01	Susscr TRBV19*01 F	Susscr TRBD1*01	Susscr TRBJ3-3*01 F	CASSYGQGDPLYF	CASSYGQGDPLYF	>= 3
GGCGAGAGTATTACAG-1_1	pig 78	KO	pTRAV26-2	TRAJ33*01	Susscr TRBV5-1*01 F	Susscr TRBD1*01	Susscr TRBJ1-5*01 F	CASSLPDSRLEKLIF	CASSLPDSRLEKLIF	2
GGCGAGTAGGTCGAAG-1_1	pig 78	KO	pTRADV17-2-1	TRAJ7*01	Susscr TRBV30*01 F	Susscr TRBD1*01	Susscr TRBJ2-6*01 F	CAWSLDQGGRYEQIF	CAWSLDQGGRYEQIF	1
GGCGCAACACAGTTTA-1_1	pig 78	KO	pTRDV1-4-3	TRAJ39*01	Susscr TRBV5-3*01 F	Susscr TRBD1*01	Susscr TRBJ1-3*01 F	CASSETGRGDTYFF	CASSETGRGDTYFF	>= 3
GGCGCATGTATAAGGG-1_1	pig 78	KO	pTRAV18-2	TRAJ47*01	Susscr TRBV19*01 F	Susscr TRBD1*01	Susscr TRBJ3-3*01 F	CASSMGQGDPLYF	CASSMGQGDPLYF	>= 3
GGCGCTGGTACAATTG-1_1	pig 78	KO	pTRAV2	TRAJ43*01	Susscr TRBV20-3*01 F	Susscr TRBD1*01	Susscr TRBJ1-1*01 F	CGASGRETRLTEVFF	CGASGRETRLTEVFF	2
GGCGTAAAGCAATTCG-1_1	pig 78	KO	pTRADV17-2-1	TRAJ43*01	Susscr TRBV20-3*01 F	Susscr TRBD1*01	Susscr TRBJ1-1*01 F	CGASERSSRRTEVFF	CGASERSSRRTEVFF	>= 3
GGCGTAGCACATGATC-1_1	pig 78	KO	pTRADV17-3-1	TRAJ28*01	Susscr TRBV20-2*01 F	Susscr TRBD2*01	Susscr TRBJ2-4*01 F	CGASDLSSRAQTQYF	CGASDLSSRAQTQYF	>= 3
GGCTAAGAGCTAATCG-1_1	pig 78	KO	pTRDV1-4-5	TRAJ47*01	Susscr TRBV1*01 F	Susscr TRBD1*01	Susscr TRBJ1-1*01 F	CTCEDAANTEVFF	CTCEDAANTEVFF	>= 3
GGCTAATGTGCTGTCT-1_1	pig 78	KO	pTRADV17-3-1	TRAJ52*01	Susscr TRBV19*01 F	Susscr TRBD2*01	Susscr TRBJ2-4*01 F	CASSNGARMAQTQYF	CASSNGARMAQTQYF	1
GGCTAATGTGTGAAAG-1_1	pig 78	KO	pTRAV26-1	TRAJ41*01	Susscr TRBV2-4*01 F	Susscr TRBD1*01	Susscr TRBJ2-2*01 F	CASRDRGGTGQLYF	CASRDRGGTGQLYF	>= 3
GGCTAGCGTACTTCTG-1_1	pig 78	KO	pTRAV18-2	TRAJ31*01	Susscr TRBV7-1*01 F	Susscr TRBD2*01	Susscr TRBJ2-5*01 F	CASEASTGATLTF	CASEASTGATLTF	>= 3
GGCTAGCGTGTCGCTT-1_1	pig 78	KO	pTRAV16	TRAJ49*01	Susscr TRBV20-2*01 F	Susscr TRBD1*01	Susscr TRBJ3-3*01 F	CGASSQGGRADPLYF	CGASSQGGRADPLYF	>= 3
GGCTATATCGCAATTG-1_1	pig 78	KO	pTRAV14/DV4-2	TRAJ2*01	Susscr TRBV12-1*01 F	Susscr TRBD2*01	Susscr TRBJ2-4*01 F	CASSVGGYSQTQYF	CASSVGGYSQTQYF	2
GGCTATATCGTGCAGT-1_1	pig 78	KO	pTRAV8-2-2	TRAJ57*01	Susscr TRBV4-1*01 F	Susscr TRBD2*01	Susscr TRBJ2-2*01 F	CASSRGAMAGQLYF	CASSRGAMAGQLYF	1
GGCTATGGTCTGTACC-1_1	pig 78	KO	pTRDV1-4-5	TRAJ39*01	Susscr TRBV12-1*01 F	Susscr TRBD3*01	Susscr TRBJ3-3*01 F	CASKNGPTDPLYF	CASKNGPTDPLYF	1
GGCTCCCGTATGGCCA-1_1	pig 78	KO	pTRAV18-2	TRAJ23*01	Susscr TRBV4-3*01 F, or Susscr TRBV4-4*01 F	Susscr TRBD2*01	Susscr TRBJ2-3*01 F	CASSYGGEQDIQYF	CASSYGGEQDIQYF	1
GGCTCTACACCAGGGA-1_1	pig 78	KO	pTRADV17-3-3	TRAJ42*01	Susscr TRBV19*01 F	Susscr TRBD1*01	Susscr TRBJ3-3*01 F	CASSMGQGDPLYF	CASSMGQGDPLYF	>= 3
GGCTGTAGTCGGGTTA-1_1	pig 78	KO	pTRAV14/DV4-2	TRAJ2*01	Susscr TRBV12-2*01 P	Susscr TRBD1*01	Susscr TRBJ2-4*01 F	CASSTDRGGQTQYF	CASSTDRGGQTQYF	1
GGCTTTCGTAGGAATG-1_1	pig 78	KO	pTRADV17-2-1	TRAJ43*01	Susscr TRBV20-2*01 F	Susscr TRBD1*01	Susscr TRBJ1-1*01 F	CGASDRAKRNTEVFF	CGASDRAKRNTEVFF	>= 3
GGCTTTCGTGCCATAG-1_1	pig 78	KO	pTRADV17-2-3	TRAJ15*01	Susscr TRBV4-3*01 F, or Susscr TRBV4-4*01 F	Susscr TRBD3*01	Susscr TRBJ3-2*01 F	CASRSVLDAAQLYF	CASRSVLDAAQLYF	1
GGGAATTAGCTAAGCC-1_1	pig 78	KO	pTRAV25	TRAJ32*01	Susscr TRBV24*01 F	Susscr TRBD1*01	Susscr TRBJ2-3*01 F	CASSSSRQDIQYF	CASSSSRQDIQYF	>= 3
GGGACATCAATTAAGA-1_1	pig 78	KO	pTRAV8-2-1	TRAJ34*01	Susscr TRBV29*01 F	Susscr TRBD1*01	Susscr TRBJ1-3*01 F	CSARDSDSPGDTYFF	CSARDSDSPGDTYFF	1
GGGACATCACGCAGGA-1_1	pig 78	KO	pTRAV18-2	TRAJ49*01	Susscr TRBV20-2*01 F	Susscr TRBD1*01	Susscr TRBJ1-7*01 F	CAASDRASRNSPLHF	CAASDRASRNSPLHF	>= 3
GGGACCTGTACTATGA-1_1	pig 78	KO	pTRAV18-2	TRAJ31*01	Susscr TRBV7-1*01 F	Susscr TRBD2*01	Susscr TRBJ2-5*01 F	CASEASTGATLTF	CASEASTGATLTF	>= 3
GGGACCTGTCCTCTCC-1_1	pig 78	KO	pTRAV8-2-1	TRAJ30*01	Susscr TRBV4-1*01 F	Susscr TRBD1*01	Susscr TRBJ3-7*01 F	CASSRDVGTQERYF	CASSRDVGTQERYF	1
GGGACTCGTGCTTCCG-1_1	pig 78	KO	pTRAV8-2-1	TRAJ15*01	Susscr TRBV20-2*01 F	Susscr TRBD1*01	Susscr TRBJ1-1*01 F	CAATLSRGEVFF	CAATLSRGEVFF	>= 3
GGGAGAACAATCGCAT-1_1	pig 78	KO	pTRAV8-2-1	TRAJ15*01	Susscr TRBV20-2*01 F	Susscr TRBD1*01	Susscr TRBJ1-1*01 F	CAATLSRGEVFF	CAATLSRGEVFF	>= 3
GGGAGCTAGAGCGACA-1_1	pig 78	KO	pTRDV1-4-1	TRAJ53*01	Susscr TRBV19*01 F	Susscr TRBD1*01	Susscr TRBJ3-3*01 F	CASSYGQGDPLYF	CASSYGQGDPLYF	>= 3
GGGATCAAGGCCATGT-1_1	pig 78	KO	pTRAV14/DV4-2	TRAJ2*01	Susscr TRBV12-2*01 P	Susscr TRBD3*01	Susscr TRBJ2-3*01 F	CASSIPFGGGQDIQYF	CASSIPFGGGQDIQYF	>= 3
GGGCAAATCACGATAT-1_1	pig 78	KO	pTRAV8-2-1	TRAJ15*01	Susscr TRBV20-2*01 F	Susscr TRBD1*01	Susscr TRBJ1-1*01 F	CAATLSRGEVFF	CAATLSRGEVFF	>= 3
GGGCATAAGCACAATT-1_1	pig 78	KO	pTRAV2	TRAJ27*01	Susscr TRBV20-3*01 F	Susscr TRBD1*01	Susscr TRBJ2-1*01 F	CGGLLGRGRDDLHF	CGGLLGRGRDDLHF	>= 3
GGGCGATAGGTATCCA-1_1	pig 78	KO	pTRAV26-2	TRAJ8*01	Susscr TRBV12-1*01 F	Susscr TRBD1*01	Susscr TRBJ2-3*01 F	CASSALARGDIQYF	CASSALARGDIQYF	1
GGGCGTACACCACTGA-1_1	pig 78	KO	pTRAV23/DV6-1	TRAJ16*01	Susscr TRBV4-3*01 F, or Susscr TRBV4-4*01 F	Susscr TRBD2*01	Susscr TRBJ2-2*01 F	CASGTELTGQLYF	CASGTELTGQLYF	1
GGGCTAAAGCTTGGGT-1_1	pig 78	KO	pTRAV18-2	TRAJ52*01	Susscr TRBV19*01 F	Susscr TRBD1*01	Susscr TRBJ1-2*01 F	CASNLGQGDNYNF	CASNLGQGDNYNF	1
GGGCTCTCAACGAAAT-1_1	pig 78	KO	pTRAV26-2	TRAJ31*01	Susscr TRBV4-3*01 F, or Susscr TRBV4-4*01 F	Susscr TRBD1*01	Susscr TRBJ2-4*01 F	CASRQGQTQYF	CASRQGQTQYF	>= 3
GGGCTTTAGCTCGTTT-1_1	pig 78	KO	pTRAV2	TRAJ31*01	Susscr TRBV19*01 F	Susscr TRBD2*01	Susscr TRBJ2-5*01 F	CASSHEEGATLTF	CASSHEEGATLTF	>= 3
GGGGCATAGGTCCACG-1_1	pig 78	KO	pTRAV26-1	TRAJ41*01	Susscr TRBV2-4*01 F	Susscr TRBD1*01	Susscr TRBJ2-2*01 F	CASRDRGGTGQLYF	CASRDRGGTGQLYF	>= 3
GGGGTAGGTATACGTA-1_1	pig 78	KO	pTRAV13-1	TRAJ37*01	Susscr TRBV30*01 F	Susscr TRBD2*01	Susscr TRBJ2-3*01 F	CAWSLGLQDIQYF	CAWSLGLQDIQYF	1
GGGGTTCGTACCATCC-1_1	pig 78	KO	pTRAV18-1	TRAJ31*01	Susscr TRBV20-1*01 F	Susscr TRBD1*01	Susscr TRBJ1-5*01 F	CGASAHPGEKLIF	CGASAHPGEKLIF	1
GGGTATACAGTCTTAA-1_1	pig 78	KO	pTRAV18-2	TRAJ49*01	Susscr TRBV5-1*01 F	Susscr TRBD1*01	Susscr TRBJ1-7*01 F	CASSSPDSRNSPLHF	CASSSPDSRNSPLHF	>= 3
GGGTGCTGTACAAGAG-1_1	pig 78	KO	pTRAV18-2	TRAJ50*01	Susscr TRBV20-2*01 F	Susscr TRBD2*01	Susscr TRBJ2-3*01 F	CGASARTSRQDIQYF	CGASARTSRQDIQYF	>= 3
GGGTGCTGTATGGGTT-1_1	pig 78	KO	pTRAV8-2-2	TRAJ49*01	Susscr TRBV7-1*01 F	Susscr TRBD1*01	Susscr TRBJ2-6*01 F	CASSWGGAEQIF	CASSWGGAEQIF	1
GGGTTAACAACAGGAC-1_1	pig 78	KO	pTRADV17-2-1	TRAJ32*01	Susscr TRBV20-2*01 F	Susscr TRBD3*01	Susscr TRBJ3-2*01 F	CGASSRSSRAAQLYF	CGASSRSSRAAQLYF	>= 3
GGGTTAGAGGGCTAGA-1_1	pig 78	KO	pTRAV5	TRAJ30*01	Susscr TRBV4-1*01 F	Susscr TRBD1*01	Susscr TRBJ1-1*01 F	CASTGNTEVFF	CASTGNTEVFF	2
GGGTTAGAGGTATAGA-1_1	pig 78	KO	pTRAV36/DV7-2	TRAJ43*01	Susscr TRBV27*01 F	Susscr TRBD1*01	Susscr TRBJ1-1*01 F	CASSVSDRAEVFF	CASSVSDRAEVFF	>= 3
GGGTTTCAGGCGGTTT-1_1	pig 78	KO	pTRAV8-2-2	TRAJ40*01	Susscr TRBV12-1*01 F	Susscr TRBD2*01	Susscr TRBJ2-6*01 F	CASNGEVGGNEQIF	CASNGEVGGNEQIF	>= 3
GGTAAATCAGTTCACG-1_1	pig 78	KO	pTRADV17-3-1	TRAJ2*01	Susscr TRBV12-1*01 F	Susscr TRBD2*01	Susscr TRBJ2-4*01 F	CASSGLSQTQYF	CASSGLSQTQYF	1
GGTAAGTAGGCTATGC-1_1	pig 78	KO	pTRAV14/DV4-2	TRAJ2*01	Susscr TRBV12-1*01 F	Susscr TRBD1*01	Susscr TRBJ3-4*01 F	CASGTGNTQHF	CASGTGNTQHF	1
GGTAATCGTACGAGTT-1_1	pig 78	KO	pTRADV17-3-1	TRAJ12*01	Susscr TRBV7-1*01 F	Susscr TRBD1*01	Susscr TRBJ1-2*01 F	CASATDRGEDYNF	CASATDRGEDYNF	1
GGTACGAAGAATATCC-1_1	pig 78	KO	pTRAV18-2	TRAJ50*01	Susscr TRBV20-2*01 F	Susscr TRBD2*01	Susscr TRBJ2-3*01 F	CGASARTSRQDIQYF	CGASARTSRQDIQYF	>= 3
GGTACGTTCGTGAACC-1_1	pig 78	KO	pTRAV16	TRAJ48*01	Susscr TRBV20-1*01 F	Susscr TRBD2*01	Susscr TRBJ2-6*01 F	CGASGSYHEQIF	CGASGSYHEQIF	>= 3
GGTAGCCGTAGGAAAT-1_1	pig 78	KO	pTRAV2	TRAJ27*01	Susscr TRBV20-3*01 F	Susscr TRBD1*01	Susscr TRBJ2-1*01 F	CGGLLGRGRDDLHF	CGGLLGRGRDDLHF	>= 3
GGTATCTCAACCCTCT-1_1	pig 78	KO	pTRAV36/DV7-1	TRAJ21*01	Susscr TRBV4-1*01 F	Susscr TRBD1*01	Susscr TRBJ1-2*01 F	CASSRDPDYNF	CASSRDPDYNF	1
GGTATGTGTAGCAGGG-1_1	pig 78	KO	pTRAV18-2	TRAJ56*01	Susscr TRBV20-2*01 F	Susscr TRBD1*01	Susscr TRBJ1-7*01 F	CGASNRDRRNSPLHF	CGASNRDRRNSPLHF	2
GGTATGTGTCCAGTTC-1_1	pig 78	KO	pTRAV36/DV7-1	TRAJ15*01	Susscr TRBV20-2*01 F	Susscr TRBD2*01	Susscr TRBJ2-6*01 F	CAARLDGLSYEQIF	CAARLDGLSYEQIF	1
GGTCAATGTGCGGGTT-1_1	pig 78	KO	pTRAV18-2	TRAJ47*01	Susscr TRBV19*01 F	Susscr TRBD1*01	Susscr TRBJ3-3*01 F	CASSMGQGDPLYF	CASSMGQGDPLYF	>= 3
GGTCAGTTCCTGGCTC-1_1	pig 78	KO	pTRAV18-2	TRAJ48*01	Susscr TRBV30*01 F	Susscr TRBD3*01	Susscr TRBJ3-4*01 F	CAWSLGAQNTQHF	CAWSLGAQNTQHF	1
GGTCATTCACCAGGGA-1_1	pig 78	KO	pTRAV3	TRAJ7*01	Susscr TRBV4-1*01 F	Susscr TRBD1*01	Susscr TRBJ1-2*01 F	CASRDSYDYNF	CASRDSYDYNF	>= 3
GGTCCCCGTCTTGGAG-1_1	pig 78	KO	pTRAV16	TRAJ49*01	Susscr TRBV20-2*01 F	Susscr TRBD1*01	Susscr TRBJ3-3*01 F	CGASQQTGRGTDPLYF	CGASQQTGRGTDPLYF	>= 3
GGTCCCTTCCCCAGCT-1_1	pig 78	KO	pTRAV18-2	TRAJ13*01	Susscr TRBV7-1*01 F	Susscr TRBD2*01	Susscr TRBJ2-2*01 F	CASSSSGYGTRGQLYF	CASSSSGYGTRGQLYF	1
GGTCGCATCCTTCGTG-1_1	pig 78	KO	pTRAV18-2	TRAJ27*01	Susscr TRBV20-3*01 F	Susscr TRBD1*01	Susscr TRBJ1-7*01 F	CGASPRDRRNSPLHF	CGASPRDRRNSPLHF	>= 3
GGTCGTCCAAATTTCG-1_1	pig 78	KO	pTRAV36/DV7-1	TRAJ21*01	Susscr TRBV7-1*01 F	Susscr TRBD1*01	Susscr TRBJ3-4*01 F	CASSPDSQNTQHF	CASSPDSQNTQHF	2
GGTCTCTGTCGCAAAT-1_1	pig 78	KO	pTRDV1-4-5	TRAJ39*01	Susscr TRBV27*01 F	Susscr TRBD1*01	Susscr TRBJ2-6*01 F	CASSVSGTGGEQIF	CASSVSGTGGEQIF	>= 3
GGTCTGTAGGCCCAAT-1_1	pig 78	KO	pTRAV8-2-2	TRAJ39*01	Susscr TRBV30*01 F		Susscr TRBJ1-7*01 F	CAFSRYYNSPLHF	CAFSRYYNSPLHF	1
GGTGCGACAGTTAGAG-1_1	pig 78	KO	pTRAV26-2	TRAJ33*01	Susscr TRBV5-1*01 F	Susscr TRBD1*01	Susscr TRBJ1-5*01 F	CASSLPDSRLEKLIF	CASSLPDSRLEKLIF	2
GGTGGTTTCGGATACC-1_1	pig 78	KO	pTRDV1-4-5	TRAJ39*01	Susscr TRBV27*01 F	Susscr TRBD1*01	Susscr TRBJ2-6*01 F	CASSVSGTGGEQIF	CASSVSGTGGEQIF	>= 3
GGTGTCAGTATCATTC-1_1	pig 78	KO	pTRAV2	TRAJ27*01	Susscr TRBV20-3*01 F	Susscr TRBD1*01	Susscr TRBJ2-1*01 F	CGGLLGRGRDDLHF	CGGLLGRGRDDLHF	>= 3
GGTGTGCGTCATAAGC-1_1	pig 78	KO	pTRAV26-2	TRAJ42*01	Susscr TRBV27*01 F	Susscr TRBD2*01	Susscr TRBJ2-1*01 F	CASSMSSYNDLHF	CASSMSSYNDLHF	1
GGTGTTCAGACAATTC-1_1	pig 78	KO	pTRAV16	TRAJ49*01	Susscr TRBV20-2*01 F		Susscr TRBJ1-7*01 F	CAASDHSARNSPLHF	CAASDHSARNSPLHF	>= 3
GGTTACTCAATTAAGA-1_1	pig 78	KO	pTRAV18-2	TRAJ56*01	Susscr TRBV20-2*01 F	Susscr TRBD1*01	Susscr TRBJ1-1*01 F	CGASQQDSRQTEVFF	CGASQQDSRQTEVFF	>= 3
GGTTACTCAGTTGGTT-1_1	pig 78	KO	pTRADV17-2-2	TRAJ20*01	Susscr TRBV20-2*01 F	Susscr TRBD1*01	Susscr TRBJ1-2*01 F	CAALRNF	CAALRNF	1
GGTTAGGAGCCTAATG-1_1	pig 78	KO	pTRAV18-2	TRAJ47*01	Susscr TRBV2-4*01 F	Susscr TRBD1*01	Susscr TRBJ1-2*01 F	CASSSKDSYDYNF	CASSSKDSYDYNF	2
GGTTATGTCCTATACC-1_1	pig 78	KO	pTRADV17-3-3	TRAJ42*01	Susscr TRBV21*01 F	Susscr TRBD1*01	Susscr TRBJ1-1*01 F	CASSKTGGANTEVFF	CASSKTGGANTEVFF	1
GGTTCCGAGACAGACG-1_1	pig 78	KO	pTRAV18-2	TRAJ31*01	Susscr TRBV7-1*01 F	Susscr TRBD2*01	Susscr TRBJ2-5*01 F	CASEASTGATLTF	CASEASTGATLTF	>= 3
GGTTCGAGTGGTAAAG-1_1	pig 78	KO	pTRAV21	TRAJ41*01	Susscr TRBV15*01 F	Susscr TRBD2*01	Susscr TRBJ2-4*01 F	CASSREWGAHTQTQYF	CASSREWGAHTQTQYF	1
GGTTGGCGTATTCGTT-1_1	pig 78	KO	pTRDV1-4-1	TRAJ53*01	Susscr TRBV19*01 F	Susscr TRBD1*01	Susscr TRBJ3-3*01 F	CASSYGQGDPLYF	CASSYGQGDPLYF	>= 3
GGTTGGGCACGAGCGA-1_1	pig 78	KO	pTRDV1-4-1	TRAJ53*01	Susscr TRBV19*01 F	Susscr TRBD1*01	Susscr TRBJ3-3*01 F	CASSYGQGDPLYF	CASSYGQGDPLYF	>= 3
GGTTGTATCAGCTATG-1_1	pig 78	KO	pTRAV18-2	TRAJ33*01	Susscr TRBV27*01 F	Susscr TRBD1*01	Susscr TRBJ2-6*01 F	CASSVSGTGGEQIF	CASSVSGTGGEQIF	>= 3
GGTTGTATCCAGCTCC-1_1	pig 78	KO	pTRAV38-2DV8	TRAJ15*01	Susscr TRBV20-2*01 F	Susscr TRBD3*01	Susscr TRBJ3-2*01 F	CGAWVGNAAQLYF	CGAWVGNAAQLYF	1
GGTTGTCAGAGCGACA-1_1	pig 78	KO	pTRAV18-2	TRAJ34*01	Susscr TRBV15*01 F	Susscr TRBD2*01	Susscr TRBJ2-3*01 F	CASSRAMGQDIQYF	CASSRAMGQDIQYF	1
GGTTGTGGTCCAGGTA-1_1	pig 78	KO	pTRAV14/DV4-2	TRAJ2*01	Susscr TRBV12-1*01 F	Susscr TRBD1*01	Susscr TRBJ2-6*01 F	CASTGTGVEQIF	CASTGTGVEQIF	2
GGTTGTGGTCGTTGGA-1_1	pig 78	KO	pTRAV18-2	TRAJ53*01	Susscr TRBV19*01 F	Susscr TRBD1*01	Susscr TRBJ1-2*01 F	CASSHGQGDDYNF	CASSHGQGDDYNF	>= 3
GGTTTACCAAACGGCG-1_1	pig 78	KO	pTRAV8-3-1	TRAJ13*01	Susscr TRBV4-1*01 F	Susscr TRBD3*01	Susscr TRBJ3-2*01 F	CATTGAPMNAAQLYF	CATTGAPMNAAQLYF	1
GGTTTCAAGGCCCAAT-1_1	pig 78	KO	pTRADV17-3-1	TRAJ43*01	Susscr TRBV20-2*01 F	Susscr TRBD3*01	Susscr TRBJ3-3*01 F	CGATQLRSRADPLYF	CGATQLRSRADPLYF	>= 3
GGTTTCCGTGGCGCAT-1_1	pig 78	KO	pTRAV3	TRAJ7*01	Susscr TRBV4-1*01 F	Susscr TRBD1*01	Susscr TRBJ1-2*01 F	CASRDSYDYNF	CASRDSYDYNF	>= 3
GGTTTGGGTAAGGGAC-1_1	pig 78	KO	pTRADV17-2-1	TRAJ8*01	Susscr TRBV19*01 F		Susscr TRBJ1-7*01 F	CASSTSYNSPLHF	CASSTSYNSPLHF	1
GTAACCCAGAGTTTCG-1_1	pig 78	KO	pTRADV17-2-1	TRAJ43*01	Susscr TRBV20-3*01 F	Susscr TRBD1*01	Susscr TRBJ1-1*01 F	CGASERSSRRTEVFF	CGASERSSRRTEVFF	>= 3
GTAAGCCTCACTAACG-1_1	pig 78	KO	pTRAV18-2	TRAJ42*01	Susscr TRBV2-4*01 F	Susscr TRBD1*01	Susscr TRBJ2-2*01 F	CASRDRGGTGQLYF	CASRDRGGTGQLYF	>= 3
GTAAGGTAGAACGGAT-1_1	pig 78	KO	pTRAV16	TRAJ49*01	Susscr TRBV20-2*01 F		Susscr TRBJ1-7*01 F	CAASDHSARNSPLHF	CAASDHSARNSPLHF	>= 3
GTAAGGTAGCGAACAG-1_1	pig 78	KO	pTRAV18-2	TRAJ41*01	Susscr TRBV19*01 F	Susscr TRBD1*01	Susscr TRBJ3-3*01 F	CASSMGQGDPLYF	CASSMGQGDPLYF	>= 3
GTAATAGAGCAGTAGG-1_1	pig 78	KO	pTRAV8-3-1	TRAJ47*01	Susscr TRBV27*01 F	Susscr TRBD1*01	Susscr TRBJ1-1*01 F	CASSVSDRGEVFF	CASSVSDRGEVFF	>= 3
GTAATCCCACCCAGTA-1_1	pig 78	KO	pTRAV18-2	TRAJ11*01	Susscr TRBV20-2*01 F	Susscr TRBD1*01	Susscr TRBJ2-1*01 F	CAASEDRGYNDLHF	CAASEDRGYNDLHF	1
GTAATGAAGCATCTAG-1_1	pig 78	KO	pTRAV18-2	TRAJ36*01	Susscr TRBV19*01 F	Susscr TRBD3*01	Susscr TRBJ3-3*01 F	CASSILPSTDPLYF	CASSILPSTDPLYF	>= 3
GTAATTCAGGCCATCG-1_1	pig 78	KO	pTRAV18-2	TRAJ23*01	Susscr TRBV1*01 F	Susscr TRBD1*01	Susscr TRBJ1-1*01 F	CTCRQGTRDEVFF	CTCRQGTRDEVFF	>= 3
GTACAATTCCTGTTAC-1_1	pig 78	KO	pTRAV25	TRAJ34*01	Susscr TRBV20-3*01 F	Susscr TRBD1*01	Susscr TRBJ1-2*01 F	CGASDRASRAHDYNF	CGASDRASRAHDYNF	>= 3
GTACATGTCCCTACCA-1_1	pig 78	KO	pTRADV17-2-1	TRAJ6*01	Susscr TRBV15*01 F	Susscr TRBD1*01	Susscr TRBJ1-2*01 F	CASTPGQAFYDYNF	CASTPGQAFYDYNF	1
GTACATGTCGCCATAA-1_1	pig 78	KO	pTRAV25	TRAJ33*01	Susscr TRBV30*01 F	Susscr TRBD1*01	Susscr TRBJ1-7*01 F	CAWRMDYNSPLHF	CAWRMDYNSPLHF	1
GTACCCTGTGGGCAAG-1_1	pig 78	KO	pTRAV12-2-2	TRAJ10*01	Susscr TRBV20-2*01 F	Susscr TRBD1*01	Susscr TRBJ1-7*01 F	CGARNSYNSPLHF	CGARNSYNSPLHF	1
GTACCTTTCATATGTA-1_1	pig 78	KO	pTRAV18-2	TRAJ34*01	Susscr TRBV27*01 F	Susscr TRBD1*01	Susscr TRBJ1-1*01 F	CASSVSDRGEVFF	CASSVSDRGEVFF	>= 3
GTACCTTTCGTTGGCG-1_1	pig 78	KO	pTRAV16	TRAJ56*01	Susscr TRBV20-2*01 F	Susscr TRBD3*01	Susscr TRBJ3-3*01 F	CGASARRARSDPLYF	CGASARRARSDPLYF	2
GTACGGGCACAGTTCG-1_1	pig 78	KO	pTRADV17-2-1	TRAJ43*01	Susscr TRBV20-2*01 F	Susscr TRBD1*01	Susscr TRBJ1-1*01 F	CGASDRAKRNTEVFF	CGASDRAKRNTEVFF	>= 3
GTACGTCAGCTGCGTG-1_1	pig 78	KO	pTRAV26-2	TRAJ29*01	Susscr TRBV20-2*01 F	Susscr TRBD2*01	Susscr TRBJ2-3*01 F	CGASETLRQDIQYF	CGASETLRQDIQYF	1
GTACTCCGTCAATCCC-1_1	pig 78	KO	pTRAV36/DV7-2	TRAJ53*01	Susscr TRBV20-2*01 F	Susscr TRBD2*01	Susscr TRBJ2-3*01 F	CGASARTSRQDIQYF	CGASARTSRQDIQYF	>= 3
GTACTCGCACACCGTA-1_1	pig 78	KO	pTRADV17-2-1	TRAJ43*01	Susscr TRBV20-3*01 F	Susscr TRBD1*01	Susscr TRBJ1-1*01 F	CGASERSSRRTEVFF	CGASERSSRRTEVFF	>= 3
GTAGATTTCGTTAGGC-1_1	pig 78	KO	pTRAV18-2	TRAJ27*01	Susscr TRBV20-3*01 F	Susscr TRBD1*01	Susscr TRBJ1-7*01 F	CGASPRDRRNSPLHF	CGASPRDRRNSPLHF	>= 3
GTAGCACTCAACCCTT-1_1	pig 78	KO	pTRDV1-1	TRAJ50*01	Susscr TRBV4-3*01 F, or Susscr TRBV4-4*01 F	Susscr TRBD1*01	Susscr TRBJ1-2*01 F	CASSTGGYDYNF	CASSTGGYDYNF	>= 3
GTAGCAGAGCTAAGCC-1_1	pig 78	KO	pTRAV25	TRAJ34*01	Susscr TRBV29*01 F	Susscr TRBD2*01	Susscr TRBJ2-6*01 F	CSAGDPPRNPYEQIF	CSAGDPPRNPYEQIF	1
GTAGCATGTCTCCGCA-1_1	pig 78	KO	pTRAV18-2	TRAJ60*01	Susscr TRBV15*01 F	Susscr TRBD2*01	Susscr TRBJ2-4*01 F	CASSRDTSSETQYF	CASSRDTSSETQYF	1
GTAGCGCGTGTTCGTC-1_1	pig 78	KO	pTRADV17-2-1	TRAJ32*01	Susscr TRBV20-2*01 F	Susscr TRBD3*01	Susscr TRBJ3-2*01 F	CGASSRSSRAAQLYF	CGASSRSSRAAQLYF	>= 3
GTAGGATAGCTTGGGT-1_1	pig 78	KO	pTRDV1-1	TRAJ50*01	Susscr TRBV4-3*01 F, or Susscr TRBV4-4*01 F	Susscr TRBD1*01	Susscr TRBJ1-2*01 F	CASSTGGYDYNF	CASSTGGYDYNF	>= 3
GTAGGCAAGGTCATCA-1_1	pig 78	KO	pTRDV1-4-5	TRAJ52*01	Susscr TRBV19*01 F	Susscr TRBD3*01	Susscr TRBJ3-3*01 F	CASSMGLGDPLYF	CASSMGLGDPLYF	>= 3
GTAGGCGCAATTCAGC-1_1	pig 78	KO	pTRADV17-2-2	TRAJ43*01	Susscr TRBV12-1*01 F	Susscr TRBD1*01	Susscr TRBJ2-2*01 F	CASSAGGRQLYF	CASSAGGRQLYF	1
GTAGGCTTCGTACCTT-1_1	pig 78	KO	pTRAV18-2	TRAJ49*01	Susscr TRBV20-2*01 F	Susscr TRBD1*01	Susscr TRBJ1-7*01 F	CAASDRASRNSPLHF	CAASDRASRNSPLHF	>= 3
GTAGGGTCAGCTAAAG-1_1	pig 78	KO	pTRAV18-2	TRAJ48*01	Susscr TRBV25*01 F	Susscr TRBD1*01	Susscr TRBJ1-7*01 F	CASSTTGIYSPLHF	CASSTTGIYSPLHF	1
GTAGTGGAGGGACTGA-1_1	pig 78	KO	pTRAV8-2-1	TRAJ15*01	Susscr TRBV20-2*01 F	Susscr TRBD1*01	Susscr TRBJ1-1*01 F	CAATLSRGEVFF	CAATLSRGEVFF	>= 3
GTATACCCAATACCTA-1_1	pig 78	KO	pTRAV26-2	TRAJ34*01	Susscr TRBV12-1*01 F	Susscr TRBD1*01	Susscr TRBJ1-2*01 F	CASSHRQGYDYNF	CASSHRQGYDYNF	1
GTATACGTCCCTATAC-1_1	pig 78	KO	pTRAV26-2	TRAJ7*01	Susscr TRBV7-1*01 F	Susscr TRBD2*01	Susscr TRBJ2-5*01 F	CASEASTGATLTF	CASEASTGATLTF	>= 3
GTATACGTCCTAGCAA-1_1	pig 78	KO	pTRAV14/DV4-2	TRAJ10*01	Susscr TRBV5-1*01 F	Susscr TRBD1*01	Susscr TRBJ1-3*01 F	CASSPGQGFGDTYFF	CASSPGQGFGDTYFF	1
GTATACTAGACCTTAG-1_1	pig 78	KO	pTRAV23/DV6-1	TRAJ20*01	Susscr TRBV20-2*01 F	Susscr TRBD1*01	Susscr TRBJ2-6*01 F	CAASDTGRDEQIF	CAASDTGRDEQIF	>= 3
GTATAGAAGCGATTTG-1_1	pig 78	KO	pTRAV18-1	TRAJ35*01	Susscr TRBV20-3*01 F	Susscr TRBD1*01	Susscr TRBJ1-7*01 F	CGASDARGRNSPLHF	CGASDARGRNSPLHF	>= 3
GTATAGTTCCCTAAAG-1_1	pig 78	KO	pTRAV18-2	TRAJ50*01	Susscr TRBV20-2*01 F	Susscr TRBD2*01	Susscr TRBJ2-3*01 F	CGASARTSRQDIQYF	CGASARTSRQDIQYF	>= 3
GTATATCAGCACTCCC-1_1	pig 78	KO	pTRAV18-2	TRAJ56*01	Susscr TRBV20-2*01 F	Susscr TRBD1*01	Susscr TRBJ1-7*01 F	CGASNRDRRNSPLHF	CGASNRDRRNSPLHF	2
GTATCACCAGGACTTT-1_1	pig 78	KO	pTRDV1-1	TRAJ36*01	Susscr TRBV7-1*01 F	Susscr TRBD1*01	Susscr TRBJ1-3*01 F	CASSLGNFGDTYFF	CASSLGNFGDTYFF	1
GTATCGGGTCCAGTGA-1_1	pig 78	KO	pTRADV17-2-3	TRAJ20*01	Susscr TRBV7-1*01 F	Susscr TRBD2*01	Susscr TRBJ2-4*01 F	CASSFSYGGQTQYF	CASSFSYGGQTQYF	1
GTATCTTGTCGGGTTA-1_1	pig 78	KO	pTRAV14/DV4-2	TRAJ2*01	Susscr TRBV12-1*01 F	Susscr TRBD1*01	Susscr TRBJ2-3*01 F	CASSGGQDIQYF	CASSGGQDIQYF	>= 3
GTATGGACAACTGAGA-1_1	pig 78	KO	pTRAV16	TRAJ49*01	Susscr TRBV20-2*01 F		Susscr TRBJ1-7*01 F	CAASDHSARNSPLHF	CAASDHSARNSPLHF	>= 3
GTATTATCAATGTGAG-1_1	pig 78	KO	pTRAV8-3-1	TRAJ13*01	Susscr TRBV4-3*01 F, or Susscr TRBV4-4*01 F	Susscr TRBD1*01	Susscr TRBJ1-5*01 F	CASSTGFEKLIF	CASSTGFEKLIF	>= 3
GTATTCCTCCCAAAGC-1_1	pig 78	KO	pTRAV14/DV4-2	TRAJ2*01	Susscr TRBV12-1*01 F	Susscr TRBD2*01	Susscr TRBJ2-3*01 F	CASSVLGGPYQDIQYF	CASSVLGGPYQDIQYF	1
GTATTCTGTAGTGTTA-1_1	pig 78	KO	pTRADV17-2-1	TRAJ8*01	Susscr TRBV20-2*01 F	Susscr TRBD2*01	Susscr TRBJ2-1*01 F	CGASDRASRAINDLHF	CGASDRASRAINDLHF	>= 3
GTCAACTCAGCTAAGA-1_1	pig 78	KO	pTRADV17-2-1	TRAJ43*01	Susscr TRBV20-3*01 F	Susscr TRBD1*01	Susscr TRBJ1-1*01 F	CGASERSSRRTEVFF	CGASERSSRRTEVFF	>= 3
GTCAATTAGCCTGTAA-1_1	pig 78	KO	pTRAV25	TRAJ60*01	Susscr TRBV7-1*01 F	Susscr TRBD1*01	Susscr TRBJ2-1*01 F	CASSSTGFSYNDLHF	CASSSTGFSYNDLHF	1
GTCACGAGTGGTGTCA-1_1	pig 78	KO	pTRAV18-2	TRAJ41*01	Susscr TRBV2-4*01 F	Susscr TRBD2*01	Susscr TRBJ2-6*01 F	CASSSGGVGGAGEQIF	CASSSGGVGGAGEQIF	1
GTCACGCCAACGCACC-1_1	pig 78	KO	pTRAV25	TRAJ34*01	Susscr TRBV20-3*01 F	Susscr TRBD2*01	Susscr TRBJ2-3*01 F	CGASERSSRADIQYF	CGASERSSRADIQYF	2
GTCACGCCAGGGATTA-1_1	pig 78	KO	pTRAV18-2	TRAJ47*01	Susscr TRBV19*01 F	Susscr TRBD1*01	Susscr TRBJ3-3*01 F	CASSMGQGDPLYF	CASSMGQGDPLYF	>= 3
GTCATCGCACCAGGGA-1_1	pig 78	KO	pTRDV1-4-5	TRAJ39*01	Susscr TRBV27*01 F	Susscr TRBD1*01	Susscr TRBJ2-6*01 F	CASSVSGTGGEQIF	CASSVSGTGGEQIF	>= 3
GTCATCGCAGGTGATA-1_1	pig 78	KO	pTRDV1-4-5	TRAJ52*01	Susscr TRBV19*01 F	Susscr TRBD3*01	Susscr TRBJ3-3*01 F	CASSMGLGDPLYF	CASSMGLGDPLYF	>= 3
GTCATCTTCGCAACTA-1_1	pig 78	KO	pTRAV8-3-1	TRAJ20*01	Susscr TRBV1*01 F	Susscr TRBD1*01	Susscr TRBJ2-6*01 F	CTCRKGTIYEQIF	CTCRKGTIYEQIF	>= 3
GTCATGCAGACACCCG-1_1	pig 78	KO	pTRAV8-3-1	TRAJ13*01	Susscr TRBV4-1*01 F	Susscr TRBD2*01	Susscr TRBJ2-4*01 F	CASSRWSQTQYF	CASSRWSQTQYF	>= 3
GTCATGGGTAACGAAG-1_1	pig 78	KO	pTRAV16	TRAJ29*01	Susscr TRBV30*01 F	Susscr TRBD1*01	Susscr TRBJ1-3*01 F	CAWSLGGTGGDTYFF	CAWSLGGTGGDTYFF	1
GTCATTCTCCGTTTCG-1_1	pig 78	KO	pTRDV1-4-5	TRAJ47*01	Susscr TRBV1*01 F	Susscr TRBD1*01	Susscr TRBJ1-1*01 F	CTCEDAANTEVFF	CTCEDAANTEVFF	>= 3
GTCCAAATCAACGCAC-1_1	pig 78	KO	pTRAV12-2-1	TRAJ22*01	Susscr TRBV15*01 F	Susscr TRBD1*01	Susscr TRBJ1-7*01 F	CASQNRGLNSPLHF	CASQNRGLNSPLHF	1
GTCCAACAGACCCTAA-1_1	pig 78	KO	pTRAV8-2-2	TRAJ40*01	Susscr TRBV7-1*01 F	Susscr TRBD3*01	Susscr TRBJ3-3*01 F	CASSLTGSSTDPLYF	CASSLTGSSTDPLYF	1
GTCCACACAATTAAAG-1_1	pig 78	KO	pTRAV36/DV7-2	TRAJ43*01	Susscr TRBV27*01 F	Susscr TRBD1*01	Susscr TRBJ1-1*01 F	CASSVSDRAEVFF	CASSVSDRAEVFF	>= 3
GTCCACACAGCATCCA-1_1	pig 78	KO	pTRADV17-2-3	TRAJ26*01	Susscr TRBV30*01 F	Susscr TRBD1*01	Susscr TRBJ1-1*01 F	CAWSLGGPTEVFF	CAWSLGGPTEVFF	1
GTCCACACAGTGCATT-1_1	pig 78	KO	pTRAV36/DV7-2	TRAJ47*01	Susscr TRBV19*01 F	Susscr TRBD1*01	Susscr TRBJ3-3*01 F	CASSMGQGDPLYF	CASSMGQGDPLYF	>= 3
GTCCAGTAGGGTAGTG-1_1	pig 78	KO	pTRADV17-2-1	TRAJ43*01	Susscr TRBV20-2*01 F	Susscr TRBD1*01	Susscr TRBJ1-1*01 F	CGASSRDRRTTEVFF	CGASSRDRRTTEVFF	>= 3
GTCCATCGTGTTCATT-1_1	pig 78	KO	pTRAV36/DV7-2	TRAJ43*01	Susscr TRBV27*01 F	Susscr TRBD1*01	Susscr TRBJ1-1*01 F	CASSVSDRAEVFF	CASSVSDRAEVFF	>= 3
GTCCCGAAGAGCGGTA-1_1	pig 78	KO	pTRDV1-4-5	TRAJ10*01	Susscr TRBV24*01 F	Susscr TRBD1*01	Susscr TRBJ1-7*01 F	CASSRTGQGNSPLHF	CASSRTGQGNSPLHF	1
GTCCCTATCCCGCACT-1_1	pig 78	KO	pTRAV26-2	TRAJ2*01	Susscr TRBV20-2*01 F	Susscr TRBD1*01	Susscr TRBJ2-6*01 F	CAARGGSGEEQIF	CAARGGSGEEQIF	1
GTCCGCCGTCGAAGGG-1_1	pig 78	KO	pTRADV17-2-1	TRAJ43*01	Susscr TRBV20-3*01 F	Susscr TRBD1*01	Susscr TRBJ1-1*01 F	CGASERSSRRTEVFF	CGASERSSRRTEVFF	>= 3
GTCGAATGTCGAAGTT-1_1	pig 78	KO	pTRAV3	TRAJ12*01	Susscr TRBV1*01 F	Susscr TRBD1*01	Susscr TRBJ2-6*01 F	CTCRKGTIYEQIF	CTCRKGTIYEQIF	>= 3
GTCGACTAGCGATTTG-1_1	pig 78	KO	pTRADV17-2-1	TRAJ43*01	Susscr TRBV20-2*01 F	Susscr TRBD1*01	Susscr TRBJ1-1*01 F	CGASDRAKRNTEVFF	CGASDRAKRNTEVFF	>= 3
GTCGACTAGCGCGTAT-1_1	pig 78	KO	pTRAV25	TRAJ34*01	Susscr TRBV20-3*01 F	Susscr TRBD1*01	Susscr TRBJ1-2*01 F	CGASDRASRAHDYNF	CGASDRASRAHDYNF	>= 3
GTCGCACCAATGGTCT-1_1	pig 78	KO	pTRAV41	TRAJ43*01	Susscr TRBV30*01 F	Susscr TRBD1*01	Susscr TRBJ1-7*01 F	CAWSLLPGHYNSPLHF	CAWSLLPGHYNSPLHF	1
GTCGGAGCACTAGCGC-1_1	pig 78	KO	pTRADV17-2-1	TRAJ7*01	Susscr TRBV21*01 F	Susscr TRBD1*01	Susscr TRBJ1-1*01 F	CASSKTMGQGVKVFF	CASSKTMGQGVKVFF	1
GTCGGGTGTGCCTCGC-1_1	pig 78	KO	pTRAV18-2	TRAJ47*01	Susscr TRBV19*01 F	Susscr TRBD1*01	Susscr TRBJ3-3*01 F	CASSMGQGDPLYF	CASSMGQGDPLYF	>= 3
GTCGGTCCAAGGGACT-1_1	pig 78	KO	pTRAV8-2-1	TRAJ53*01	Susscr TRBV19*01 F	Susscr TRBD1*01	Susscr TRBJ2-3*01 F	CASSRDRGGLQDIQYF	CASSRDRGGLQDIQYF	1
GTCGGTTAGAGTTGAA-1_1	pig 78	KO	pTRDV1-4-2	TRAJ49*01	Susscr TRBV20-3*01 F	Susscr TRBD2*01	Susscr TRBJ2-1*01 F	CGASDGRSRSNDLHF	CGASDGRSRSNDLHF	>= 3
GTCGTACAGGGCTAAG-1_1	pig 78	KO	pTRAV2	TRAJ15*01	Susscr TRBV30*01 F	Susscr TRBD1*01	Susscr TRBJ2-6*01 F	CAWSPGFEQIF	CAWSPGFEQIF	1
GTCTAACCAATCAGAG-1_1	pig 78	KO	pTRAV38-2DV8	TRAJ53*01	Susscr TRBV20-2*01 F	Susscr TRBD1*01	Susscr TRBJ1-1*01 F	CGASDRAKRNTEVFF	CGASDRAKRNTEVFF	>= 3
GTCTATACAGCATCGC-1_1	pig 78	KO	pTRAV41	TRAJ42*01	Susscr TRBV20-2*01 F	Susscr TRBD1*01	Susscr TRBJ2-3*01 F	CAASGDRGIQYF	CAASGDRGIQYF	1
GTCTATTGTACATTCT-1_1	pig 78	KO	pTRAV21	TRAJ29*01	Susscr TRBV19*01 F	Susscr TRBD1*01	Susscr TRBJ3-3*01 F	CASSIDTTYPLYF	CASSIDTTYPLYF	1
GTCTCATTCAAGCCGT-1_1	pig 78	KO	pTRAV16	TRAJ49*01	Susscr TRBV20-2*01 F		Susscr TRBJ1-7*01 F	CAASDHSARNSPLHF	CAASDHSARNSPLHF	>= 3
GTCTCCGGTCGCATAG-1_1	pig 78	KO	pTRAV18-2	TRAJ10*01	Susscr TRBV19*01 F	Susscr TRBD1*01	Susscr TRBJ3-3*01 F	CASSIGKGVITDPLYF	CASSIGKGVITDPLYF	1
GTCTTCCCAAGCAAAT-1_1	pig 78	KO	pTRAV18-2	TRAJ35*01	Susscr TRBV12-1*01 F	Susscr TRBD1*01	Susscr TRBJ3-3*01 F	CASSAGGPLTDPLYF	CASSAGGPLTDPLYF	2
GTGAAGCCAAGTGTCT-1_1	pig 78	KO	pTRADV17-2-3	TRAJ23*01	Susscr TRBV2-1*01 P	Susscr TRBD1*01	Susscr TRBJ1-2*01 F	CASSADYDYNF	CASSADYDYNF	1
GTGATAGCAATTCGAC-1_1	pig 78	KO	pTRAV18-2	TRAJ43*01	Susscr TRBV24*01 F	Susscr TRBD1*01	Susscr TRBJ2-3*01 F	CASSSSRQDIQYF	CASSSSRQDIQYF	>= 3
GTGATATTCGTTACTC-1_1	pig 78	KO	pTRAV8-2-2	TRAJ29*01	Susscr TRBV2-4*01 F	Susscr TRBD1*01	Susscr TRBJ1-7*01 F	CASSSGQNNSPLHF	CASSSGQNNSPLHF	1
GTGATTCCAGTGCACC-1_1	pig 78	KO	pTRAV36/DV7-2	TRAJ43*01	Susscr TRBV27*01 F	Susscr TRBD1*01	Susscr TRBJ1-1*01 F	CASSVSDRAEVFF	CASSVSDRAEVFF	>= 3
GTGCACCCAAATTAAG-1_1	pig 78	KO	pTRAV25	TRAJ34*01	Susscr TRBV20-3*01 F	Susscr TRBD1*01	Susscr TRBJ1-2*01 F	CGASDRASRAHDYNF	CGASDRASRAHDYNF	>= 3
GTGCCCAAGCCTTGCC-1_1	pig 78	KO	pTRAV18-2	TRAJ49*01	Susscr TRBV5-1*01 F	Susscr TRBD1*01	Susscr TRBJ1-7*01 F	CASSSPDSRNSPLHF	CASSSPDSRNSPLHF	>= 3
GTGCCGGGTCGAAGCC-1_1	pig 78	KO	pTRAV5	TRAJ20*01	Susscr TRBV5-1*01 F	Susscr TRBD1*01	Susscr TRBJ3-3*01 F	CASSTGQTDPLYF	CASSTGQTDPLYF	1
GTGCGAAAGCTGAATT-1_1	pig 78	KO	pTRAV26-2	TRAJ5*01	Susscr TRBV7-1*01 F	Susscr TRBD1*01	Susscr TRBJ1-5*01 F	CASSTTGGFFEKLIF	CASSTTGGFFEKLIF	1
GTGCGAGCAAAGCTAG-1_1	pig 78	KO	pTRAV16	TRAJ49*01	Susscr TRBV20-2*01 F		Susscr TRBJ1-7*01 F	CAASDHSARNSPLHF	CAASDHSARNSPLHF	>= 3
GTGCGTAGTGTTGCAG-1_1	pig 78	KO	pTRAV14/DV4-2	TRAJ9*01	Susscr TRBV20-3*01 F	Susscr TRBD1*01	Susscr TRBJ1-7*01 F	CGAGTYNSPLHF	CGAGTYNSPLHF	2
GTGCTACAGCTGACAC-1_1	pig 78	KO	pTRAV16	TRAJ49*01	Susscr TRBV20-2*01 F		Susscr TRBJ1-7*01 F	CAASDHSARNSPLHF	CAASDHSARNSPLHF	>= 3
GTGCTCCTCAACTCCT-1_1	pig 78	KO	pTRAV5	TRAJ34*01	Susscr TRBV20-2*01 F	Susscr TRBD2*01	Susscr TRBJ2-1*01 F	CGASGRNDLHF	CGASGRNDLHF	1
GTGCTCCTCCGAGCAT-1_1	pig 78	KO	pTRAV18-2	TRAJ34*01	Susscr TRBV27*01 F	Susscr TRBD1*01	Susscr TRBJ2-6*01 F	CASSVSDRGEQIF	CASSVSDRGEQIF	>= 3
GTGGATTGTAATTGGC-1_1	pig 78	KO	pTRAV12-2-1	TRAJ33*01	Susscr TRBV15*01 F	Susscr TRBD1*01	Susscr TRBJ1-7*01 F	CASRGNSPLHF	CASRGNSPLHF	1
GTGGCATTCAGGGGTA-1_1	pig 78	KO	pTRAV26-2	TRAJ8*01	Susscr TRBV2-4*01 F	Susscr TRBD1*01	Susscr TRBJ3-5*01 F	CASSPGTAETQYF	CASSPGTAETQYF	1
GTGGCCATCCAGGTGT-1_1	pig 78	KO	pTRAV27	TRAJ29*01	Susscr TRBV19*01 F	Susscr TRBD1*01	Susscr TRBJ3-4*01 F	CASSIGTGGAQNTQHF	CASSIGTGGAQNTQHF	>= 3
GTGGCCATCGCGTGTG-1_1	pig 78	KO	pTRAV19	TRAJ52*01	Susscr TRBV20-2*01 F	Susscr TRBD1*01	Susscr TRBJ2-6*01 F	CAASDRDRRAYEQIF	CAASDRDRRAYEQIF	1
GTGGCCGGTCTCCGGC-1_1	pig 78	KO	pTRADV17-3-1	TRAJ9*01	Susscr TRBV20-2*01 F	Susscr TRBD1*01	Susscr TRBJ1-5*01 F	CAQGANEKLIF	CAQGANEKLIF	1
GTGGCGACACCCTCAT-1_1	pig 78	KO	pTRAV8-3-1	TRAJ2*01	Susscr TRBV29*01 F	Susscr TRBD1*01	Susscr TRBJ1-3*01 F	CSAGDNFGDTYFF	CSAGDNFGDTYFF	1
GTGGGTTTCGGTTACA-1_1	pig 78	KO	pTRAV18-2	TRAJ43*01	Susscr TRBV19*01 F	Susscr TRBD1*01	Susscr TRBJ3-3*01 F	CASSMGQGDPLYF	CASSMGQGDPLYF	>= 3
GTGGTAACAAGCGGCA-1_1	pig 78	KO	pTRAV18-2	TRAJ47*01	Susscr TRBV15*01 F	Susscr TRBD2*01	Susscr TRBJ2-5*01 F	CASSRDRTYAGATLTF	CASSRDRTYAGATLTF	1
GTGGTCAGTATATCCT-1_1	pig 78	KO	pTRDV1-4-1	TRAJ53*01	Susscr TRBV19*01 F	Susscr TRBD1*01	Susscr TRBJ3-3*01 F	CASSYGQGDPLYF	CASSYGQGDPLYF	>= 3
GTGGTCAGTCTTGTAT-1_1	pig 78	KO	pTRAV38-2DV8	TRAJ47*01	Susscr TRBV30*01 F	Susscr TRBD1*01	Susscr TRBJ2-5*01 F	CAWSRDRVGGATLTF	CAWSRDRVGGATLTF	1
GTGGTGCGTGCACGTA-1_1	pig 78	KO	pTRAV8-2-1	TRAJ15*01	Susscr TRBV20-2*01 F	Susscr TRBD1*01	Susscr TRBJ1-1*01 F	CAATLSRGEVFF	CAATLSRGEVFF	>= 3
GTGGTGCGTGGGGTTC-1_1	pig 78	KO	pTRADV17-2-1	TRAJ43*01	Susscr TRBV20-2*01 F	Susscr TRBD1*01	Susscr TRBJ1-1*01 F	CGASSRDRRTTEVFF	CGASSRDRRTTEVFF	>= 3
GTGTAATTCGGTGTTA-1_1	pig 78	KO	pTRAV2	TRAJ27*01	Susscr TRBV20-3*01 F	Susscr TRBD1*01	Susscr TRBJ2-1*01 F	CGGLLGRGRDDLHF	CGGLLGRGRDDLHF	>= 3
GTGTAGCTCATACCTC-1_1	pig 78	KO	pTRDV1-4-2	TRAJ21*01	Susscr TRBV4-1*01 F	Susscr TRBD1*01	Susscr TRBJ1-3*01 F	CASSSNWGGDNGDTYFF	CASSSNWGGDNGDTYFF	1
GTGTAGCTCCATCGTT-1_1	pig 78	KO	pTRAV8-2-2	TRAJ26*01	Susscr TRBV4-3*01 F, or Susscr TRBV4-4*01 F	Susscr TRBD1*01	Susscr TRBJ1-2*01 F	CASSRDTADYNF	CASSRDTADYNF	2
GTGTATAGTCATTATC-1_1	pig 78	KO	pTRAV18-2	TRAJ47*01	Susscr TRBV19*01 F	Susscr TRBD1*01	Susscr TRBJ1-2*01 F	CASSHGQGDDYNF	CASSHGQGDDYNF	>= 3
GTGTCATCAAGCCATT-1_1	pig 78	KO	pTRAV8-3-1	TRAJ13*01	Susscr TRBV20-2*01 F	Susscr TRBD2*01	Susscr TRBJ2-4*01 F	CGASPAAASQTQYF	CGASPAAASQTQYF	1
GTGTCCGAGCTAATAC-1_1	pig 78	KO	pTRAV2	TRAJ12*01	Susscr TRBV5-1*01 F	Susscr TRBD1*01	Susscr TRBJ2-3*01 F	CASSPPNSREDIQYF	CASSPPNSREDIQYF	1
GTGTCGCCACGCAATT-1_1	pig 78	KO	pTRADV17-2-1	TRAJ43*01	Susscr TRBV20-3*01 F	Susscr TRBD1*01	Susscr TRBJ1-1*01 F	CGASERSSRRTEVFF	CGASERSSRRTEVFF	>= 3
GTGTCGTAGACCCTAA-1_1	pig 78	KO	pTRAV5	TRAJ25*01	Susscr TRBV1*01 F	Susscr TRBD2*01	Susscr TRBJ2-3*01 F	CTCSVFRDADIQYF	CTCSVFRDADIQYF	1
GTGTGATGTATCTGCC-1_1	pig 78	KO	pTRAV18-2	TRAJ31*01	Susscr TRBV7-1*01 F	Susscr TRBD2*01	Susscr TRBJ2-5*01 F	CASEASTGATLTF	CASEASTGATLTF	>= 3
GTGTTACCAACTTACA-1_1	pig 78	KO	pTRADV17-2-1	TRAJ43*01	Susscr TRBV20-2*01 F	Susscr TRBD1*01	Susscr TRBJ1-1*01 F	CGASDRAKRNTEVFF	CGASDRAKRNTEVFF	>= 3
GTGTTACCACTCGGAC-1_1	pig 78	KO	pTRDV1-4-2	TRAJ9*01	Susscr TRBV30*01 F	Susscr TRBD2*01	Susscr TRBJ2-6*01 F	CAWSGGLWGYEQIF	CAWSGGLWGYEQIF	1
GTGTTCGCAATGCGGG-1_1	pig 78	KO	pTRAV18-2	TRAJ56*01	Susscr TRBV2-1*01 P	Susscr TRBD1*01	Susscr TRBJ1-7*01 F	CASSGQGARNSPLHF	CASSGQGARNSPLHF	1
GTTAAGGCAAGCCGTC-1_1	pig 78	KO	pTRAV8-2-2	TRAJ20*01	Susscr TRBV7-1*01 F	Susscr TRBD2*01	Susscr TRBJ2-5*01 F	CASSLVRGTGATLTF	CASSLVRGTGATLTF	>= 3
GTTAAGGCAGTCCTCT-1_1	pig 78	KO	pTRAV41	TRAJ52*01	Susscr TRBV5-1*01 F	Susscr TRBD2*01	Susscr TRBJ2-3*01 F	CASSLEQDIQYF	CASSLEQDIQYF	2
GTTAAGGCAGTGCGTC-1_1	pig 78	KO	pTRAV2	TRAJ27*01	Susscr TRBV20-3*01 F	Susscr TRBD1*01	Susscr TRBJ1-7*01 F	CGASRGEGFNSPLHF	CGASRGEGFNSPLHF	1
GTTAATATCACAGGTC-1_1	pig 78	KO	pTRAV18-2	TRAJ47*01	Susscr TRBV19*01 F	Susscr TRBD1*01	Susscr TRBJ3-3*01 F	CASSMGQGDPLYF	CASSMGQGDPLYF	>= 3
GTTAATATCGTCGTAA-1_1	pig 78	KO	pTRADV17-3-3	TRAJ57*01	Susscr TRBV30*01 F	Susscr TRBD2*01	Susscr TRBJ2-6*01 F	CASDGAINSYEQIF	CASDGAINSYEQIF	1
GTTAATCAGATTGAAG-1_1	pig 78	KO	pTRAV14/DV4-2	TRAJ2*01	Susscr TRBV12-1*01 F	Susscr TRBD1*01	Susscr TRBJ3-5*01 F	CASSDTGGSETQYF	CASSDTGGSETQYF	1
GTTAATGGTGTGTCGA-1_1	pig 78	KO	pTRAV2	TRAJ31*01	Susscr TRBV20-2*01 F	Susscr TRBD1*01	Susscr TRBJ1-1*01 F	CAATLSRGEVFF	CAATLSRGEVFF	>= 3
GTTACCTTCAACGTTG-1_1	pig 78	KO	pTRAV8-2-1	TRAJ15*01	Susscr TRBV20-2*01 F	Susscr TRBD1*01	Susscr TRBJ1-1*01 F	CAATLSRGEVFF	CAATLSRGEVFF	>= 3
GTTACTCTCACATTAA-1_1	pig 78	KO	pTRAV18-2	TRAJ52*01	Susscr TRBV5-1*01 F	Susscr TRBD1*01	Susscr TRBJ2-6*01 F	CASTQRSGPQRQIF	CASTQRSGPQRQIF	1
GTTACTCTCACCAATG-1_1	pig 78	KO	pTRAV8-3-1	TRAJ13*01	Susscr TRBV2-1*01 P	Susscr TRBD1*01	Susscr TRBJ2-2*01 F	CASSPQGGLGGQLYF	CASSPQGGLGGQLYF	2
GTTACTCTCAGTTGGC-1_1	pig 78	KO	pTRAV8-3-1	TRAJ13*01	Susscr TRBV4-3*01 F, or Susscr TRBV4-4*01 F	Susscr TRBD1*01	Susscr TRBJ1-5*01 F	CASSTGFEKLIF	CASSTGFEKLIF	>= 3
GTTAGCCAGGCGGTTT-1_1	pig 78	KO	pTRAV16	TRAJ49*01	Susscr TRBV20-3*01 F	Susscr TRBD1*01	Susscr TRBJ1-6*01 F	CGASARGSRNQAQHF	CGASARGSRNQAQHF	1
GTTAGCCAGGGGTTGA-1_1	pig 78	KO	pTRADV17-3-3	TRAJ37*01	Susscr TRBV19*01 F	Susscr TRBD1*01	Susscr TRBJ3-3*01 F	CASSMGQGDPLYF	CASSMGQGDPLYF	>= 3
GTTAGCGGTGCTATCC-1_1	pig 78	KO	pTRADV17-2-1	TRAJ21*01	Susscr TRBV20-2*01 F	Susscr TRBD1*01	Susscr TRBJ1-2*01 F	CGASTRDRRLTEVFFGGGTRLTVVGKTWCRPFLTPRRGRRVPRALFRVAVF*CAMTIT	CGASTRDRRLTEVFFGGGTRLTVVGKTWCRPFLTPRRGRRVPRALFRVAVF*CAMTIT	1
GTTAGCTCACATACCG-1_1	pig 78	KO	pTRAV14/DV4-2	TRAJ2*01	Susscr TRBV12-1*01 F	Susscr TRBD2*01	Susscr TRBJ2-4*01 F	CASSADGQTQYF	CASSADGQTQYF	1
GTTAGCTCACGCATCA-1_1	pig 78	KO	pTRAV12-2-1	TRAJ25*01	Susscr TRBV4-3*01 F, or Susscr TRBV4-4*01 F	Susscr TRBD2*01	Susscr TRBJ2-3*01 F	CASSRAGGDIQYF	CASSRAGGDIQYF	1
GTTAGGTGTCACTAGG-1_1	pig 78	KO	pTRADV17-3-1	TRAJ24*01	Susscr TRBV30*01 F	Susscr TRBD1*01	Susscr TRBJ1-1*01 F	CAWSRQGGTEVFF	CAWSRQGGTEVFF	2
GTTAGGTGTGTGTTAA-1_1	pig 78	KO	pTRAV8-3-1	TRAJ13*01	Susscr TRBV20-2*01 F	Susscr TRBD1*01	Susscr TRBJ1-3*01 F	CAARQGVGDTYFF	CAARQGVGDTYFF	1
GTTATAATCGTCAAGC-1_1	pig 78	KO	pTRADV17-2-1	TRAJ43*01	Susscr TRBV20-3*01 F	Susscr TRBD1*01	Susscr TRBJ1-1*01 F	CGASERSSRRTEVFF	CGASERSSRRTEVFF	>= 3
GTTATAGGTATGTCGG-1_1	pig 78	KO	pTRAV18-2	TRAJ42*01	Susscr TRBV2-4*01 F	Susscr TRBD1*01	Susscr TRBJ2-2*01 F	CASRDRGGTGQLYF	CASRDRGGTGQLYF	>= 3
GTTCACGCAACCTTAA-1_1	pig 78	KO	pTRADV8	TRAJ56*01	Susscr TRBV20-3*01 F	Susscr TRBD1*01	Susscr TRBJ1-1*01 F	CGADDGRDRDTEVFF	CGADDGRDRDTEVFF	>= 3
GTTCAGTCAGGTAAGC-1_1	pig 78	KO	pTRADV17-3-3	TRAJ37*01	Susscr TRBV19*01 F	Susscr TRBD1*01	Susscr TRBJ3-3*01 F	CASSMGQGDPLYF	CASSMGQGDPLYF	>= 3
GTTCATGAGCTACGCG-1_1	pig 78	KO	pTRAV8-2-1	TRAJ15*01	Susscr TRBV20-2*01 F	Susscr TRBD1*01	Susscr TRBJ1-1*01 F	CAATLSRGEVFF	CAATLSRGEVFF	>= 3
GTTCGCCTCGCTTCCA-1_1	pig 78	KO	pTRAV18-2	TRAJ41*01	Susscr TRBV19*01 F	Susscr TRBD1*01	Susscr TRBJ3-3*01 F	CASSMGQGDPLYF	CASSMGQGDPLYF	>= 3
GTTCGCTGTGGCTAAT-1_1	pig 78	KO	pTRAV18-2	TRAJ52*01	Susscr TRBV19*01 F	Susscr TRBD1*01	Susscr TRBJ1-3*01 F	CASSWGQGDTYFF	CASSWGQGDTYFF	>= 3
GTTCTATGTGGATGTT-1_1	pig 78	KO	pTRAV18-2	TRAJ34*01	Susscr TRBV20-3*01 F	Susscr TRBD2*01	Susscr TRBJ2-5*01 F	CGASDRSSRLTGATLTF	CGASDRSSRLTGATLTF	>= 3
GTTGATCCAAGCTTTA-1_1	pig 78	KO	pTRADV17-3-2	TRAJ52*01	Susscr TRBV20-2*01 F	Susscr TRBD3*01	Susscr TRBJ3-2*01 F	CGASDRNRRAAQLYF	CGASDRNRRAAQLYF	>= 3
GTTGATCCACTGACGC-1_1	pig 78	KO	pTRAV14/DV4-2	TRAJ2*01	Susscr TRBV12-2*01 P		Susscr TRBJ2-4*01 F	CASSHSQTQYF	CASSHSQTQYF	2
GTTGCCACAATCAAGG-1_1	pig 78	KO	pTRAV8-2-2	TRAJ40*01	Susscr TRBV12-1*01 F	Susscr TRBD2*01	Susscr TRBJ2-6*01 F	CASNGEVGGNEQIF	CASNGEVGGNEQIF	>= 3
GTTGCGTAGCAGGCTT-1_1	pig 78	KO	pTRAV8-2-2	TRAJ40*01	Susscr TRBV12-1*01 F	Susscr TRBD2*01	Susscr TRBJ2-6*01 F	CASNGEVGGNEQIF	CASNGEVGGNEQIF	>= 3
GTTGCTTTCATCTCCG-1_1	pig 78	KO	pTRAV8-3-1	TRAJ47*01	Susscr TRBV27*01 F	Susscr TRBD1*01	Susscr TRBJ1-1*01 F	CASSVSDRGEVFF	CASSVSDRGEVFF	>= 3
GTTGGAACAGCACGCT-1_1	pig 78	KO	pTRADV17-3-3	TRAJ36*01	Susscr TRBV1*01 F		Susscr TRBJ3-2*01 F	CTCSDHYAAQLYF	CTCSDHYAAQLYF	1
GTTGGAGAGCCGCTGA-1_1	pig 78	KO	pTRAV8-2-2	TRAJ43*01	Susscr TRBV20-2*01 F	Susscr TRBD1*01	Susscr TRBJ1-1*01 F	CAADRGQANTEVFF	CAADRGQANTEVFF	>= 3
GTTGGTCAGCATCAAT-1_1	pig 78	KO	pTRAV16	TRAJ49*01	Susscr TRBV20-2*01 F		Susscr TRBJ1-7*01 F	CAASDHSARNSPLHF	CAASDHSARNSPLHF	>= 3
GTTGGTTCAAGAGGGA-1_1	pig 78	KO	pTRAV18-2	TRAJ50*01	Susscr TRBV20-2*01 F	Susscr TRBD2*01	Susscr TRBJ2-3*01 F	CGASARTSRQDIQYF	CGASARTSRQDIQYF	>= 3
GTTGGTTCACGTTCAG-1_1	pig 78	KO	pTRAV18-2	TRAJ50*01	Susscr TRBV20-2*01 F	Susscr TRBD1*01	Susscr TRBJ1-1*01 F	CAARDIHTEVFF	CAARDIHTEVFF	1
GTTGTCTTCAGGTTCA-1_1	pig 78	KO	pTRAV18-2	TRAJ29*01	Susscr TRBV19*01 F	Susscr TRBD3*01	Susscr TRBJ3-4*01 F	CASSMDPRFGVNTQHF	CASSMDPRFGVNTQHF	2
GTTGTCTTCCATCGCC-1_1	pig 78	KO	pTRADV17-3-2	TRAJ29*01	Susscr TRBV1*01 F	Susscr TRBD1*01	Susscr TRBJ1-1*01 F	CTCSSGGAGEVFF	CTCSSGGAGEVFF	2
AAACCAAAGAGTCCAC-1_2	pig 79	Het	pTRAV6	TRAJ43*01	Susscr TRBV7-2*01 F	Susscr TRBD2*01	Susscr TRBJ2-1*01 F	CASSPSWGSYNDLHF	CASSPSWGSYNDLHF	1
AAACCAGCAACGCGTC-1_2	pig 79	Het	pTRAV8-2-2	TRAJ8*01	Susscr TRBV20-2*01 F	Susscr TRBD1*01	Susscr TRBJ2-1*01 F	CGASQRGRSYNDLHF	CGASQRGRSYNDLHF	1
AAACCGGAGAGAGGAA-1_2	pig 79	Het	pTRAV18-2	TRAJ42*01	Susscr TRBV7-2*01 F	Susscr TRBD2*01	Susscr TRBJ2-6*01 F	CASSWSYEQIF	CASSWSYEQIF	1
AAACCTCCACAACGCC-1_2	pig 79	Het	pTRADV17-2-1	TRAJ29*01	Susscr TRBV24*01 F	Susscr TRBD1*01	Susscr TRBJ2-1*01 F	CASSYGQNDLHF	CASSYGQNDLHF	1
AAACGGAGTAAACGGA-1_2	pig 79	Het	pTRAV12-2-2	TRAJ2*01	Susscr TRBV4-3*01 F, or Susscr TRBV4-4*01 F	Susscr TRBD1*01	Susscr TRBJ2-2*01 F	CASSRDRNTGQLYF	CASSRDRNTGQLYF	2
AAACGGAGTATGTGTA-1_2	pig 79	Het	pTRADV17-3-3	TRAJ43*01	Susscr TRBV20-2*01 F	Susscr TRBD1*01	Susscr TRBJ1-3*01 F	CAARQGGDTYFF	CAARQGGDTYFF	1
AAACTAGAGGGGTACA-1_2	pig 79	Het	pTRAV26-2	TRAJ56*01	Susscr TRBV2-4*01 F	Susscr TRBD1*01	Susscr TRBJ3-2*01 F	CASSLDRLNAAQLYF	CASSLDRLNAAQLYF	1
AAAGCAATCCCTGACC-1_2	pig 79	Het	pTRAV18-2	TRAJ32*01	Susscr TRBV15*01 F	Susscr TRBD1*01	Susscr TRBJ1-3*01 F	CASRGRDRADTYFF	CASRGRDRADTYFF	>= 3
AAAGCCTGTAGCGGTC-1_2	pig 79	Het	pTRAV5	TRAJ15*01	Susscr TRBV30*01 F	Susscr TRBD1*01	Susscr TRBJ3-5*01 F	CAWSLTGGAETQYF	CAWSLTGGAETQYF	1
AAAGCCTGTGGGAGAT-1_2	pig 79	Het	pTRAV21	TRAJ47*01	Susscr TRBV20-3*01 F	Susscr TRBD2*01	Susscr TRBJ2-3*01 F	CGAESKDIQYF	CGAESKDIQYF	>= 3
AAAGCGTAGAGTTGAA-1_2	pig 79	Het	pTRAV14/DV4-2	TRAJ2*01	Susscr TRBV12-2*01 P	Susscr TRBD2*01	Susscr TRBJ2-4*01 F	CASSIARALQTQYF	CASSIARALQTQYF	1
AAAGCTAAGGGGTTTC-1_2	pig 79	Het	pTRAV18-2	TRAJ21*01	Susscr TRBV20-2*01 F	Susscr TRBD1*01	Susscr TRBJ1-1*01 F	CAASRQGGLNTEVFF	CAASRQGGLNTEVFF	1
AAAGTTACACAAGGCG-1_2	pig 79	Het	pTRAV8-3-1	TRAJ42*01	Susscr TRBV30*01 F	Susscr TRBD1*01	Susscr TRBJ1-1*01 F	CAWWDRWGEVFF	CAWWDRWGEVFF	1
AAATCACTCAAGTTCG-1_2	pig 79	Het	pTRAV18-2	TRAJ2*01	Susscr TRBV25*01 F	Susscr TRBD1*01	Susscr TRBJ1-1*01 F	CASSPDGGEVFF	CASSPDGGEVFF	2
AAATCTATCGTAGGTC-1_2	pig 79	Het	pTRDV1-4-2	TRAJ34*01	Susscr TRBV1*01 F	Susscr TRBD1*01	Susscr TRBJ1-2*01 F	CTCSEGLFYDYNF	CTCSEGLFYDYNF	1
AAATTCGGTGGCCTGG-1_2	pig 79	Het	pTRAV2	TRAJ22*01	Susscr TRBV12-1*01 F	Susscr TRBD1*01	Susscr TRBJ2-3*01 F	CASSWSPGDIQYF	CASSWSPGDIQYF	>= 3
AACAGACAGGCCATTA-1_2	pig 79	Het	pTRDV1-4-1	TRAJ2*01	Susscr TRBV19*01 F	Susscr TRBD2*01	Susscr TRBJ2-6*01 F	CASSRAVPYEQIF	CASSRAVPYEQIF	1
AACAGGGTCCAGGTGT-1_2	pig 79	Het	pTRADV17-2-1	TRAJ34*01	Susscr TRBV2-1*01 P		Susscr TRBJ2-5*01 F	CASSSSLTGATLTF	CASSSSLTGATLTF	2
AACATAACACGTAATC-1_2	pig 79	Het	pTRAV8-2-2	TRAJ26*01	Susscr TRBV20-3*01 F	Susscr TRBD2*01	Susscr TRBJ2-3*01 F	CGASDEGAPGGQDIQYF	CGASDEGAPGGQDIQYF	1
AACCATTAGGTATTCG-1_2	pig 79	Het	pTRAV8-3-1	TRAJ6*01	Susscr TRBV1*01 F	Susscr TRBD2*01	Susscr TRBJ2-4*01 F	CTCSEDEVEPQTQYF	CTCSEDEVEPQTQYF	1
AACGGTACACATAATT-1_2	pig 79	Het	pTRAV36/DV7-1	TRAJ17*01	Susscr TRBV1*01 F	Susscr TRBD1*01	Susscr TRBJ1-7*01 F	CTCRGNSYNSPLHF	CTCRGNSYNSPLHF	1
AACTACCCAATGGGGT-1_2	pig 79	Het	pTRADV17-3-3	TRAJ21*01	Susscr TRBV5-1*01 F	Susscr TRBD1*01	Susscr TRBJ1-7*01 F	CASSPLGQGSNSPLHF	CASSPLGQGSNSPLHF	1
AACTACCCAGTGCGGA-1_2	pig 79	Het	pTRAV18-2	TRAJ29*01	Susscr TRBV7-2*01 F	Susscr TRBD1*01	Susscr TRBJ1-2*01 F	CASSMTGGATEVFFGGGTRLTVVGKTWCRPFLTPRRGRRVPRALFRVAVF*CAMTIT	CASSMTGGATEVFFGGGTRLTVVGKTWCRPFLTPRRGRRVPRALFRVAVF*CAMTIT	1
AACTCATAGAGCGAAT-1_2	pig 79	Het	pTRAV6	TRAJ2*01	Susscr TRBV19*01 F	Susscr TRBD1*01	Susscr TRBJ2-3*01 F	CASSPGTGEQDIQYF	CASSPGTGEQDIQYF	1
AACTCCGCAAACATTT-1_2	pig 79	Het	pTRAV26-2	TRAJ42*01	Susscr TRBV20-1*01 F	Susscr TRBD1*01	Susscr TRBJ1-2*01 F	CGASGGKMNDYNF	CGASGGKMNDYNF	1
AACTCGGGTGGAGCTC-1_2	pig 79	Het	pTRAV26-2	TRAJ26*01	Susscr TRBV30*01 F	Susscr TRBD1*01	Susscr TRBJ1-3*01 F	CAWSHGGQGGDTYFF	CAWSHGGQGGDTYFF	2
AACTGCATCCCTTAAC-1_2	pig 79	Het	pTRAV8-2-2	TRAJ46*01	Susscr TRBV19*01 F	Susscr TRBD1*01	Susscr TRBJ2-6*01 F	CASSIDRGEEQIF	CASSIDRGEEQIF	1
AACTGCGGTCTAAATG-1_2	pig 79	Het	pTRAV18-1	TRAJ47*01	Susscr TRBV7-2*01 F	Susscr TRBD2*01	Susscr TRBJ2-2*01 F	CASSPYGGKNTGQLYF	CASSPYGGKNTGQLYF	1
AACTTTCGTGTCCCGC-1_2	pig 79	Het	pTRAV18-2	TRAJ18*01	Susscr TRBV7-2*01 F	Susscr TRBD1*01	Susscr TRBJ1-5*01 F	CASSPGGEKLIF	CASSPGGEKLIF	1
AAGCAAATCCTGTATC-1_2	pig 79	Het	pTRAV18-2	TRAJ15*01	Susscr TRBV7-1*01 F	Susscr TRBD3*01	Susscr TRBJ3-2*01 F	CASSLSYLNAAQLYF	CASSLSYLNAAQLYF	1
AAGCCCAGTCTCGCCA-1_2	pig 79	Het	pTRAV26-2	TRAJ12*01	Susscr TRBV1*01 F	Susscr TRBD1*01	Susscr TRBJ1-7*01 F	CTCSEGASYNSPLHF	CTCSEGASYNSPLHF	1
AAGCGCCGTGCAAGGG-1_2	pig 79	Het	pTRAV18-2	TRAJ18*01	Susscr TRBV10*01 F	Susscr TRBD3*01	Susscr TRBJ3-3*01 F	CASSAELSRDPLYF	CASSAELSRDPLYF	1
AAGCTATTCCGGTTAA-1_2	pig 79	Het	pTRAV8-2-1	TRAJ12*01	Susscr TRBV1*01 F	Susscr TRBD1*01	Susscr TRBJ2-1*01 F	CTCSGQGSYNDLHF	CTCSGQGSYNDLHF	1
AAGCTATTCCTGATTC-1_2	pig 79	Het	pTRAV21	TRAJ31*01	Susscr TRBV15*01 F	Susscr TRBD2*01	Susscr TRBJ2-1*01 F	CASSRDVTNLHF	CASSRDVTNLHF	1
AAGCTGGAGACAAGCG-1_2	pig 79	Het	pTRAV8-3-1	TRAJ33*01	Susscr TRBV12-1*01 F	Susscr TRBD3*01	Susscr TRBJ3-3*01 F	CASSGYSTDPLYF	CASSGYSTDPLYF	1
AAGGCCGCAGTATTCA-1_2	pig 79	Het	pTRAV5	TRAJ21*01	Susscr TRBV15*01 F	Susscr TRBD1*01	Susscr TRBJ3-3*01 F	CASSRDRDTDPLYF	CASSRDRDTDPLYF	2
AAGGGGACAAGCGATA-1_2	pig 79	Het	pTRAV13-1	TRAJ7*01	Susscr TRBV10*01 F	Susscr TRBD3*01	Susscr TRBJ3-5*01 F	CASSNVGLFPETQYF	CASSNVGLFPETQYF	1
AAGGGTAGTAGCCTTC-1_2	pig 79	Het	pTRAV16	TRAJ36*01	Susscr TRBV20-1*01 F		Susscr TRBJ2-1*01 F	CGASGDYNDLHF	CGASGDYNDLHF	1
AAGGTAATCGCCTTGC-1_2	pig 79	Het	pTRADV17-3-3	TRAJ21*01	Susscr TRBV4-1*01 F	Susscr TRBD1*01	Susscr TRBJ2-4*01 F	CASSNREGGQTQYF	CASSNREGGQTQYF	1
AAGGTCTGTGGTATGT-1_2	pig 79	Het	pTRAV26-2	TRAJ49*01	Susscr TRBV20-2*01 F	Susscr TRBD1*01	Susscr TRBJ1-1*01 F	CGASLGRNTEVFF	CGASLGRNTEVFF	1
AAGGTTCGTGCCCATT-1_2	pig 79	Het	pTRAV8-2-2	TRAJ32*01	Susscr TRBV7-2*01 F	Susscr TRBD3*01	Susscr TRBJ3-5*01 F	CASSLLGYEETQYF	CASSLLGYEETQYF	1
AAGTCTCCAAAGGCCG-1_2	pig 79	Het	pTRAV18-2	TRAJ9*01	Susscr TRBV4-3*01 F, or Susscr TRBV4-4*01 F	Susscr TRBD1*01	Susscr TRBJ2-6*01 F	CASSRGRDRGYEQIF	CASSRGRDRGYEQIF	>= 3
AAGTCTCCACGCGCAT-1_2	pig 79	Het	pTRAV28	TRAJ50*01	Susscr TRBV7-1*01 F	Susscr TRBD2*01	Susscr TRBJ2-3*01 F	CASSLKPELYGDIQYF	CASSLKPELYGDIQYF	1
AAGTGTCGTAACTGCG-1_2	pig 79	Het	pTRADV17-2-3	TRAJ57*01	Susscr TRBV5-1*01 F	Susscr TRBD3*01	Susscr TRBJ3-5*01 F	CASSPSLERRETQYF	CASSPSLERRETQYF	1
AATCCCCGTAGCTTCC-1_2	pig 79	Het	pTRAV12-2-2	TRAJ31*01	Susscr TRBV2-4*01 F	Susscr TRBD2*01	Susscr TRBJ2-3*01 F	CASSSEQDIQYF	CASSSEQDIQYF	2
AATCGAGCACATAGAG-1_2	pig 79	Het	pTRAV16	TRAJ31*01	Susscr TRBV20-1*01 F	Susscr TRBD1*01	Susscr TRBJ2-6*01 F	CGASGDYYEQIF	CGASGDYYEQIF	>= 3
AATCGCGGTCGTGAGC-1_2	pig 79	Het	pTRADV17-2-1	TRAJ33*01	Susscr TRBV20-2*01 F	Susscr TRBD3*01	Susscr TRBJ3-4*01 F	CAAATSMGNTQHF	CAAATSMGNTQHF	1
AATCTATCACTGGAGG-1_2	pig 79	Het	pTRAV14/DV4-2	TRAJ37*01	Susscr TRBV7-1*01 F	Susscr TRBD1*01	Susscr TRBJ1-7*01 F	CASSLWTEGNSPLHF	CASSLWTEGNSPLHF	>= 3
AATGCGGAGGGAATAC-1_2	pig 79	Het	pTRAV8-2-2	TRAJ13*01	Susscr TRBV4-1*01 F	Susscr TRBD1*01	Susscr TRBJ2-1*01 F	CASSSQRDDLHF	CASSSQRDDLHF	1
AATGGTTTCCTGCGTC-1_2	pig 79	Het	pTRAV8-3-1	TRAJ15*01	Susscr TRBV2-1*01 P	Susscr TRBD1*01	Susscr TRBJ2-4*01 F	CASSSTDNKGETQYF	CASSSTDNKGETQYF	1
AATTCCCTCCGGGATT-1_2	pig 79	Het	pTRAV18-1	TRAJ57*01	Susscr TRBV7-1*01 F	Susscr TRBD1*01	Susscr TRBJ1-7*01 F	CASSLRTGNSPLHF	CASSLRTGNSPLHF	1
AATTCGGTCAGACTGC-1_2	pig 79	Het	pTRAV18-1	TRAJ30*01	Susscr TRBV7-1*01 F	Susscr TRBD1*01	Susscr TRBJ1-7*01 F	CASSHRTGNSPLHF	CASSHRTGNSPLHF	>= 3
AATTGGCGTCCCTAGT-1_2	pig 79	Het	pTRDV1-3	TRAJ33*01	Susscr TRBV20-1*01 F	Susscr TRBD2*01	Susscr TRBJ2-3*01 F	CGANFGDIQYF	CGANFGDIQYF	1
AATTGTCAGGCTGTCG-1_2	pig 79	Het	pTRAV18-2	TRAJ34*01	Susscr TRBV20-2*01 F	Susscr TRBD2*01	Susscr TRBJ2-6*01 F	CGASAQAMGGYEQIF	CGASAQAMGGYEQIF	1
AATTTGCAGGCTACAC-1_2	pig 79	Het	pTRADV17-2-2	TRAJ31*01	Susscr TRBV4-5*01 F	Susscr TRBD1*01	Susscr TRBJ1-5*01 F	CASSRVPGEKLIF	CASSRVPGEKLIF	1
ACAATGAAGGTCCATA-1_2	pig 79	Het	pTRAV8-2-1	TRAJ34*01	Susscr TRBV7-2*01 F	Susscr TRBD2*01	Susscr TRBJ2-2*01 F	CASTHGGGRNTGQLYF	CASTHGGGRNTGQLYF	2
ACACACATCCTGTCAT-1_2	pig 79	Het	pTRAV27	TRAJ41*01	Susscr TRBV7-1*01 F	Susscr TRBD1*01	Susscr TRBJ1-2*01 F	CASSLRNYDYNF	CASSLRNYDYNF	1
ACACATGTCCTGTCAT-1_2	pig 79	Het	pTRAV8-3-1	TRAJ8*01	Susscr TRBV7-2*01 F	Susscr TRBD2*01	Susscr TRBJ2-6*01 F	CASSGEKGYEQIF	CASSGEKGYEQIF	1
ACACCCGAGACGTCAC-1_2	pig 79	Het	pTRADV17-2-1	TRAJ21*01	Susscr TRBV20-2*01 F	Susscr TRBD2*01	Susscr TRBJ2-6*01 F	CGASEGTSYEQIF	CGASEGTSYEQIF	1
ACACGAACAACTAACC-1_2	pig 79	Het	pTRAV26-2	TRAJ32*01	Susscr TRBV1*01 F	Susscr TRBD2*01	Susscr TRBJ2-4*01 F	CTCSDLKYGGRGQTQYF	CTCSDLKYGGRGQTQYF	1
ACACGGGCAGTACGAA-1_2	pig 79	Het	pTRAV14/DV4-2	TRAJ2*01	Susscr TRBV12-2*01 P	Susscr TRBD1*01	Susscr TRBJ2-3*01 F	CASSIRGDIQYF	CASSIRGDIQYF	1
ACATACGTCAGTGGCT-1_2	pig 79	Het	pTRAV26-2	TRAJ56*01	Susscr TRBV12-2*01 P	Susscr TRBD1*01	Susscr TRBJ1-1*01 F	CASSIVGTGNTEVFF	CASSIVGTGNTEVFF	>= 3
ACATGTGTCCCTGGCT-1_2	pig 79	Het	pTRAV26-2	TRAJ13*01	Susscr TRBV2-4*01 F	Susscr TRBD1*01	Susscr TRBJ1-1*01 F	CASSSAGQGDPNTEVFF	CASSSAGQGDPNTEVFF	2
ACATTCCTCACGCCCT-1_2	pig 79	Het	pTRAV14/DV4-2	TRAJ2*01	Susscr TRBV15*01 F	Susscr TRBD2*01	Susscr TRBJ2-3*01 F	CASTRELLEDIQYF	CASTRELLEDIQYF	>= 3
ACCACAGGTGCAAGGG-1_2	pig 79	Het	pTRAV26-2	TRAJ11*01	Susscr TRBV15*01 F	Susscr TRBD1*01	Susscr TRBJ1-1*01 F	CASSATGRTEVFF	CASSATGRTEVFF	1
ACCAGAGAGAGGCCAA-1_2	pig 79	Het	pTRAV12-2-2	TRAJ27*01	Susscr TRBV30*01 F	Susscr TRBD1*01	Susscr TRBJ2-3*01 F	CAWSLVKIGGDIQYF	CAWSLVKIGGDIQYF	1
ACCCACACACCGCAGT-1_2	pig 79	Het	pTRAV14/DV4-2	TRAJ2*01	Susscr TRBV12-2*01 P	Susscr TRBD1*01	Susscr TRBJ2-6*01 F	CASTSKGDYEQIF	CASTSKGDYEQIF	1
ACCCACGAGACCACGT-1_2	pig 79	Het	pTRDV1-4-2	TRAJ36*01	Susscr TRBV29*01 F	Susscr TRBD1*01	Susscr TRBJ1-1*01 F	CSAGSNPGRSTEVFF	CSAGSNPGRSTEVFF	2
ACCCATTTCAATCTGG-1_2	pig 79	Het	pTRADV17-2-1	TRAJ42*01	Susscr TRBV7-1*01 F	Susscr TRBD1*01	Susscr TRBJ3-5*01 F	CASSRGQGSGALETQYF	CASSRGQGSGALETQYF	1
ACCCATTTCATAGTGT-1_2	pig 79	Het	pTRAV2	TRAJ22*01	Susscr TRBV12-1*01 F	Susscr TRBD1*01	Susscr TRBJ2-3*01 F	CASSWSPGDIQYF	CASSWSPGDIQYF	>= 3
ACCCCGTTCAATCCTC-1_2	pig 79	Het	pTRADV17-2-1	TRAJ27*01	Susscr TRBV20-3*01 F	Susscr TRBD2*01	Susscr TRBJ2-6*01 F	CGASRQGTGVSYEQIF	CGASRQGTGVSYEQIF	1
ACCCGTGAGAGGCGTA-1_2	pig 79	Het	pTRAV23/DV6-2	TRAJ30*01	Susscr TRBV15*01 F	Susscr TRBD1*01	Susscr TRBJ1-3*01 F	CASRGRDRADTYFF	CASRGRDRADTYFF	>= 3
ACCCTCTCAGTTGAGA-1_2	pig 79	Het	pTRAV18-2	TRAJ28*01	Susscr TRBV20-2*01 F	Susscr TRBD1*01	Susscr TRBJ3-5*01 F	CAASETYSETQYF	CAASETYSETQYF	1
ACCCTTAGTCTATGTT-1_2	pig 79	Het	pTRADV17-2-1	TRAJ26*01	Susscr TRBV15*01 F	Susscr TRBD1*01	Susscr TRBJ1-3*01 F	CASSRQGVGDTYFF	CASSRQGVGDTYFF	1
ACCTCTCCAGGTTTCG-1_2	pig 79	Het	pTRAV3	TRAJ8*01	Susscr TRBV7-2*01 F	Susscr TRBD1*01	Susscr TRBJ1-7*01 F	CASSRDGNYNSPLHF	CASSRDGNYNSPLHF	1
ACCTGCGAGCGGATAG-1_2	pig 79	Het	pTRADV17-2-1	TRAJ26*01	Susscr TRBV20-1*01 F	Susscr TRBD1*01	Susscr TRBJ2-3*01 F	CGATPDRGTDIQYF	CGATPDRGTDIQYF	1
ACCTTATGTCCGACAA-1_2	pig 79	Het	pTRAV8-2-2	TRAJ31*01	Susscr TRBV19*01 F	Susscr TRBD2*01	Susscr TRBJ2-6*01 F	CASSIGYGDYEQIF	CASSIGYGDYEQIF	2
ACCTTGCGTATGTGCG-1_2	pig 79	Het	pTRADV17-3-3	TRAJ50*01	Susscr TRBV15*01 F	Susscr TRBD1*01	Susscr TRBJ1-7*01 F	CASSADYNSPLHF	CASSADYNSPLHF	1
ACGAACGAGCTGCACG-1_2	pig 79	Het	pTRAV18-1	TRAJ30*01	Susscr TRBV7-1*01 F	Susscr TRBD1*01	Susscr TRBJ1-7*01 F	CASSHRTGNSPLHF	CASSHRTGNSPLHF	>= 3
ACGACAGAGCGCCACA-1_2	pig 79	Het	pTRADV17-2-1	TRAJ21*01	Susscr TRBV29*01 F	Susscr TRBD3*01	Susscr TRBJ3-5*01 F	CSALKVHYGGETQYF	CSALKVHYGGETQYF	1
ACGATAGCAAGGACTA-1_2	pig 79	Het	pTRAV27	TRAJ33*01	Susscr TRBV4-3*01 F, or Susscr TRBV4-4*01 F	Susscr TRBD1*01	Susscr TRBJ1-2*01 F	CASSRDRVDYNF	CASSRDRVDYNF	>= 3
ACGCAGTTCCTCCATG-1_2	pig 79	Het	pTRAV18-2	TRAJ32*01	Susscr TRBV15*01 F	Susscr TRBD1*01	Susscr TRBJ1-3*01 F	CASRGRDRADTYFF	CASRGRDRADTYFF	>= 3
ACGCCACCACATTAGC-1_2	pig 79	Het	pTRAV41	TRAJ41*01	Susscr TRBV20-3*01 F	Susscr TRBD1*01	Susscr TRBJ1-2*01 F	CGASDRGGYDYNF	CGASDRGGYDYNF	1
ACGCGAAAGAATCTGT-1_2	pig 79	Het	pTRAV38-2DV8	TRAJ60*01	Susscr TRBV20-1*01 F	Susscr TRBD1*01	Susscr TRBJ1-2*01 F	CGASRGGYDYNF	CGASRGGYDYNF	1
ACGCTCCTCAAGCCGT-1_2	pig 79	Het	pTRAV8-3-1	TRAJ26*01	Susscr TRBV4-1*01 F	Susscr TRBD2*01	Susscr TRBJ2-4*01 F	CASSGGAPQTQYF	CASSGGAPQTQYF	1
ACGCTCCTCCGCTAAA-1_2	pig 79	Het	pTRAV3	TRAJ2*01	Susscr TRBV10*01 F	Susscr TRBD1*01	Susscr TRBJ1-6*01 F	CASSTPGGGTSNQAQHF	CASSTPGGGTSNQAQHF	1
ACGGTCAGTCGACCCC-1_2	pig 79	Het	pTRAV26-2	TRAJ37*01	Susscr TRBV1*01 F	Susscr TRBD3*01	Susscr TRBJ3-5*01 F	CTCSQMGLILSETQYF	CTCSQMGLILSETQYF	1
ACGGTCGTCCCGGTTC-1_2	pig 79	Het	pTRADV17-2-3	TRAJ22*01	Susscr TRBV10*01 F	Susscr TRBD1*01	Susscr TRBJ3-7*01 F	CASSKTGGAWERYF	CASSKTGGAWERYF	1
ACGTATGTCCTCACGC-1_2	pig 79	Het	pTRAV25	TRAJ24*01	Susscr TRBV4-1*01 F	Susscr TRBD1*01	Susscr TRBJ1-7*01 F	CASSPGTGFWNSPLHF	CASSPGTGFWNSPLHF	1
ACGTCAGGTAGACGTT-1_2	pig 79	Het	pTRAV18-2	TRAJ8*01	Susscr TRBV4-1*01 F	Susscr TRBD3*01	Susscr TRBJ3-3*01 F	CATGAMVSTDPLYF	CATGAMVSTDPLYF	1
ACGTCCACACTTATAG-1_2	pig 79	Het	pTRDV1-4-2	TRAJ36*01	Susscr TRBV29*01 F	Susscr TRBD1*01	Susscr TRBJ1-1*01 F	CSAGSNPGRSTEVFF	CSAGSNPGRSTEVFF	2
ACGTGCAGTCGTGGGT-1_2	pig 79	Het	pTRAV26-2	TRAJ56*01	Susscr TRBV20-2*01 F	Susscr TRBD2*01	Susscr TRBJ2-3*01 F	CGASRAMGGPDIQYF	CGASRAMGGPDIQYF	2
ACGTGCCCACCAGCTA-1_2	pig 79	Het	pTRAV2	TRAJ40*01	Susscr TRBV1*01 F	Susscr TRBD1*01	Susscr TRBJ1-1*01 F	CTCSEAPPGGQGIVFF	CTCSEAPPGGQGIVFF	1
ACTAATCAGAACTAAG-1_2	pig 79	Het	pTRAV18-2	TRAJ26*01	Susscr TRBV19*01 F	Susscr TRBD1*01	Susscr TRBJ3-3*01 F	CASSLGTGEGTDPLYF	CASSLGTGEGTDPLYF	1
ACTAATCAGAGAATTG-1_2	pig 79	Het	pTRAV2	TRAJ22*01	Susscr TRBV12-1*01 F	Susscr TRBD1*01	Susscr TRBJ2-3*01 F	CASSWSPGDIQYF	CASSWSPGDIQYF	>= 3
ACTAATTCAGTTGCCA-1_2	pig 79	Het	pTRADV17-3-3	TRAJ31*01	Susscr TRBV20-2*01 F	Susscr TRBD1*01	Susscr TRBJ2-4*01 F	CGAREGVSQTQYF	CGAREGVSQTQYF	1
ACTACAAGTACAGGCC-1_2	pig 79	Het	pTRADV17-2-1	TRAJ25*01	Susscr TRBV7-2*01 F	Susscr TRBD1*01	Susscr TRBJ1-2*01 F	CASSLVVGTDDYNF	CASSLVVGTDDYNF	2
ACTATCCTCACGGTTA-1_2	pig 79	Het	pTRADV17-3-3	TRAJ21*01	Susscr TRBV19*01 F	Susscr TRBD2*01	Susscr TRBJ2-3*01 F	CASSTMGDPAIQYF	CASSTMGDPAIQYF	1
ACTATTCGTAAGTGAG-1_2	pig 79	Het	pTRAV5	TRAJ2*01	Susscr TRBV4-1*01 F	Susscr TRBD1*01	Susscr TRBJ1-2*01 F	CASSPSRDSQIYNF	CASSPSRDSQIYNF	1
ACTCGAGGTGGGGTTC-1_2	pig 79	Het	pTRAV14/DV4-2	TRAJ7*01	Susscr TRBV30*01 F	Susscr TRBD1*01	Susscr TRBJ3-3*01 F	CAWSPQADPLYF	CAWSPQADPLYF	1
ACTCGCCTCAATACGT-1_2	pig 79	Het	pTRAV26-2	TRAJ50*01	Susscr TRBV5-1*01 F		Susscr TRBJ1-7*01 F	CASSRNSPLHF	CASSRNSPLHF	1
ACTCGGGTCACCCCGT-1_2	pig 79	Het	pTRAV13-1	TRAJ8*01	Susscr TRBV4-1*01 F	Susscr TRBD1*01	Susscr TRBJ1-1*01 F	CASSSRGRGGTEVFF	CASSSRGRGGTEVFF	1
ACTCTATGTAATTTCC-1_2	pig 79	Het	pTRAV26-2	TRAJ56*01	Susscr TRBV20-2*01 F	Susscr TRBD2*01	Susscr TRBJ2-3*01 F	CGASRAMGGPDIQYF	CGASRAMGGPDIQYF	2
ACTCTGTTCCTGTCAT-1_2	pig 79	Het	pTRAV38-2DV8	TRAJ42*01	Susscr TRBV5-1*01 F		Susscr TRBJ1-5*01 F	CASSLFEKLIF	CASSLFEKLIF	1
ACTGATTAGAGAGGAA-1_2	pig 79	Het	pTRAV26-2	TRAJ31*01	Susscr TRBV20-1*01 F		Susscr TRBJ2-1*01 F	CGASDSKSSYNDLHF	CGASDSKSSYNDLHF	1
ACTGATTAGGCTTGCG-1_2	pig 79	Het	pTRAV18-2	TRAJ17*01	Susscr TRBV20-2*01 F	Susscr TRBD3*01	Susscr TRBJ3-3*01 F	CAASEELWGTDPLYF	CAASEELWGTDPLYF	1
ACTTCATGTGGGTGTC-1_2	pig 79	Het	pTRADV17-2-1	TRAJ34*01	Susscr TRBV20-2*01 F		Susscr TRBJ2-4*01 F	CAASEETQYF	CAASEETQYF	1
ACTTGCCGTCTTCTAG-1_2	pig 79	Het	pTRAV26-2	TRAJ5*01	Susscr TRBV15*01 F	Susscr TRBD2*01	Susscr TRBJ2-6*01 F	CASSSLGELLSYEQIF	CASSSLGELLSYEQIF	1
AGAGGAAAGGCCTGAT-1_2	pig 79	Het	pTRAV16	TRAJ30*01	Susscr TRBV2-1*01 P	Susscr TRBD2*01	Susscr TRBJ2-4*01 F	CASSSGKMEQTQYF	CASSSGKMEQTQYF	1
AGCAAATCAAAACTCC-1_2	pig 79	Het	pTRAV8-2-2	TRAJ2*01	Susscr TRBV30*01 F	Susscr TRBD1*01	Susscr TRBJ1-7*01 F	CAWKGLNSPLHF	CAWKGLNSPLHF	1
AGCAGATAGACGCCAT-1_2	pig 79	Het	pTRAV3	TRAJ42*01	Susscr TRBV29*01 F	Susscr TRBD1*01	Susscr TRBJ1-7*01 F	CSAGSEQPNSPLHF	CSAGSEQPNSPLHF	1
AGCATGGAGCACTTAG-1_2	pig 79	Het	pTRDV1-4-2	TRAJ48*01	Susscr TRBV7-2*01 F	Susscr TRBD1*01	Susscr TRBJ2-6*01 F	CASSPAQGLYEQIF	CASSPAQGLYEQIF	1
AGCATTGTCGGTATTG-1_2	pig 79	Het	pTRAV8-3-1	TRAJ26*01	Susscr TRBV12-2*01 P	Susscr TRBD1*01	Susscr TRBJ1-2*01 F	CASSYTGNTAGYNF	CASSYTGNTAGYNF	1
AGCCCTCTCAAGGGTG-1_2	pig 79	Het	pTRAV19	TRAJ34*01	Susscr TRBV19*01 F	Susscr TRBD2*01	Susscr TRBJ2-2*01 F	CASSMERNTGQLYF	CASSMERNTGQLYF	1
AGCCCTCTCCTCATTA-1_2	pig 79	Het	pTRAV2	TRAJ30*01	Susscr TRBV4-1*01 F	Susscr TRBD1*01	Susscr TRBJ1-3*01 F	CASGTDPGDTYFF	CASGTDPGDTYFF	1
AGCCCTTGTGCCTTCG-1_2	pig 79	Het	pTRAV25	TRAJ33*01	Susscr TRBV4-1*01 F	Susscr TRBD1*01	Susscr TRBJ1-3*01 F	CASSSNRDRGDTYFF	CASSSNRDRGDTYFF	1
AGCGTGAAGGGCGGAT-1_2	pig 79	Het	pTRAV26-2	TRAJ25*01	Susscr TRBV2-4*01 F		Susscr TRBJ2-4*01 F	CASSSPYSQTQYF	CASSSPYSQTQYF	1
AGCTATCCAATGGTCT-1_2	pig 79	Het	pTRAV36/DV7-1	TRAJ35*01	Susscr TRBV24*01 F	Susscr TRBD1*01	Susscr TRBJ1-2*01 F	CASSYGTGSHYNF	CASSYGTGSHYNF	1
AGCTATCCACCCTCAT-1_2	pig 79	Het	pTRADV17-2-1	TRAJ41*01	Susscr TRBV7-1*01 F	Susscr TRBD3*01	Susscr TRBJ3-3*01 F	CASSFGAMGGQVPPDPLYF	CASSFGAMGGQVPPDPLYF	1
AGCTGCCCAAACCAGA-1_2	pig 79	Het	pTRAV14/DV4-2	TRAJ2*01	Susscr TRBV2-4*01 F	Susscr TRBD1*01	Susscr TRBJ2-6*01 F	CASSSPGGAGEQIF	CASSSPGGAGEQIF	1
AGCTGTATCGTTAATA-1_2	pig 79	Het	pTRAV8-3-1	TRAJ42*01	Susscr TRBV20-1*01 F	Susscr TRBD1*01	Susscr TRBJ2-3*01 F	CGAQWRGGQDIQYF	CGAQWRGGQDIQYF	1
AGGAATTCACTCCTAC-1_2	pig 79	Het	pTRAV2	TRAJ39*01	Susscr TRBV4-1*01 F		Susscr TRBJ2-4*01 F	CASSRDQQTQYF	CASSRDQQTQYF	1
AGGAATTCAGGAAAGG-1_2	pig 79	Het	pTRAV12-2-2	TRAJ49*01	Susscr TRBV7-1*01 F	Susscr TRBD1*01	Susscr TRBJ2-6*01 F	CASSAGQGGRRGIF	CASSAGQGGRRGIF	1
AGGACCGCAAGCCGTC-1_2	pig 79	Het	pTRAV8-3-1	TRAJ36*01	Susscr TRBV5-3*01 F	Susscr TRBD1*01	Susscr TRBJ1-3*01 F	CASSLRGGGGDTYFF	CASSLRGGGGDTYFF	1
AGGACTTGTCACACTC-1_2	pig 79	Het	pTRAV8-2-1	TRAJ12*01	Susscr TRBV5-1*01 F	Susscr TRBD1*01	Susscr TRBJ3-3*01 F	CASSRDRGNTDPLYF	CASSRDRGNTDPLYF	1
AGGAGCCAGGCATCCG-1_2	pig 79	Het	pTRAV2	TRAJ22*01	Susscr TRBV12-1*01 F	Susscr TRBD1*01	Susscr TRBJ2-3*01 F	CASSWSPGDIQYF	CASSWSPGDIQYF	>= 3
AGGAGGACAGCTCAAT-1_2	pig 79	Het	pTRADV17-2-2	TRAJ30*01	Susscr TRBV19*01 F	Susscr TRBD2*01	Susscr TRBJ2-6*01 F	CASSRSYSYEQIF	CASSRSYSYEQIF	2
AGGATATCAAACCGGG-1_2	pig 79	Het	pTRAV18-2	TRAJ32*01	Susscr TRBV15*01 F	Susscr TRBD1*01	Susscr TRBJ1-3*01 F	CASRGRDRADTYFF	CASRGRDRADTYFF	>= 3
AGGATATCAAAGTGCA-1_2	pig 79	Het	pTRDV1-4-2	TRAJ36*01	Susscr TRBV5-3*01 F	Susscr TRBD3*01	Susscr TRBJ3-4*01 F	CASSPGYRDTQHF	CASSPGYRDTQHF	>= 3
AGGATCACAATCGAAG-1_2	pig 79	Het	pTRAV13-1	TRAJ36*01	Susscr TRBV4-1*01 F	Susscr TRBD1*01	Susscr TRBJ1-6*01 F	CASSYRSRSNQAQHF	CASSYRSRSNQAQHF	1
AGGATTAAGCCATGCG-1_2	pig 79	Het	pTRAV18-2	TRAJ20*01	Susscr TRBV20-1*01 F		Susscr TRBJ2-1*01 F	CGASSDDLHF	CGASSDDLHF	1
AGGCTCGTCCAGGTTA-1_2	pig 79	Het	pTRAV26-2	TRAJ23*01	Susscr TRBV29*01 F	Susscr TRBD1*01	Susscr TRBJ1-1*01 F	CSAVETGGNTEVFF	CSAVETGGNTEVFF	>= 3
AGGCTTATCATTCAAA-1_2	pig 79	Het	pTRAV8-2-1	TRAJ21*01	Susscr TRBV20-3*01 F	Susscr TRBD1*01	Susscr TRBJ2-5*01 F	CGASERAGATLTF	CGASERAGATLTF	2
AGGGACATCACTTCCG-1_2	pig 79	Het	pTRAV2	TRAJ22*01	Susscr TRBV12-1*01 F	Susscr TRBD1*01	Susscr TRBJ2-3*01 F	CASSWSPGDIQYF	CASSWSPGDIQYF	>= 3
AGGGCGTAGCGTTTGA-1_2	pig 79	Het	pTRAV8-2-1	TRAJ5*01	Susscr TRBV4-3*01 F, or Susscr TRBV4-4*01 F	Susscr TRBD1*01	Susscr TRBJ3-3*01 F	CASSRDRGQGTDPLYF	CASSRDRGQGTDPLYF	1
AGGGGTCAGGCGCTCA-1_2	pig 79	Het	pTRDV1-4-2	TRAJ36*01	Susscr TRBV5-3*01 F	Susscr TRBD3*01	Susscr TRBJ3-4*01 F	CASSPGYRDTQHF	CASSPGYRDTQHF	>= 3
AGGGTATAGAGGACCA-1_2	pig 79	Het	pTRAV2	TRAJ22*01	Susscr TRBV12-1*01 F	Susscr TRBD1*01	Susscr TRBJ2-3*01 F	CASSWSPGDIQYF	CASSWSPGDIQYF	>= 3
AGGGTATAGATACAGA-1_2	pig 79	Het	pTRADV17-2-1	TRAJ41*01	Susscr TRBV20-2*01 F	Susscr TRBD2*01	Susscr TRBJ2-6*01 F	CAAGTGSYGAYEQIF	CAAGTGSYGAYEQIF	1
AGGTAACAGACATCAT-1_2	pig 79	Het	pTRAV2	TRAJ22*01	Susscr TRBV12-1*01 F	Susscr TRBD1*01	Susscr TRBJ2-3*01 F	CASSWSPGDIQYF	CASSWSPGDIQYF	>= 3
AGGTATAAGCAAGATA-1_2	pig 79	Het	pTRAV26-2	TRAJ23*01	Susscr TRBV29*01 F	Susscr TRBD1*01	Susscr TRBJ1-1*01 F	CSAVETGGNTEVFF	CSAVETGGNTEVFF	>= 3
AGGTGATAGGTCGAGA-1_2	pig 79	Het	pTRADV17-2-3	TRAJ21*01	Susscr TRBV27*01 F	Susscr TRBD2*01	Susscr TRBJ2-6*01 F	CASSVDYFSYEQIF	CASSVDYFSYEQIF	1
AGGTTGGAGATGAGGT-1_2	pig 79	Het	pTRAV8-2-2	TRAJ56*01	Susscr TRBV7-1*01 F	Susscr TRBD1*01	Susscr TRBJ1-3*01 F	CASSVGGQGDTYFF	CASSVGGQGDTYFF	1
AGTAAACCAGTTGCGC-1_2	pig 79	Het	pTRAV26-2	TRAJ12*01	Susscr TRBV29*01 F	Susscr TRBD2*01	Susscr TRBJ2-3*01 F	CSAVLDIQYF	CSAVLDIQYF	1
AGTAAGGGTGGTTTAA-1_2	pig 79	Het	pTRAV8-2-2	TRAJ43*01	Susscr TRBV12-1*01 F	Susscr TRBD3*01	Susscr TRBJ3-5*01 F	CASSVGNGGGETQYF	CASSVGNGGGETQYF	1
AGTACGGAGGTCCTTT-1_2	pig 79	Het	pTRAV16	TRAJ15*01	Susscr TRBV20-2*01 F	Susscr TRBD3*01	Susscr TRBJ3-5*01 F	CAASDDLGALSETQYF	CAASDDLGALSETQYF	1
AGTCCGGTCGTCACCC-1_2	pig 79	Het	pTRAV16	TRAJ8*01	Susscr TRBV1*01 F	Susscr TRBD3*01	Susscr TRBJ3-3*01 F	CTCSHYGGTDPLYF	CTCSHYGGTDPLYF	1
AGTCTCCGTCGTAGGC-1_2	pig 79	Het	pTRAV8-3-1	TRAJ34*01	Susscr TRBV4-1*01 F	Susscr TRBD3*01	Susscr TRBJ3-3*01 F	CASSEWGLGDPLYF	CASSEWGLGDPLYF	1
AGTCTTGAGCTCGAAC-1_2	pig 79	Het	pTRAV8-3-1	TRAJ9*01	Susscr TRBV15*01 F	Susscr TRBD2*01	Susscr TRBJ2-3*01 F	CASSRGGAMETDIQYF	CASSRGGAMETDIQYF	1
AGTGATTTCGTGTACA-1_2	pig 79	Het	pTRADV17-3-3	TRAJ2*01	Susscr TRBV19*01 F	Susscr TRBD2*01	Susscr TRBJ2-6*01 F	CASSLAMGDSYEQIF	CASSLAMGDSYEQIF	>= 3
AGTGCAGAGAGACGCA-1_2	pig 79	Het	pTRADV17-3-2	TRAJ29*01	Susscr TRBV20-3*01 F	Susscr TRBD1*01	Susscr TRBJ1-1*01 F	CGARGQTREVFF	CGARGQTREVFF	1
AGTGGCGCAACGCGAG-1_2	pig 79	Het	pTRAV18-2	TRAJ33*01	Susscr TRBV12-2*01 P	Susscr TRBD3*01	Susscr TRBJ3-5*01 F	CASSIGETQYF	CASSIGETQYF	1
AGTGGGCAGAAACGTA-1_2	pig 79	Het	pTRAV2	TRAJ22*01	Susscr TRBV12-1*01 F	Susscr TRBD1*01	Susscr TRBJ2-3*01 F	CASSWSPGDIQYF	CASSWSPGDIQYF	>= 3
AGTGGGCAGCAACCGT-1_2	pig 79	Het	pTRAV18-2	TRAJ32*01	Susscr TRBV15*01 F	Susscr TRBD1*01	Susscr TRBJ1-3*01 F	CASRGRDRADTYFF	CASRGRDRADTYFF	>= 3
AGTTATATCATCTCTA-1_2	pig 79	Het	pTRADV17-3-3	TRAJ52*01	Susscr TRBV27*01 F	Susscr TRBD1*01	Susscr TRBJ2-2*01 F	CASSVGGTGVFGQLYF	CASSVGGTGVFGQLYF	1
AGTTGAGCAATGCTTA-1_2	pig 79	Het	pTRAV18-1	TRAJ30*01	Susscr TRBV7-1*01 F	Susscr TRBD1*01	Susscr TRBJ1-7*01 F	CASSHRTGNSPLHF	CASSHRTGNSPLHF	>= 3
AGTTGCCAGAGGACGC-1_2	pig 79	Het	pTRADV17-3-3	TRAJ20*01	Susscr TRBV12-1*01 F	Susscr TRBD1*01	Susscr TRBJ1-3*01 F	CASTLTGFGDTYFF	CASTLTGFGDTYFF	2
AGTTTAGGTACTGGAT-1_2	pig 79	Het	pTRAV41	TRAJ41*01	Susscr TRBV5-1*01 F	Susscr TRBD1*01	Susscr TRBJ1-3*01 F	CASSWTGGDTYFF	CASSWTGGDTYFF	1
ATAACTATCGCTAACA-1_2	pig 79	Het	pTRAV8-2-2	TRAJ56*01	Susscr TRBV4-1*01 F	Susscr TRBD1*01	Susscr TRBJ1-7*01 F	CASSSRDSYNSPLHF	CASSSRDSYNSPLHF	1
ATAATGCTCATCGCGG-1_2	pig 79	Het	pTRAV26-2	TRAJ40*01	Susscr TRBV10*01 F	Susscr TRBD1*01	Susscr TRBJ1-7*01 F	CASSNTGITPLHF	CASSNTGITPLHF	1
ATACCATAGGGGATCA-1_2	pig 79	Het	pTRADV17-3-3	TRAJ33*01	Susscr TRBV4-1*01 F	Susscr TRBD1*01	Susscr TRBJ1-1*01 F	CASSGPLNTEVFF	CASSGPLNTEVFF	1
ATACCCAAGACTGCAC-1_2	pig 79	Het	pTRADV17-2-1	TRAJ5*01	Susscr TRBV7-1*01 F	Susscr TRBD2*01	Susscr TRBJ2-4*01 F	CASSVGAIGETQYF	CASSVGAIGETQYF	>= 3
ATACGAAAGAATTTGC-1_2	pig 79	Het	pTRAV38-2DV8	TRAJ56*01	Susscr TRBV1*01 F	Susscr TRBD1*01	Susscr TRBJ1-1*01 F	CTCSDHLGRLNTEVFF	CTCSDHLGRLNTEVFF	1
ATACGAAAGAGTTGAA-1_2	pig 79	Het	pTRAV12-2-1	TRAJ24*01	Susscr TRBV7-2*01 F	Susscr TRBD2*01	Susscr TRBJ2-1*01 F	CASSPMGSYNDLHF	CASSPMGSYNDLHF	1
ATACGCTCAGCACGCT-1_2	pig 79	Het	pTRADV17-2-3	TRAJ10*01	Susscr TRBV5-1*01 F	Susscr TRBD1*01	Susscr TRBJ1-7*01 F	CASSREKYNSPLHF	CASSREKYNSPLHF	1
ATACGGTGTAGGCTTG-1_2	pig 79	Het	pTRAV18-2	TRAJ17*01	Susscr TRBV4-1*01 F	Susscr TRBD1*01	Susscr TRBJ2-4*01 F	CASSRDRFGDTQTQYF	CASSRDRFGDTQTQYF	1
ATACGGTGTCATTTCG-1_2	pig 79	Het	pTRAV26-2	TRAJ26*01	Susscr TRBV4-1*01 F	Susscr TRBD1*01	Susscr TRBJ3-5*01 F	CASSRTGETQYF	CASSRTGETQYF	1
ATACGTGTCGCCACTC-1_2	pig 79	Het	pTRAV26-2	TRAJ21*01	Susscr TRBV15*01 F	Susscr TRBD1*01	Susscr TRBJ1-7*01 F	CASSSERGGYNSPLHF	CASSSERGGYNSPLHF	1
ATACTAGGTCCTGATC-1_2	pig 79	Het	pTRAV5	TRAJ36*01	Susscr TRBV4-1*01 F	Susscr TRBD3*01	Susscr TRBJ3-4*01 F	CASSSPVLWGTLDQNTQHF	CASSSPVLWGTLDQNTQHF	1
ATAGCGACACGGGGTA-1_2	pig 79	Het	pTRAV26-2	TRAJ37*01	Susscr TRBV1*01 F	Susscr TRBD3*01	Susscr TRBJ3-5*01 F	CTCKKPTYSETQYF	CTCKKPTYSETQYF	1
ATAGGCACAGGCGACA-1_2	pig 79	Het	pTRAV8-2-1	TRAJ21*01	Susscr TRBV3*01 F	Susscr TRBD1*01	Susscr TRBJ2-4*01 F	CASGPSQTQYF	CASGPSQTQYF	1
ATAGGGCCAGTGAAGC-1_2	pig 79	Het	pTRAV8-2-2	TRAJ2*01	Susscr TRBV5-1*01 F	Susscr TRBD1*01	Susscr TRBJ1-3*01 F	CASKGFGDTYFF	CASKGFGDTYFF	1
ATAGGGTAGAAGCCGA-1_2	pig 79	Het	pTRAV25	TRAJ8*01	Susscr TRBV4-1*01 F	Susscr TRBD1*01	Susscr TRBJ1-7*01 F	CASSRRGNSPLHF	CASSRRGNSPLHF	1
ATATTACCAAGGACCG-1_2	pig 79	Het	pTRAV18-2	TRAJ32*01	Susscr TRBV15*01 F	Susscr TRBD1*01	Susscr TRBJ1-3*01 F	CASRGRDRADTYFF	CASRGRDRADTYFF	>= 3
ATCAATATCCAACGTA-1_2	pig 79	Het	pTRAV14/DV4-2	TRAJ2*01	Susscr TRBV12-1*01 F	Susscr TRBD1*01	Susscr TRBJ1-5*01 F	CASSGGGAREKLIF	CASSGGGAREKLIF	1
ATCAGGTGTCACGCCC-1_2	pig 79	Het	pTRAV14/DV4-2	TRAJ2*01	Susscr TRBV12-2*01 P		Susscr TRBJ2-4*01 F	CASSIRQTQYF	CASSIRQTQYF	1
ATCAGTAGTCCAGCCC-1_2	pig 79	Het	pTRAV18-2	TRAJ54*01	Susscr TRBV7-2*01 F	Susscr TRBD1*01	Susscr TRBJ1-1*01 F	CASSYSREIEVFF	CASSYSREIEVFF	1
ATCATCCTCACTCTCG-1_2	pig 79	Het	pTRAV26-2	TRAJ30*01	Susscr TRBV4-1*01 F	Susscr TRBD1*01	Susscr TRBJ1-7*01 F	CASSRGQYNSPLHF	CASSRGQYNSPLHF	1
ATCATCTGTCTTGTCA-1_2	pig 79	Het	pTRAV27	TRAJ42*01	Susscr TRBV19*01 F	Susscr TRBD1*01	Susscr TRBJ2-5*01 F	CASSMGTGGAGATLTF	CASSMGTGGAGATLTF	1
ATCATTGCACCGGAAG-1_2	pig 79	Het	pTRADV17-3-3	TRAJ54*01	Susscr TRBV10*01 F	Susscr TRBD3*01	Susscr TRBJ3-4*01 F	CASGEGQNTQHF	CASGEGQNTQHF	1
ATCCAGGGTGTCGATG-1_2	pig 79	Het	pTRAV13-1	TRAJ6*01	Susscr TRBV1*01 F	Susscr TRBD1*01	Susscr TRBJ1-7*01 F	CTCSEVRGNSPLHF	CTCSEVRGNSPLHF	1
ATCCCTAGTGCAAGCC-1_2	pig 79	Het	pTRAV8-2-1	TRAJ32*01	Susscr TRBV30*01 F	Susscr TRBD1*01	Susscr TRBJ1-2*01 F	CAWSNPTGGAGDYNF	CAWSNPTGGAGDYNF	1
ATCCGCCTCCCACTTG-1_2	pig 79	Het	pTRAV8-3-1	TRAJ15*01	Susscr TRBV10*01 F	Susscr TRBD1*01	Susscr TRBJ1-3*01 F	CASRPETGPWGDTYFF	CASRPETGPWGDTYFF	1
ATCCTGAAGCTTGATG-1_2	pig 79	Het	pTRAV26-2	TRAJ47*01	Susscr TRBV19*01 F	Susscr TRBD1*01	Susscr TRBJ1-1*01 F	CASSILAEVFF	CASSILAEVFF	1
ATCGCAGGTGGTTGAT-1_2	pig 79	Het	pTRAV5	TRAJ34*01	Susscr TRBV12-1*01 F	Susscr TRBD1*01	Susscr TRBJ1-1*01 F	CASSVDRSEVFF	CASSVDRSEVFF	>= 3
ATCGCCACAGGCCTTA-1_2	pig 79	Het	pTRAV38-2DV8	TRAJ57*01	Susscr TRBV5-3*01 F	Susscr TRBD1*01	Susscr TRBJ1-2*01 F	CASSLQGRDDYNF	CASSLQGRDDYNF	2
ATCGGAGAGCGTGTCG-1_2	pig 79	Het	pTRADV17-3-1	TRAJ49*01	Susscr TRBV7-2*01 F		Susscr TRBJ1-5*01 F	CASSLGEKLIF	CASSLGEKLIF	1
ATCGTCGCAGGCGTTC-1_2	pig 79	Het	pTRAV18-2	TRAJ54*01	Susscr TRBV10*01 F	Susscr TRBD2*01	Susscr TRBJ2-5*01 F	CASGGATLTF	CASGGATLTF	1
ATCTCACTCACATCTC-1_2	pig 79	Het	pTRAV12-2-1	TRAJ44*01	Susscr TRBV20-3*01 F	Susscr TRBD1*01	Susscr TRBJ1-3*01 F	CGASSGQGRDTYFF	CGASSGQGRDTYFF	1
ATCTCTATCAGACTGC-1_2	pig 79	Het	pTRAV2	TRAJ22*01	Susscr TRBV12-1*01 F	Susscr TRBD1*01	Susscr TRBJ2-3*01 F	CASSWSPGDIQYF	CASSWSPGDIQYF	>= 3
ATCTGCAAGACATAAG-1_2	pig 79	Het	pTRAV12-2-2	TRAJ10*01	Susscr TRBV20-2*01 F	Susscr TRBD2*01	Susscr TRBJ2-1*01 F	CAASGSYGDNDLHF	CAASGSYGDNDLHF	1
ATCTGCAAGCCATGGT-1_2	pig 79	Het	pTRADV17-3-1	TRAJ54*01	Susscr TRBV7-1*01 F		Susscr TRBJ2-4*01 F	CASSELAQTQYF	CASSELAQTQYF	1
ATCTTAGCAGTGAGGT-1_2	pig 79	Het	pTRAV8-3-1	TRAJ28*01	Susscr TRBV30*01 F	Susscr TRBD2*01	Susscr TRBJ2-3*01 F	CAWSDGLGVVEDIQYF	CAWSDGLGVVEDIQYF	1
ATCTTCGGTAGGCAGG-1_2	pig 79	Het	pTRAV18-2	TRAJ30*01	Susscr TRBV20-2*01 F	Susscr TRBD1*01	Susscr TRBJ1-2*01 F	CGARGTGFYNF	CGARGTGFYNF	1
ATGAATCTCGGCCTTC-1_2	pig 79	Het	pTRAV18-2	TRAJ27*01	Susscr TRBV21*01 F	Susscr TRBD1*01	Susscr TRBJ1-1*01 F	CASSQGGFEVFF	CASSQGGFEVFF	1
ATGACAGCAAGCGAGT-1_2	pig 79	Het	pTRAV21	TRAJ37*01	Susscr TRBV5-3*01 F	Susscr TRBD1*01	Susscr TRBJ1-3*01 F	CASSLWGTSGDTYFF	CASSLWGTSGDTYFF	1
ATGCGCCCAGCATCAT-1_2	pig 79	Het	pTRAV18-1	TRAJ54*01	Susscr TRBV2-4*01 F	Susscr TRBD1*01	Susscr TRBJ2-4*01 F	CASSSGHSQTQYF	CASSSGHSQTQYF	2
ATGCTCAAGAGGTTGG-1_2	pig 79	Het	pTRAV28	TRAJ4*01	Susscr TRBV20-2*01 F	Susscr TRBD2*01	Susscr TRBJ2-6*01 F	CGASDKAIREQIF	CGASDKAIREQIF	1
ATGCTCCGTACAGCAT-1_2	pig 79	Het	pTRAV18-2	TRAJ12*01	Susscr TRBV20-2*01 F	Susscr TRBD1*01	Susscr TRBJ1-3*01 F	CAASDRDTYFF	CAASDRDTYFF	1
ATGCTGGGTCTCATAT-1_2	pig 79	Het	pTRAV8-2-2	TRAJ31*01	Susscr TRBV19*01 F	Susscr TRBD2*01	Susscr TRBJ2-6*01 F	CASSIGYGDYEQIF	CASSIGYGDYEQIF	2
ATGGCGGCACAGCAGG-1_2	pig 79	Het	pTRADV17-3-3	TRAJ20*01	Susscr TRBV12-1*01 F	Susscr TRBD1*01	Susscr TRBJ1-3*01 F	CASTLTGFGDTYFF	CASTLTGFGDTYFF	2
ATGGTAAAGCGTATAT-1_2	pig 79	Het	pTRAV19	TRAJ13*01	Susscr TRBV10*01 F	Susscr TRBD1*01	Susscr TRBJ1-7*01 F	CASSIDRGNSPLHF	CASSIDRGNSPLHF	1
ATGGTTTAGCACCTCC-1_2	pig 79	Het	pTRAV16	TRAJ52*01	Susscr TRBV4-1*01 F	Susscr TRBD1*01	Susscr TRBJ1-1*01 F	CASSRPDRRSTEVFF	CASSRPDRRSTEVFF	1
ATGGTTTAGGCCATAC-1_2	pig 79	Het	pTRAV2	TRAJ21*01	Susscr TRBV7-1*01 F	Susscr TRBD1*01	Susscr TRBJ2-5*01 F	CAYRDAGATLTF	CAYRDAGATLTF	1
ATGTCAGTCATCAATA-1_2	pig 79	Het	pTRAV12-2-2	TRAJ10*01	Susscr TRBV12-2*01 P	Susscr TRBD2*01	Susscr TRBJ2-4*01 F	CASSIGQEPRQTQYF	CASSIGQEPRQTQYF	1
ATGTCAGTCCTGGCTC-1_2	pig 79	Het	pTRAV8-2-2	TRAJ23*01	Susscr TRBV20-3*01 F	Susscr TRBD1*01	Susscr TRBJ1-1*01 F	CGASRTANTEVFF	CGASRTANTEVFF	1
ATGTCGGGTGGGTTAT-1_2	pig 79	Het	pTRAV41	TRAJ57*01	Susscr TRBV15*01 F	Susscr TRBD2*01	Susscr TRBJ2-4*01 F	CASSRSSQTQYF	CASSRSSQTQYF	1
ATGTGAAAGCACGGAA-1_2	pig 79	Het	pTRAV25	TRAJ24*01	Susscr TRBV5-1*01 F	Susscr TRBD1*01	Susscr TRBJ2-3*01 F	CASSQRGRDIQYF	CASSQRGRDIQYF	1
ATGTTAGGTAATTGTG-1_2	pig 79	Het	pTRAV2	TRAJ22*01	Susscr TRBV12-1*01 F	Susscr TRBD1*01	Susscr TRBJ2-3*01 F	CASSWSPGDIQYF	CASSWSPGDIQYF	>= 3
ATGTTCGAGCTAATCG-1_2	pig 79	Het	pTRAV18-2	TRAJ15*01	Susscr TRBV2-1*01 P	Susscr TRBD1*01	Susscr TRBJ1-1*01 F	CASSLGQGNTEVFF	CASSLGQGNTEVFF	>= 3
ATTAAGCTCCGGTCCT-1_2	pig 79	Het	pTRAV18-2	TRAJ28*01	Susscr TRBV5-1*01 F	Susscr TRBD1*01	Susscr TRBJ1-1*01 F	CASSANGGVFF	CASSANGGVFF	1
ATTACGTAGCGTTATG-1_2	pig 79	Het	pTRAV12-2-2	TRAJ35*01	Susscr TRBV1*01 F	Susscr TRBD1*01	Susscr TRBJ1-2*01 F	CTCSPDGQGGRDF	CTCSPDGQGGRDF	1
ATTATGGGTGGCGGTT-1_2	pig 79	Het	pTRADV17-3-2	TRAJ22*01	Susscr TRBV10*01 F		Susscr TRBJ2-2*01 F	CASSNTGQLYF	CASSNTGQLYF	1
ATTCAGCCAGTCGGAG-1_2	pig 79	Het	pTRAV8-2-2	TRAJ43*01	Susscr TRBV4-1*01 F	Susscr TRBD1*01	Susscr TRBJ3-5*01 F	CASSSLQGGYETQYF	CASSSLQGGYETQYF	1
ATTCGGGGTCTGTGAG-1_2	pig 79	Het	pTRAV18-2	TRAJ2*01	Susscr TRBV20-2*01 F	Susscr TRBD1*01	Susscr TRBJ2-6*01 F	CAGTDGPFGEQIF	CAGTDGPFGEQIF	1
ATTCGTGAGAGTGATA-1_2	pig 79	Het	pTRAV14/DV4-2	TRAJ27*01	Susscr TRBV7-2*01 F	Susscr TRBD3*01	Susscr TRBJ3-4*01 F	CASSLWSAGGGQNTQHF	CASSLWSAGGGQNTQHF	1
ATTCTAGCAACGGACG-1_2	pig 79	Het	pTRAV36/DV7-2	TRAJ34*01	Susscr TRBV20-2*01 F	Susscr TRBD1*01	Susscr TRBJ1-1*01 F	CAANGRLF	CAANGRLF	1
ATTGACCCAAGCGTAA-1_2	pig 79	Het	pTRAV18-1	TRAJ30*01	Susscr TRBV7-1*01 F	Susscr TRBD1*01	Susscr TRBJ1-7*01 F	CASSHRTGNSPLHF	CASSHRTGNSPLHF	>= 3
ATTGAGCGTCTTAGCC-1_2	pig 79	Het	pTRADV17-2-2	TRAJ31*01	Susscr TRBV20-2*01 F	Susscr TRBD1*01	Susscr TRBJ2-4*01 F	CAARPHSETQYF	CAARPHSETQYF	1
ATTGCTACAAGGTTTC-1_2	pig 79	Het	pTRAV27	TRAJ22*01	Susscr TRBV5-1*01 F	Susscr TRBD1*01	Susscr TRBJ1-1*01 F	CASSPQGDTEVFF	CASSPQGDTEVFF	1
ATTGGTAGTACGGGCT-1_2	pig 79	Het	pTRADV17-2-1	TRAJ56*01	Susscr TRBV20-3*01 F	Susscr TRBD1*01	Susscr TRBJ1-2*01 F	CGASDEDRVRFYDYNF	CGASDEDRVRFYDYNF	1
ATTGTGTAGCTGGGTT-1_2	pig 79	Het	pTRAV18-2	TRAJ25*01	Susscr TRBV12-1*01 F	Susscr TRBD1*01	Susscr TRBJ1-1*01 F	CASSVDRSEVFF	CASSVDRSEVFF	>= 3
CAAATCGTCACTGTCT-1_2	pig 79	Het	pTRAV23/DV6-1	TRAJ9*01	Susscr TRBV7-1*01 F	Susscr TRBD1*01	Susscr TRBJ1-1*01 F	CASSLAQGGLNTEVFF	CASSLAQGGLNTEVFF	1
CAACCGTAGCTATAGT-1_2	pig 79	Het	pTRAV25	TRAJ29*01	Susscr TRBV30*01 F	Susscr TRBD1*01	Susscr TRBJ1-7*01 F	CAWISSTGDSPLHF	CAWISSTGDSPLHF	1
CAACGAGAGAGCGAAT-1_2	pig 79	Het	pTRDV1-4-3	TRAJ34*01	Susscr TRBV5-1*01 F	Susscr TRBD3*01	Susscr TRBJ3-4*01 F	CASSQTHGAMGQNTQHF	CASSQTHGAMGQNTQHF	1
CAACTACCAAAGCATG-1_2	pig 79	Het	pTRAV18-1	TRAJ30*01	Susscr TRBV7-1*01 F	Susscr TRBD1*01	Susscr TRBJ1-7*01 F	CASSHRTGNSPLHF	CASSHRTGNSPLHF	>= 3
CAACTACCAACGAAAT-1_2	pig 79	Het	pTRAV2	TRAJ50*01	Susscr TRBV20-3*01 F	Susscr TRBD1*01	Susscr TRBJ1-1*01 F	CGAARDRVAEVFF	CGAARDRVAEVFF	1
CAACTACCACTAGGAA-1_2	pig 79	Het	pTRAV23/DV6-1	TRAJ34*01	Susscr TRBV20-1*01 F	Susscr TRBD1*01	Susscr TRBJ3-5*01 F	CGAPVPGGATRYF	CGAPVPGGATRYF	1
CAAGGGCAGCCCATGG-1_2	pig 79	Het	pTRAV14/DV4-2	TRAJ29*01	Susscr TRBV2-1*01 P	Susscr TRBD1*01	Susscr TRBJ1-7*01 F	CASSSAGGSNSPLHF	CASSSAGGSNSPLHF	1
CAAGTGCTCCCACGCT-1_2	pig 79	Het	pTRAV18-2	TRAJ32*01	Susscr TRBV15*01 F	Susscr TRBD1*01	Susscr TRBJ1-3*01 F	CASRGRDRADTYFF	CASRGRDRADTYFF	>= 3
CAATACGTCGTCAATG-1_2	pig 79	Het	pTRAV18-2	TRAJ52*01	Susscr TRBV20-3*01 F	Susscr TRBD2*01	Susscr TRBJ2-3*01 F	CGASDRYADIQYF	CGASDRYADIQYF	2
CAATAGAAGAATGGTA-1_2	pig 79	Het	pTRAV36/DV7-2	TRAJ48*01	Susscr TRBV10*01 F	Susscr TRBD1*01	Susscr TRBJ1-6*01 F	CASSPPAGGNQAQHF	CASSPPAGGNQAQHF	1
CAATATATCACACGTA-1_2	pig 79	Het	pTRAV18-2	TRAJ31*01	Susscr TRBV12-1*01 F	Susscr TRBD2*01	Susscr TRBJ2-4*01 F	CASSVGGSQTQYF	CASSVGGSQTQYF	1
CAATCGGGTATGGCCA-1_2	pig 79	Het	pTRAV14/DV4-2	TRAJ2*01	Susscr TRBV15*01 F	Susscr TRBD3*01	Susscr TRBJ3-4*01 F	CASSRGAQNTQHF	CASSRGAQNTQHF	1
CAATGCGGTCATTCTG-1_2	pig 79	Het	pTRAV18-2	TRAJ21*01	Susscr TRBV15*01 F	Susscr TRBD3*01	Susscr TRBJ2-3*01 F	CASSRERGGGGHSVF	CASSRERGGGGHSVF	1
CAATGTAGTACCTTTG-1_2	pig 79	Het	pTRAV18-2	TRAJ48*01	Susscr TRBV30*01 F	Susscr TRBD3*01	Susscr TRBJ3-5*01 F	CAWSRGEETQYF	CAWSRGEETQYF	1
CAATTACAGAACTGAA-1_2	pig 79	Het	pTRDV1-4-2	TRAJ46*01	Susscr TRBV12-1*01 F	Susscr TRBD2*01	Susscr TRBJ2-1*01 F	CASRPAGKYNDLHF	CASRPAGKYNDLHF	1
CAATTACAGCTATAAC-1_2	pig 79	Het	pTRAV38-2DV8	TRAJ57*01	Susscr TRBV5-3*01 F	Susscr TRBD1*01	Susscr TRBJ1-2*01 F	CASSLQGRDDYNF	CASSLQGRDDYNF	2
CACATCTTCGCTGTGG-1_2	pig 79	Het	pTRAV23/DV6-1	TRAJ9*01	Susscr TRBV30*01 F	Susscr TRBD1*01	Susscr TRBJ1-7*01 F	CAWSRHNSYNSPLHF	CAWSRHNSYNSPLHF	1
CACCCGTTCGCGCGTA-1_2	pig 79	Het	pTRAV2	TRAJ22*01	Susscr TRBV12-1*01 F	Susscr TRBD1*01	Susscr TRBJ2-3*01 F	CASSWSPGDIQYF	CASSWSPGDIQYF	>= 3
CACGAGTTCACCCTGC-1_2	pig 79	Het	pTRAV2	TRAJ6*01	Susscr TRBV7-1*01 F	Susscr TRBD1*01	Susscr TRBJ1-3*01 F	CASSLSGGARDTYFF	CASSLSGGARDTYFF	1
CACGTAGGTCAGGTGC-1_2	pig 79	Het	pTRAV14/DV4-2	TRAJ2*01	Susscr TRBV12-2*01 P	Susscr TRBD2*01	Susscr TRBJ2-3*01 F	CASSMGGRNIQYF	CASSMGGRNIQYF	1
CACGTTCGTGCGTTTC-1_2	pig 79	Het	pTRAV18-2	TRAJ32*01	Susscr TRBV15*01 F	Susscr TRBD1*01	Susscr TRBJ1-3*01 F	CASRGRDRADTYFF	CASRGRDRADTYFF	>= 3
CACGTTCGTGCTTCTA-1_2	pig 79	Het	pTRAV2	TRAJ22*01	Susscr TRBV12-1*01 F	Susscr TRBD1*01	Susscr TRBJ2-3*01 F	CASSWSPGDIQYF	CASSWSPGDIQYF	>= 3
CACTATACAACTCTCC-1_2	pig 79	Het	pTRAV21	TRAJ33*01	Susscr TRBV12-1*01 F		Susscr TRBJ2-1*01 F	CASSVIGSYNDLHF	CASSVIGSYNDLHF	>= 3
CACTCAAAGCTGATTG-1_2	pig 79	Het	pTRAV23/DV6-2	TRAJ30*01	Susscr TRBV15*01 F	Susscr TRBD1*01	Susscr TRBJ1-3*01 F	CASRGRDRADTYFF	CASRGRDRADTYFF	>= 3
CACTTTCAGAAATTGG-1_2	pig 79	Het	pTRADV17-3-3	TRAJ21*01	Susscr TRBV1*01 F	Susscr TRBD1*01	Susscr TRBJ3-4*01 F	CTCSDTRDTQHF	CTCSDTRDTQHF	1
CAGCACCCACGCATAT-1_2	pig 79	Het	pTRAV25	TRAJ54*01	Susscr TRBV7-1*01 F	Susscr TRBD1*01	Susscr TRBJ3-5*01 F	CASSPWTAYSETQYF	CASSPWTAYSETQYF	1
CAGCAGGCAGTGCGTC-1_2	pig 79	Het	pTRAV5	TRAJ22*01	Susscr TRBV5-1*01 F		Susscr TRBJ2-5*01 F	CASSPTGATLTF	CASSPTGATLTF	1
CAGCATTCAGTTGGAA-1_2	pig 79	Het	pTRAV18-2	TRAJ27*01	Susscr TRBV30*01 F	Susscr TRBD1*01	Susscr TRBJ2-6*01 F	CAWSRGSRGGKEQIF	CAWSRGSRGGKEQIF	1
CAGCCCAAGAACGTGG-1_2	pig 79	Het	pTRAV5	TRAJ6*01	Susscr TRBV19*01 F	Susscr TRBD2*01	Susscr TRBJ2-6*01 F	CASSLAMGDSYEQIF	CASSLAMGDSYEQIF	>= 3
CAGCGGACACGCAGTC-1_2	pig 79	Het	pTRAV18-2	TRAJ22*01	Susscr TRBV20-3*01 F	Susscr TRBD1*01	Susscr TRBJ3-5*01 F	CGARQGGETQYF	CGARQGGETQYF	1
CAGCTAATCGCGATGT-1_2	pig 79	Het	pTRAV12-2-2	TRAJ56*01	Susscr TRBV15*01 F	Susscr TRBD1*01	Susscr TRBJ1-7*01 F	CASSPQRGGGDSPLHF	CASSPQRGGGDSPLHF	1
CAGCTACAGGGGATCA-1_2	pig 79	Het	pTRAV3	TRAJ50*01	Susscr TRBV5-1*01 F	Susscr TRBD1*01	Susscr TRBJ2-2*01 F	CASSPGTRNTGQLYF	CASSPGTRNTGQLYF	1
CAGCTCTGTCTATAAG-1_2	pig 79	Het	pTRAV18-2	TRAJ32*01	Susscr TRBV15*01 F	Susscr TRBD1*01	Susscr TRBJ1-3*01 F	CASRGRDRADTYFF	CASRGRDRADTYFF	>= 3
CAGGGGTAGACCACGT-1_2	pig 79	Het	pTRADV17-3-3	TRAJ20*01	Susscr TRBV4-3*01 F, or Susscr TRBV4-4*01 F	Susscr TRBD1*01	Susscr TRBJ1-1*01 F	CASRGQGGRGEVFF	CASRGQGGRGEVFF	1
CAGGGTTTCCAATAGT-1_2	pig 79	Het	pTRAV18-2	TRAJ20*01	Susscr TRBV4-1*01 F	Susscr TRBD1*01	Susscr TRBJ1-7*01 F	CASSRDWVRNSPLHF	CASSRDWVRNSPLHF	1
CAGGGTTTCGGAGGTA-1_2	pig 79	Het	pTRAV8-3-1	TRAJ26*01	Susscr TRBV19*01 F	Susscr TRBD2*01	Susscr TRBJ2-2*01 F	CASSTMDTGQLYF	CASSTMDTGQLYF	1
CAGGTCCCACGTAATC-1_2	pig 79	Het	pTRAV18-1	TRAJ30*01	Susscr TRBV7-1*01 F	Susscr TRBD1*01	Susscr TRBJ1-7*01 F	CASSHRTGNSPLHF	CASSHRTGNSPLHF	>= 3
CAGTATAGTGCTGTCT-1_2	pig 79	Het	pTRADV17-2-3	TRAJ21*01	Susscr TRBV7-1*01 F	Susscr TRBD1*01	Susscr TRBJ1-2*01 F	CASSPDTYDYNF	CASSPDTYDYNF	2
CAGTCAATCCCATAAG-1_2	pig 79	Het	pTRADV17-3-1	TRAJ36*01	Susscr TRBV2-1*01 P	Susscr TRBD2*01	Susscr TRBJ2-3*01 F	CASSSGGAIQYF	CASSSGGAIQYF	1
CAGTGCCCACTCACTC-1_2	pig 79	Het	pTRAV8-2-2	TRAJ33*01	Susscr TRBV12-1*01 F		Susscr TRBJ2-1*01 F	CASSVIGSYNDLHF	CASSVIGSYNDLHF	>= 3
CAGTTCGCAGTTAGAG-1_2	pig 79	Het	pTRAV18-2	TRAJ21*01	Susscr TRBV24*01 F	Susscr TRBD1*01	Susscr TRBJ1-2*01 F	CASGKGGRVYDYNF	CASGKGGRVYDYNF	1
CATACCTTCCTGCTAT-1_2	pig 79	Het	pTRAV26-2	TRAJ13*01	Susscr TRBV4-1*01 F	Susscr TRBD3*01	Susscr TRBJ3-3*01 F	CASSPPNGHRGDPLYF	CASSPPNGHRGDPLYF	1
CATAGTAGTCATAAGC-1_2	pig 79	Het	pTRAV8-2-2	TRAJ12*01	Susscr TRBV10*01 F	Susscr TRBD3*01	Susscr TRBJ3-2*01 F	CASSNGAAQLYF	CASSNGAAQLYF	1
CATATGTAGACCCCGA-1_2	pig 79	Het	pTRAV18-2	TRAJ2*01	Susscr TRBV25*01 F	Susscr TRBD1*01	Susscr TRBJ1-1*01 F	CASSPDGGEVFF	CASSPDGGEVFF	2
CATCGACAGACAGCCT-1_2	pig 79	Het	pTRADV17-3-3	TRAJ12*01	Susscr TRBV20-2*01 F	Susscr TRBD2*01	Susscr TRBJ2-4*01 F	CAASAPARPQTQYF	CAASAPARPQTQYF	1
CATCGGAGTCGACGGT-1_2	pig 79	Het	pTRAV2	TRAJ22*01	Susscr TRBV12-1*01 F	Susscr TRBD1*01	Susscr TRBJ2-3*01 F	CASSWSPGDIQYF	CASSWSPGDIQYF	>= 3
CATCGTTTCAGCCAAC-1_2	pig 79	Het	pTRADV17-3-3	TRAJ21*01	Susscr TRBV2-1*01 P	Susscr TRBD1*01	Susscr TRBJ1-5*01 F	CASSSAHRGGEKLIF	CASSSAHRGGEKLIF	1
CATCTATGTGCTTGCT-1_2	pig 79	Het	pTRAV26-2	TRAJ37*01	Susscr TRBV7-1*01 F	Susscr TRBD1*01	Susscr TRBJ2-1*01 F	CASSPGHGFDDLHF	CASSPGHGFDDLHF	1
CATCTGTTCAGTGGCT-1_2	pig 79	Het	pTRAV14/DV4-2	TRAJ2*01	Susscr TRBV15*01 F	Susscr TRBD2*01	Susscr TRBJ2-3*01 F	CASTRELLEDIQYF	CASTRELLEDIQYF	>= 3
CATCTGTTCGGGTCCA-1_2	pig 79	Het	pTRAV13-1	TRAJ42*01	Susscr TRBV7-2*01 F		Susscr TRBJ1-1*01 F	CASSFREVFF	CASSFREVFF	1
CATGCCCTCCCTGCTA-1_2	pig 79	Het	pTRAV19	TRAJ33*01	Susscr TRBV20-1*01 F	Susscr TRBD2*01	Susscr TRBJ2-3*01 F	CGASYKAMGDIQYF	CGASYKAMGDIQYF	1
CATGGGGCACGCTGAC-1_2	pig 79	Het	pTRADV17-3-1	TRAJ27*01	Susscr TRBV5-1*01 F	Susscr TRBD2*01	Susscr TRBJ2-1*01 F	CASTKSRSYNDLHF	CASTKSRSYNDLHF	1
CATGTATAGGCCTATA-1_2	pig 79	Het	pTRAV18-2	TRAJ31*01	Susscr TRBV4-1*01 F	Susscr TRBD2*01	Susscr TRBJ2-4*01 F	CASSRDQRKETQYF	CASSRDQRKETQYF	1
CATTCGGCAATCCGGC-1_2	pig 79	Het	pTRAV2	TRAJ22*01	Susscr TRBV12-1*01 F	Susscr TRBD1*01	Susscr TRBJ2-3*01 F	CASSWSPGDIQYF	CASSWSPGDIQYF	>= 3
CATTGCTTCGGAGTCT-1_2	pig 79	Het	pTRAV26-2	TRAJ53*01	Susscr TRBV7-1*01 F	Susscr TRBD3*01	Susscr TRBJ3-3*01 F	CASSLVGPLYALYF	CASSLVGPLYALYF	1
CATTGGGGTATATTCC-1_2	pig 79	Het	pTRDV1-4-1	TRAJ4*01	Susscr TRBV2-4*01 F	Susscr TRBD1*01	Susscr TRBJ1-1*01 F	CASSSGLPNTEVFF	CASSSGLPNTEVFF	1
CATTGGTCACTACTAA-1_2	pig 79	Het	pTRAV26-2	TRAJ13*01	Susscr TRBV2-4*01 F	Susscr TRBD1*01	Susscr TRBJ1-1*01 F	CASSSAGQGDPNTEVFF	CASSSAGQGDPNTEVFF	2
CATTGTCTCATAATTG-1_2	pig 79	Het	pTRAV18-1	TRAJ30*01	Susscr TRBV7-1*01 F	Susscr TRBD1*01	Susscr TRBJ1-7*01 F	CASSHRTGNSPLHF	CASSHRTGNSPLHF	>= 3
CATTTCGGTGGCGTTA-1_2	pig 79	Het	pTRAV3	TRAJ6*01	Susscr TRBV4-1*01 F	Susscr TRBD1*01	Susscr TRBJ1-1*01 F	CASSPGRTTEVFF	CASSPGRTTEVFF	1
CCAACATCAGCTATCG-1_2	pig 79	Het	pTRAV18-2	TRAJ32*01	Susscr TRBV15*01 F	Susscr TRBD1*01	Susscr TRBJ1-3*01 F	CASRGRDRADTYFF	CASRGRDRADTYFF	>= 3
CCAACGCCAGTGGCAG-1_2	pig 79	Het	pTRAV3	TRAJ6*01	Susscr TRBV7-2*01 F	Susscr TRBD2*01	Susscr TRBJ2-5*01 F	CASSLELWAQGATLTF	CASSLELWAQGATLTF	2
CCAAGCTAGCTATCGA-1_2	pig 79	Het	pTRAV14/DV4-2	TRAJ21*01	Susscr TRBV7-1*01 F	Susscr TRBD1*01	Susscr TRBJ1-2*01 F	CASSLVHGDPLYDYNF	CASSLVHGDPLYDYNF	1
CCACACCTCGGCGCTA-1_2	pig 79	Het	pTRAV18-2	TRAJ43*01	Susscr TRBV20-2*01 F	Susscr TRBD1*01	Susscr TRBJ1-1*01 F	CGASDGTANTEVFF	CGASDGTANTEVFF	1
CCAGAGGCAGCAGGCA-1_2	pig 79	Het	pTRAV26-2	TRAJ47*01	Susscr TRBV1*01 F	Susscr TRBD1*01	Susscr TRBJ1-7*01 F	CTCSEDQGSSYNSPLHF	CTCSEDQGSSYNSPLHF	1
CCAGCCTTCGCTTAAG-1_2	pig 79	Het	pTRAV2	TRAJ22*01	Susscr TRBV12-1*01 F	Susscr TRBD1*01	Susscr TRBJ2-3*01 F	CASSWSPGDIQYF	CASSWSPGDIQYF	>= 3
CCATGCTGTGTGTCTC-1_2	pig 79	Het	pTRAV18-2	TRAJ6*01	Susscr TRBV30*01 F	Susscr TRBD2*01	Susscr TRBJ2-2*01 F	CAWSLVRYANTGQLYF	CAWSLVRYANTGQLYF	1
CCATTTCAGCGCATAC-1_2	pig 79	Het	pTRAV14/DV4-2	TRAJ2*01	Susscr TRBV19*01 F	Susscr TRBD3*01	Susscr TRBJ3-5*01 F	CASSTLGGGAETQYF	CASSTLGGGAETQYF	1
CCCAACGAGCTGTGGT-1_2	pig 79	Het	pTRAV8-2-2	TRAJ33*01	Susscr TRBV12-1*01 F		Susscr TRBJ2-1*01 F	CASSVIGSYNDLHF	CASSVIGSYNDLHF	>= 3
CCCAAGCCAAGCGCCT-1_2	pig 79	Het	pTRAV18-2	TRAJ52*01	Susscr TRBV20-3*01 F	Susscr TRBD1*01	Susscr TRBJ2-6*01 F	CGASVYRGATYEQIF	CGASVYRGATYEQIF	>= 3
CCCAAGTAGCTTGATG-1_2	pig 79	Het	pTRAV23/DV6-1	TRAJ2*01	Susscr TRBV1*01 F	Susscr TRBD2*01	Susscr TRBJ2-3*01 F	CTCRAMGDIQYF	CTCRAMGDIQYF	1
CCCAGCAAGAGCGGTA-1_2	pig 79	Het	pTRAV12-2-2	TRAJ35*01	Susscr TRBV19*01 F	Susscr TRBD1*01	Susscr TRBJ1-1*01 F	CASSIGDRSPEVFF	CASSIGDRSPEVFF	1
CCCAGCAAGAGTACGG-1_2	pig 79	Het	pTRAV14/DV4-2	TRAJ9*01	Susscr TRBV30*01 F	Susscr TRBD1*01	Susscr TRBJ3-3*01 F	CAWTTRYSGDPLYF	CAWTTRYSGDPLYF	1
CCCATGGAGAGCCTGT-1_2	pig 79	Het	pTRAV18-2	TRAJ32*01	Susscr TRBV15*01 F	Susscr TRBD1*01	Susscr TRBJ1-3*01 F	CASRGRDRADTYFF	CASRGRDRADTYFF	>= 3
CCCATGTGTAGAGGCG-1_2	pig 79	Het	pTRADV17-3-1	TRAJ56*01	Susscr TRBV15*01 F	Susscr TRBD1*01	Susscr TRBJ1-1*01 F	CASSRVNRGGVFF	CASSRVNRGGVFF	>= 3
CCCATTTAGACATAGA-1_2	pig 79	Het	pTRAV8-2-1	TRAJ37*01	Susscr TRBV21*01 F	Susscr TRBD2*01	Susscr TRBJ2-4*01 F	CASSKEWGQTQYF	CASSKEWGQTQYF	1
CCCTAGTGTCATCTAT-1_2	pig 79	Het	pTRAV18-2	TRAJ28*01	Susscr TRBV10*01 F	Susscr TRBD1*01	Susscr TRBJ2-6*01 F	CASRTGFEQIF	CASRTGFEQIF	1
CCCTCATCACATATCA-1_2	pig 79	Het	pTRADV17-3-1	TRAJ16*01	Susscr TRBV19*01 F	Susscr TRBD3*01	Susscr TRBJ3-2*01 F	CASSAVYGMNAAQLYF	CASSAVYGMNAAQLYF	1
CCCTCTCGTCAGCTTC-1_2	pig 79	Het	pTRAV18-2	TRAJ27*01	Susscr TRBV15*01 F	Susscr TRBD2*01	Susscr TRBJ2-3*01 F	CASSRDHGAMNIQYF	CASSRDHGAMNIQYF	1
CCGACTCTCATAGGGG-1_2	pig 79	Het	pTRADV17-3-1	TRAJ56*01	Susscr TRBV15*01 F	Susscr TRBD1*01	Susscr TRBJ1-1*01 F	CASSRVNRGGVFF	CASSRVNRGGVFF	>= 3
CCGCATTGTCAGTTCC-1_2	pig 79	Het	pTRAV3	TRAJ6*01	Susscr TRBV7-2*01 F	Susscr TRBD2*01	Susscr TRBJ2-5*01 F	CASSLELWAQGATLTF	CASSLELWAQGATLTF	2
CCGCATTGTCCGCCTA-1_2	pig 79	Het	pTRADV17-3-1	TRAJ56*01	Susscr TRBV15*01 F	Susscr TRBD1*01	Susscr TRBJ1-1*01 F	CASSRVNRGGVFF	CASSRVNRGGVFF	>= 3
CCGCCGTGTACGTGAT-1_2	pig 79	Het	pTRAV26-2	TRAJ44*01	Susscr TRBV20-3*01 F	Susscr TRBD1*01	Susscr TRBJ3-5*01 F	CGASDRLRGAETQYF	CGASDRLRGAETQYF	1
CCGGTTACACCACACA-1_2	pig 79	Het	pTRAV8-3-1	TRAJ37*01	Susscr TRBV20-3*01 F	Susscr TRBD1*01	Susscr TRBJ3-5*01 F	CGASLRETQYF	CGASLRETQYF	1
CCGTCGCGTCACGCTT-1_2	pig 79	Het	pTRAV8-2-1	TRAJ34*01	Susscr TRBV7-2*01 F	Susscr TRBD2*01	Susscr TRBJ2-2*01 F	CASTHGGGRNTGQLYF	CASTHGGGRNTGQLYF	2
CCGTGTTGTGGTCTCT-1_2	pig 79	Het	pTRADV17-2-1	TRAJ44*01	Susscr TRBV29*01 F	Susscr TRBD1*01	Susscr TRBJ1-5*01 F	CSAGPGSTNEKLIF	CSAGPGSTNEKLIF	1
CCGTTAAAGCACGGAA-1_2	pig 79	Het	pTRAV8-3-1	TRAJ17*01	Susscr TRBV7-1*01 F	Susscr TRBD2*01	Susscr TRBJ2-5*01 F	CASSLERAMGGATLTF	CASSLERAMGGATLTF	1
CCGTTGTGTACGTCAG-1_2	pig 79	Het	pTRAV25	TRAJ33*01	Susscr TRBV7-2*01 F	Susscr TRBD2*01	Susscr TRBJ2-4*01 F	CASSLSYSQTQYF	CASSLSYSQTQYF	1
CCGTTGTGTATAGGGA-1_2	pig 79	Het	pTRADV17-2-1	TRAJ43*01	Susscr TRBV2-1*01 P	Susscr TRBD1*01	Susscr TRBJ2-6*01 F	CASSSTGGSLGEQIF	CASSSTGGSLGEQIF	1
CCTAACGCAAATATAG-1_2	pig 79	Het	pTRADV17-2-1	TRAJ5*01	Susscr TRBV4-1*01 F	Susscr TRBD1*01	Susscr TRBJ2-6*01 F	CASSREGQGNSYEQIF	CASSREGQGNSYEQIF	1
CCTAACGCAAATCCGT-1_2	pig 79	Het	pTRAV8-2-2	TRAJ4*01	Susscr TRBV2-4*01 F	Susscr TRBD2*01	Susscr TRBJ2-1*01 F	CASSIMGSYNDLHF	CASSIMGSYNDLHF	1
CCTACTCCACTTCATT-1_2	pig 79	Het	pTRADV17-3-1	TRAJ11*01	Susscr TRBV5-1*01 F	Susscr TRBD1*01	Susscr TRBJ1-2*01 F	CASSPGQYDYNF	CASSPGQYDYNF	>= 3
CCTATGAAGGCGCTCA-1_2	pig 79	Het	pTRDV1-4-2	TRAJ36*01	Susscr TRBV5-3*01 F	Susscr TRBD3*01	Susscr TRBJ3-4*01 F	CASSPGYRDTQHF	CASSPGYRDTQHF	>= 3
CCTATGTTCAGCTAAT-1_2	pig 79	Het	pTRAV14/DV4-2	TRAJ2*01	Susscr TRBV15*01 F	Susscr TRBD2*01	Susscr TRBJ2-3*01 F	CASTRELLEDIQYF	CASTRELLEDIQYF	>= 3
CCTATTGGTATACTAG-1_2	pig 79	Het	pTRAV16	TRAJ32*01	Susscr TRBV7-2*01 F	Susscr TRBD2*01	Susscr TRBJ2-6*01 F	CASSSLGGLNSYEQIF	CASSSLGGLNSYEQIF	1
CCTCAGACAGTGCTCA-1_2	pig 79	Het	pTRADV17-2-1	TRAJ60*01	Susscr TRBV15*01 F	Susscr TRBD1*01	Susscr TRBJ1-1*01 F	CASSRDMGRRVFF	CASSRDMGRRVFF	1
CCTCTCGCAAAGTCTC-1_2	pig 79	Het	pTRAV18-2	TRAJ48*01	Susscr TRBV20-1*01 F	Susscr TRBD2*01	Susscr TRBJ2-3*01 F	CGASEGSYGDIQYF	CGASEGSYGDIQYF	1
CCTCTGGGTAGAGAAT-1_2	pig 79	Het	pTRADV17-3-3	TRAJ41*01	Susscr TRBV7-2*01 F	Susscr TRBD1*01	Susscr TRBJ1-1*01 F	CASSPRAYTEVFF	CASSPRAYTEVFF	1
CCTGCACTCGCACGTG-1_2	pig 79	Het	pTRAV5	TRAJ10*01	Susscr TRBV30*01 F	Susscr TRBD1*01	Susscr TRBJ1-2*01 F	CAWSRDSYDYNF	CAWSRDSYDYNF	1
CCTGCTTCAGGAATCA-1_2	pig 79	Het	pTRAV18-2	TRAJ22*01	Susscr TRBV15*01 F	Susscr TRBD2*01	Susscr TRBJ2-5*01 F	CASRGTGATLTF	CASRGTGATLTF	1
CCTGGCTTCCCGCATC-1_2	pig 79	Het	pTRADV17-3-3	TRAJ60*01	Susscr TRBV25*01 F	Susscr TRBD1*01	Susscr TRBJ1-5*01 F	CASSKYRVEKLIF	CASSKYRVEKLIF	1
CCTTCCGCAGTGATAG-1_2	pig 79	Het	pTRAV8-4	TRAJ39*01	Susscr TRBV3*01 F	Susscr TRBD1*01	Susscr TRBJ1-7*01 F	CASSRDSNSPLHF	CASSRDSNSPLHF	1
CCTTCGATCAACACGC-1_2	pig 79	Het	pTRAV26-2	TRAJ29*01	Susscr TRBV7-1*01 F	Susscr TRBD1*01	Susscr TRBJ1-3*01 F	CASSLGTGGHFGDTYFF	CASSLGTGGHFGDTYFF	1
CCTTGCGGTCCAACCT-1_2	pig 79	Het	pTRAV18-2	TRAJ52*01	Susscr TRBV12-1*01 F		Susscr TRBJ2-1*01 F	CASSVIGSYNDLHF	CASSVIGSYNDLHF	>= 3
CCTTTGAGTGGGGTTC-1_2	pig 79	Het	pTRAV18-2	TRAJ9*01	Susscr TRBV4-3*01 F, or Susscr TRBV4-4*01 F	Susscr TRBD1*01	Susscr TRBJ2-6*01 F	CASSRGRDRGYEQIF	CASSRGRDRGYEQIF	>= 3
CGAACCCCACTATTCT-1_2	pig 79	Het	pTRAV26-2	TRAJ4*01	Susscr TRBV15*01 F	Susscr TRBD2*01	Susscr TRBJ2-4*01 F	CASSRESGTQTQYF	CASSRESGTQTQYF	1
CGACACCCACAGTTCG-1_2	pig 79	Het	pTRAV26-2	TRAJ9*01	Susscr TRBV2-4*01 F	Susscr TRBD1*01	Susscr TRBJ1-1*01 F	CASSSARQANTEVFF	CASSSARQANTEVFF	1
CGACCCTTCGTTCGGG-1_2	pig 79	Het	pTRAV3	TRAJ27*01	Susscr TRBV4-3*01 F, or Susscr TRBV4-4*01 F	Susscr TRBD2*01	Susscr TRBJ2-1*01 F	CASSTRGMGDVDDLHF	CASSTRGMGDVDDLHF	1
CGACGTTAGCAAGACG-1_2	pig 79	Het	pTRAV26-2	TRAJ40*01	Susscr TRBV20-1*01 F	Susscr TRBD3*01	Susscr TRBJ3-5*01 F	CGARLGGAETQYF	CGARLGGAETQYF	1
CGAGTGTTCCTTAACC-1_2	pig 79	Het	pTRAV18-2	TRAJ8*01	Susscr TRBV30*01 F		Susscr TRBJ1-7*01 F	CAWRLTYNSPLHF	CAWRLTYNSPLHF	1
CGATAATTCATATTAG-1_2	pig 79	Het	pTRAV8-2-1	TRAJ46*01	Susscr TRBV7-2*01 F	Susscr TRBD1*01	Susscr TRBJ1-1*01 F	CASSWRGQDSEVFF	CASSWRGQDSEVFF	1
CGATAGTGTAGGTTGT-1_2	pig 79	Het	pTRAV8-2-1	TRAJ21*01	Susscr TRBV20-3*01 F	Susscr TRBD1*01	Susscr TRBJ2-5*01 F	CGASERAGATLTF	CGASERAGATLTF	2
CGATCAATCGCTTTAC-1_2	pig 79	Het	pTRADV17-3-1	TRAJ21*01	Susscr TRBV29*01 F	Susscr TRBD2*01	Susscr TRBJ2-4*01 F	CSAAELFSQTQYF	CSAAELFSQTQYF	1
CGATGAGAGCGCCTAG-1_2	pig 79	Het	pTRAV16	TRAJ37*01	Susscr TRBV30*01 F	Susscr TRBD2*01	Susscr TRBJ2-5*01 F	CAWSLHSYGGKGATLTF	CAWSLHSYGGKGATLTF	1
CGATGGTTCGTTATGG-1_2	pig 79	Het	pTRAV8-4	TRAJ27*01	Susscr TRBV4-3*01 F, or Susscr TRBV4-4*01 F	Susscr TRBD1*01	Susscr TRBJ2-6*01 F	CASSLRHSYEQIF	CASSLRHSYEQIF	1
CGCAGCTCAGGACAAC-1_2	pig 79	Het	pTRAV12-2-2	TRAJ20*01	Susscr TRBV7-1*01 F	Susscr TRBD2*01	Susscr TRBJ2-5*01 F	CASGRASLTGATLTF	CASGRASLTGATLTF	1
CGCCACAAGGCCTATA-1_2	pig 79	Het	pTRAV18-2	TRAJ34*01	Susscr TRBV7-1*01 F	Susscr TRBD2*01	Susscr TRBJ2-4*01 F	CASSFSMVEQTQYF	CASSFSMVEQTQYF	2
CGCCATACAACCTATA-1_2	pig 79	Het	pTRADV17-2-1	TRAJ26*01	Susscr TRBV4-1*01 F	Susscr TRBD1*01	Susscr TRBJ1-1*01 F	CASSRWTGDTEVFF	CASSRWTGDTEVFF	1
CGCCCTAGTGCTATAA-1_2	pig 79	Het	pTRAV8-2-1	TRAJ20*01	Susscr TRBV20-3*01 F		Susscr TRBJ2-5*01 F	CGASDTGATLTF	CGASDTGATLTF	1
CGCCTGAAGAACCATT-1_2	pig 79	Het	pTRAV2	TRAJ22*01	Susscr TRBV12-1*01 F	Susscr TRBD1*01	Susscr TRBJ2-3*01 F	CASSWSPGDIQYF	CASSWSPGDIQYF	>= 3
CGCGGATGTAGCGTTG-1_2	pig 79	Het	pTRAV18-2	TRAJ34*01	Susscr TRBV7-1*01 F	Susscr TRBD2*01	Susscr TRBJ2-4*01 F	CASSFSMVEQTQYF	CASSFSMVEQTQYF	2
CGCGTGGGTGTGTCTC-1_2	pig 79	Het	pTRADV17-3-1	TRAJ56*01	Susscr TRBV15*01 F	Susscr TRBD1*01	Susscr TRBJ1-1*01 F	CASSRVNRGGVFF	CASSRVNRGGVFF	>= 3
CGCTCTATCGTCATTC-1_2	pig 79	Het	pTRAV25	TRAJ44*01	Susscr TRBV2-4*01 F	Susscr TRBD1*01	Susscr TRBJ3-4*01 F	CASSSAMLEGVNTQHF	CASSSAMLEGVNTQHF	1
CGCTGCCGTATTGCTT-1_2	pig 79	Het	pTRAV18-2	TRAJ27*01	Susscr TRBV7-2*01 F	Susscr TRBD3*01	Susscr TRBJ3-4*01 F	CASSTNGNTQHF	CASSTNGNTQHF	1
CGCTGGGGTGCTTCTA-1_2	pig 79	Het	pTRADV17-2-1	TRAJ41*01	Susscr TRBV30*01 F	Susscr TRBD1*01	Susscr TRBJ1-2*01 F	CAWSPGSYDYNF	CAWSPGSYDYNF	1
CGCTTCGGTCTTGTCA-1_2	pig 79	Het	pTRDV1-4-3	TRAJ41*01	Susscr TRBV1*01 F	Susscr TRBD2*01	Susscr TRBJ2-2*01 F	CTCSLAELSRGQLYF	CTCSLAELSRGQLYF	1
CGGCATTAGATTGGTT-1_2	pig 79	Het	pTRAV14/DV4-2	TRAJ21*01	Susscr TRBV7-1*01 F	Susscr TRBD1*01	Susscr TRBJ1-7*01 F	CASSLWTEGNSPLHF	CASSLWTEGNSPLHF	>= 3
CGGGTTGTCGGTGCAT-1_2	pig 79	Het	pTRAV26-2	TRAJ11*01	Susscr TRBV30*01 F	Susscr TRBD1*01	Susscr TRBJ1-7*01 F	CAWSPPDDSPLHF	CAWSPPDDSPLHF	2
CGGTCCAAGGGGGTAC-1_2	pig 79	Het	pTRAV12-2-2	TRAJ13*01	Susscr TRBV29*01 F	Susscr TRBD2*01	Susscr TRBJ2-2*01 F	CSAGVGGNTGQLYF	CSAGVGGNTGQLYF	1
CGGTCGTCAAGTGTCT-1_2	pig 79	Het	pTRAV2	TRAJ23*01	Susscr TRBV20-1*01 F	Susscr TRBD2*01	Susscr TRBJ2-3*01 F	CGASERAMGNIQYF	CGASERAMGNIQYF	1
CGTACATCACCTAGGC-1_2	pig 79	Het	pTRADV17-2-1	TRAJ33*01	Susscr TRBV12-1*01 F	Susscr TRBD2*01	Susscr TRBJ2-1*01 F	CASSMGSYNDLHF	CASSMGSYNDLHF	1
CGTACCTGTCATCTAT-1_2	pig 79	Het	pTRAV26-2	TRAJ39*01	Susscr TRBV5-1*01 F	Susscr TRBD1*01	Susscr TRBJ1-3*01 F	CASSWTGGARGDTYFF	CASSWTGGARGDTYFF	1
CGTAGGCGTGCAATCG-1_2	pig 79	Het	pTRAV12-2-2	TRAJ7*01	Susscr TRBV4-1*01 F	Susscr TRBD3*01	Susscr TRBJ3-3*01 F	CASSRDTDPLYF	CASSRDTDPLYF	1
CGTATAAGTAGAGGTA-1_2	pig 79	Het	pTRAV16	TRAJ22*01	Susscr TRBV20-2*01 F	Susscr TRBD1*01	Susscr TRBJ1-2*01 F	CAASEGIGDNF	CAASEGIGDNF	2
CGTCAGAGTGTTGGGC-1_2	pig 79	Het	pTRAV2	TRAJ2*01	Susscr TRBV5-3*01 F	Susscr TRBD3*01	Susscr TRBJ3-3*01 F	CASSLATRRGTDPLYF	CASSLATRRGTDPLYF	1
CGTCATTTCGTGTATG-1_2	pig 79	Het	pTRAV23/DV6-2	TRAJ30*01	Susscr TRBV15*01 F	Susscr TRBD1*01	Susscr TRBJ1-3*01 F	CASRGRDRADTYFF	CASRGRDRADTYFF	>= 3
CGTGAGAAGATTCACG-1_2	pig 79	Het	pTRAV3	TRAJ13*01	Susscr TRBV30*01 F	Susscr TRBD1*01	Susscr TRBJ2-2*01 F	CACSGTTTGQLYF	CACSGTTTGQLYF	1
CGTTATGAGGGTTTCA-1_2	pig 79	Het	pTRAV14/DV4-2	TRAJ2*01	Susscr TRBV15*01 F	Susscr TRBD2*01	Susscr TRBJ2-1*01 F	CASTTAGGRSYNDLHF	CASTTAGGRSYNDLHF	1
CGTTCTGTCAGGAATA-1_2	pig 79	Het	pTRAV18-2	TRAJ48*01	Susscr TRBV5-1*01 F	Susscr TRBD1*01	Susscr TRBJ1-1*01 F	CASSLLWQGANTEVFF	CASSLLWQGANTEVFF	1
CGTTCTGTCCTTCAAC-1_2	pig 79	Het	pTRDV1-4-2	TRAJ39*01	Susscr TRBV7-2*01 F	Susscr TRBD1*01	Susscr TRBJ1-3*01 F	CASSFRDRVGDTYFF	CASSFRDRVGDTYFF	1
CGTTTACTCCGATGTA-1_2	pig 79	Het	pTRADV17-3-1	TRAJ18*01	Susscr TRBV20-3*01 F	Susscr TRBD2*01	Susscr TRBJ2-3*01 F	CGARELWGDIQYF	CGARELWGDIQYF	1
CTAAGCCAGAGCAGCA-1_2	pig 79	Het	pTRAV14/DV4-2	TRAJ6*01	Susscr TRBV1*01 F	Susscr TRBD1*01	Susscr TRBJ1-6*01 F	CTCGQGNQAQHF	CTCGQGNQAQHF	1
CTAAGGACAGTCCATG-1_2	pig 79	Het	pTRAV2	TRAJ22*01	Susscr TRBV12-1*01 F	Susscr TRBD1*01	Susscr TRBJ2-3*01 F	CASSWSPGDIQYF	CASSWSPGDIQYF	>= 3
CTAAGTAGTAATCAGC-1_2	pig 79	Het	pTRAV23/DV6-1	TRAJ4*01	Susscr TRBV29*01 F	Susscr TRBD1*01	Susscr TRBJ1-3*01 F	CSARMGQGGDTYFF	CSARMGQGGDTYFF	1
CTAAGTAGTGCGAGAG-1_2	pig 79	Het	pTRAV8-3-1	TRAJ16*01	Susscr TRBV4-3*01 F, or Susscr TRBV4-4*01 F	Susscr TRBD1*01	Susscr TRBJ2-6*01 F	CASSRGRDRGYEQIF	CASSRGRDRGYEQIF	>= 3
CTAATCTGTGGATGTT-1_2	pig 79	Het	pTRAV2	TRAJ22*01	Susscr TRBV12-1*01 F	Susscr TRBD1*01	Susscr TRBJ2-3*01 F	CASSWSPGDIQYF	CASSWSPGDIQYF	>= 3
CTACGACAGAAGCCAG-1_2	pig 79	Het	pTRADV17-3-1	TRAJ32*01	Susscr TRBV20-2*01 F	Susscr TRBD1*01	Susscr TRBJ2-6*01 F	CAASGTREQIF	CAASGTREQIF	1
CTACTCCCAAAACCGA-1_2	pig 79	Het	pTRADV17-3-1	TRAJ56*01	Susscr TRBV15*01 F	Susscr TRBD1*01	Susscr TRBJ1-1*01 F	CASSRVNRGGVFF	CASSRVNRGGVFF	>= 3
CTAGAAGCAGTAATCC-1_2	pig 79	Het	pTRAV27	TRAJ52*01	Susscr TRBV10*01 F	Susscr TRBD1*01	Susscr TRBJ1-2*01 F	CASSNIGRSYDYNF	CASSNIGRSYDYNF	1
CTAGGGCGTAGCTTCC-1_2	pig 79	Het	pTRAV28	TRAJ4*01	Susscr TRBV1*01 F	Susscr TRBD2*01	Susscr TRBJ2-2*01 F	CTCIWRGSCI	CTCIWRGSCI	1
CTAGGTCAGGTCCTCC-1_2	pig 79	Het	pTRAV26-2	TRAJ20*01	Susscr TRBV4-1*01 F	Susscr TRBD3*01	Susscr TRBJ2-4*01 F	CASSRSYGGGGVDRPST	CASSRSYGGGGVDRPST	1
[truncated: 8,648 more rows]

## Sheet: BCR
barcode	orig.ident	geno	BCR_v_light	BCR_j_light	BCR_v_heavy	BCR_d_heavy	BCR_j_heavy	BCR_CDR3_light	BCR_CDR3_heavy	clone_id	clonal_expansion
AACCCAATCGTTGCTT-1_1	pig 78	KO	IGKV2-10*02 F	IGKJ2*01 F, or IGKJ2*02 F	IGHV1-4*02 F	IGHD3*01	IGHJ5*01 F	YCFQGLQSPYGF	CIRGLALW	YCFQGLQSPYGF_CIRGLALW	1
AACCCCGAGATCTTGG-1_1	pig 78	KO	IGKV2-8*02 F	IGKJ2*01 F, or IGKJ2*02 F	IGHV1-15*01 F, or IGHV1S2*01 F	IGHD2*01	IGHJ5*01 F	CQQNMESPYHF	CATSGCYFLGFEYFAMDLW	CQQNMESPYHF_CATSGCYFLGFEYFAMDLW	1
AACGTGCTCAAGCACC-1_1	pig 78	KO	IGKV1-11*02 F	IGKJ2*01 F, or IGKJ2*02 F	IGHV1-11*01 F, or IGHV1S7*01 P	IGHD1*01	IGHJ5*01 F	CQQHNSAPYGF	CARGKWTYGNDYYPMHLW	CQQHNSAPYGF_CARGKWTYGNDYYPMHLW	1
AACGTTCCACCATCGA-1_1	pig 78	KO	IGLV8-16*01 P	IGLJ3*01 F	IGHV1-6*02 F	IGHD1*02	IGHJ5*01 F	CGLYKGSGTYSVPF	CAQGYYYAIMDLW	CGLYKGSGTYSVPF_CAQGYYYAIMDLW	1
AAGCAAATCGCGATGT-1_1	pig 78	KO	IGKV2-8*01 F	IGKJ2*01 F, or IGKJ2*02 F	IGHV1-6*01 F	IGHD1*02	IGHJ5*01 F	CQQHKESPYGF	CASCYSYDPSCNDDKGMDLW	CQQHKESPYGF_CASCYSYDPSCNDDKGMDLW	1
AAGCCGAAGGCTATTG-1_1	pig 78	KO	IGKV1-11*02 F	IGKJ2*01 F	IGHV1-4*02 F	IGHD2*01	IGHJ5*01 F	CQQHNSAPYGF	CASGYAEDLW	CQQHNSAPYGF_CASGYAEDLW	2
AAGCGTCTCGGTATAT-1_1	pig 78	KO	IGKV2-8*01 F	IGKJ2*01 F, or IGKJ2*02 F	IGHV1-11*01 F	IGHD1*02	IGHJ5*01 F	CQQHKESMYGF	CARGVCGASCYDDPYYYAMDLW	CQQHKESMYGF_CARGVCGASCYDDPYYYAMDLW	1
AATATTGTCGTCATTC-1_1	pig 78	KO	IGLV8-10*01 F	IGLJ2*01 F	IGHV1S5*01 F	IGHD2*01	IGHJ5*01 F	CTLYKSNANIF	CGTGYSGCDSGYLGLPYYAMDLW	CTLYKSNANIF_CGTGYSGCDSGYLGLPYYAMDLW	1
AATCGCGGTGGGGATG-1_1	pig 78	KO	IGLV3-3*01 F	IGLJ2*01 F	IGHV1-4*02 F	IGHD1*02	IGHJ5*01 F	CQSADSIDNANIF	CARVHSYGASYFEDAMDLW	CQSADSIDNANIF_CARVHSYGASYFEDAMDLW	1
AATCGGACAGTGTTAC-1_1	pig 78	KO	IGLV8-16*01 P	IGLJ2*01 F	IGHV1-4*02 F	IGHD1*01	IGHJ5*01 F	CALYKGSGTYTFFF	CARDKSGASWGDLW	CALYKGSGTYTFFF_CARDKSGASWGDLW	1
AATCTCCTCACTATCC-1_1	pig 78	KO	IGKV1-11*02 F	IGKJ2*01 F, or IGKJ2*02 F	IGHV1-11*01 F, or IGHV1S7*01 P	IGHD2*01	IGHJ5*01 F	CQQHNSAPYDF	CARGIWSYGNDYYPIKLW	CQQHNSAPYDF_CARGIWSYGNDYYPIKLW	1
AATCTGGTCCGGGTTG-1_1	pig 78	KO	IGKV2-8*02 F	IGKJ2*01 F, or IGKJ2*02 F	IGHV1-6*01 F	IGHD2*01	IGHJ5*01 F	CQQNKESHGF	CAIGIDLGLYSGLLYAMDLW	CQQNKESHGF_CAIGIDLGLYSGLLYAMDLW	1
AATGGGAGTAGTCGCA-1_1	pig 78	KO	IGKV2-8*01 F	IGKJ2*01 F, or IGKJ2*02 F	IGHV1-11*01 F	IGHD1*01	IGHJ5*01 F	CQQHKESPYGF	CARWEVLTRGSMDLW	CQQHKESPYGF_CARWEVLTRGSMDLW	1
AATTACCAGAATTGAG-1_1	pig 78	KO	IGLV3-3*01 F	IGLJ2*01 F	IGHV1S5*01 F	IGHD2*01	IGHJ5*01 F	CQSADSIDNANIF	CAGAVAIAATLGDAMDLW	CQSADSIDNANIF_CAGAVAIAATLGDAMDLW	1
AATTGTATCGCGTAGT-1_1	pig 78	KO	IGLV8-10*01 F	IGLJ3*01 F	IGHV1-6*01 F	IGHD1*01	IGHJ5*01 F	CTLYKSSGNVPF	CATDSNYGASYYIVLNVFNAMDLW	CTLYKSSGNVPF_CATDSNYGASYYIVLNVFNAMDLW	1
ACAAGCCTCCTGAACA-1_1	pig 78	KO	IGKV1-11*02 F	IGKJ2*01 F, or IGKJ2*02 F	IGHV1-8*01 F	IGHD1*02	IGHJ5*01 F	CLQHSSAPHGF	CAGAMVLVAMKDLW	CLQHSSAPHGF_CAGAMVLVAMKDLW	>= 3
ACAATTATCACCTCCA-1_1	pig 78	KO	IGLV3-3*01 F	IGLJ2*01 F	IGHV1-6*01 F	IGHD1*01	IGHJ5*01 F	CQSADSIDNAIIF	CAIGPAMVLVITAGKGKDLW	CQSADSIDNAIIF_CAIGPAMVLVITAGKGKDLW	1
ACATCCAAGCGTTAGC-1_1	pig 78	KO	IGLV8-13*01 F	IGLJ3*01 F	IGHV1-15*01 F	IGHD2*01	IGHJ5*01 F	CVLYKSSTNVPF	CKTNCYMHYASDW	CVLYKSSTNVPF_CKTNCYMHYASDW	>= 3
ACCACAATCCGTTTAC-1_1	pig 78	KO	IGKV2-8*01 F	IGKJ2*01 F, or IGKJ2*02 F	IGHV1-11*01 F	IGHD1*02	IGHJ5*01 F	CQQHKESPPGF	CARGVCGASCYDDPIYYAMDLW	CQQHKESPPGF_CARGVCGASCYDDPIYYAMDLW	1
ACCATTCTCAGGCCAT-1_1	pig 78	KO	IGLV8-13*01 F	IGLJ2*01 F	IGHV1S2*01 F	IGHD1*01	IGHJ5*01 F	CALYKSSAIIF	CARDDCYSYGASYYSGVCLDLW	CALYKSSAIIF_CARDDCYSYGASYYSGVCLDLW	1
ACCCCTGGTCGTCGGG-1_1	pig 78	KO	IGKV1-11*02 F	IGKJ2*01 F, or IGKJ2*02 F	IGHV1S5*01 F	IGHD1*02	IGHJ5*01 F	CLQHSSAPYGF	CARGYAAMDLW	CLQHSSAPYGF_CARGYAAMDLW	1
ACGAAGTAGCATTACG-1_1	pig 78	KO	IGLV8-13*01 F	IGLJ3*01 F	IGHV1-15*01 F	IGHD2*01	IGHJ5*01 F	CVLYKSSTNVPF	CKTNCYMHYASDW	CVLYKSSTNVPF_CKTNCYMHYASDW	>= 3
ACGAGACCACGCTCAA-1_1	pig 78	KO	IGLV8-10*01 F	IGLJ2*01 F	IGHV1-8*01 F	IGHD1*01	IGHJ5*01 F	CTLYKSSANVF	CAGCFVRYGASCYWPYYYTMDLW	CTLYKSSANVF_CAGCFVRYGASCYWPYYYTMDLW	1
ACGCGCGGTGCTTTCA-1_1	pig 78	KO	IGLV8-18*01 F	IGLJ2*01 F	IGHV1S2*01 F	IGHD1*01	IGHJ5*01 F	CRLYKRSGIYTYIF	CARGRGSNGASYYSGLLADLW	CRLYKRSGIYTYIF_CARGRGSNGASYYSGLLADLW	1
ACTAAGCGTGTGGTGC-1_1	pig 78	KO	IGLV8-10*01 F	IGLJ2*01 F	IGHV1-8*01 F	IGHD1*01	IGHJ5*01 F	CTLYKSSGNIF	AGCFATYGGSCYWPYYYTMDLW	CTLYKSSGNIF_AGCFATYGGSCYWPYYYTMDLW	1
ACTAAGGCAGCTTAGT-1_1	pig 78	KO	IGKV2-8*01 F	IGKJ2*01 F, or IGKJ2*02 F	IGHV1-15*01 F, or IGHV1S2*01 F	IGHD1*01	IGHJ5*01 F	CQQHKESPYGF	CARNNYYVCVASDCYYAMDLW	CQQHKESPYGF_CARNNYYVCVASDCYYAMDLW	1
ACTCCGCTCATGTCCT-1_1	pig 78	KO	IGLV8-10*01 F	IGLJ2*01 F	IGHV1-15*01 F	IGHD1*01	IGHJ5*01 F	CTLYKSSANIF	AGCFVSYGATCYWPYYYAIDLW	CTLYKSSANIF_AGCFVSYGATCYWPYYYAIDLW	1
ACTGCATCAGGACACG-1_1	pig 78	KO	IGKV2-6*01 F	IGKJ2*01 F, or IGKJ2*02 F	IGHV1-4*02 F	IGHD2*01	IGHJ5*01 F	CQQNKESLHGF	CARDWSGYDLW	CQQNKESLHGF_CARDWSGYDLW	1
ACTGTCTTCCAGGTTA-1_1	pig 78	KO	IGLV8-13*01 F	IGLJ2*01 F	IGHV1-15*01 F	IGHD2*01	IGHJ5*01 F	CSLYKSSEIIF	ARLYIGGCYSGYVWCSTAYAMDLW	CSLYKSSEIIF_ARLYIGGCYSGYVWCSTAYAMDLW	1
ACTTCGGCAAGAGGGA-1_1	pig 78	KO	IGKV2-10*01 F	IGKJ2*01 F, or IGKJ2*02 F	IGHV1-6*01 F	IGHD1*01	IGHJ5*01 F	CQQIIHSPYGF	CAIVCYSYGASCYFDPTIYAMDLW	CQQIIHSPYGF_CAIVCYSYGASCYFDPTIYAMDLW	1
AGCGGACAGGTAGTAA-1_1	pig 78	KO	IGKV1-11*02 F	IGKJ2*01 F, or IGKJ2*02 F	IGHV1-4*02 F	IGHD2*01	IGHJ5*01 F	CQQYNSAPYGF	CARGSRVSVVVGGLW	CQQYNSAPYGF_CARGSRVSVVVGGLW	1
AGGGATTAGGTATGTT-1_1	pig 78	KO	IGLV3-3*01 F	IGLJ2*01 F	IGHV1S7*01 P, or IGHV1S8*01 P	IGHD1*01	IGHJ5*01 F	CQSPDSIDNKVF	CARDTRYSYGASYYYAMDLW	CQSPDSIDNKVF_CARDTRYSYGASYYYAMDLW	1
AGGTAAATCATCGACA-1_1	pig 78	KO	IGLV8-10*01 F	IGLJ2*01 F	IGHV1-8*01 F	IGHD1*01	IGHJ5*01 F	CTLYKSSENSSENIF	AGCFVRYGATCYWPYYLGMDVW	CTLYKSSENSSENIF_AGCFVRYGATCYWPYYLGMDVW	1
AGGTAAATCCGGTAAC-1_1	pig 78	KO	IGKV1-11*02 F	IGKJ2*01 F	IGHV1-4*02 F	IGHD2*01	IGHJ5*01 F	CQQHNSVPYGF	CARGGYEDLW	CQQHNSVPYGF_CARGGYEDLW	1
AGTACGTGTAAATTCG-1_1	pig 78	KO	IGLV8-13*01 F	IGLJ3*01 F	IGHV1-4*02 F	IGHD1*01	IGHJ5*01 F	CALYKSSRNVPF	CARADYIYYANYFTEMDLW	CALYKSSRNVPF_CARADYIYYANYFTEMDLW	1
AGTGCCCCAGTACATC-1_1	pig 78	KO	IGLV8-13*01 F	IGLJ3*01 F	IGHV1S2*01 F	IGHD1*01	IGHJ5*01 F	CALYKSSANVPF	CGRLKGYSYGASSYTFYDINLW	CALYKSSANVPF_CGRLKGYSYGASSYTFYDINLW	1
AGTTATGGTGGGGTCT-1_1	pig 78	KO	IGKV1-11*02 F	IGKJ2*01 F, or IGKJ2*02 F	IGHV1-6*01 F	IGHD2*01	IGHJ5*01 F	CQEHNSAPYGF	CAIAIAISVTLSPDAMDLW	CQEHNSAPYGF_CAIAIAISVTLSPDAMDLW	1
AGTTGTGTCGTATGCA-1_1	pig 78	KO	IGLV8-13*01 F	IGLJ2*01 F	IGHV1-4*02 F	IGHD2*01	IGHJ5*01 F	CALYKSSANIF	CARGFAVGTSSVLW	CALYKSSANIF_CARGFAVGTSSVLW	1
ATAAGCCGTCATGCAG-1_1	pig 78	KO	IGKV1-11*02 F	IGKJ2*01 F, or IGKJ2*02 F	IGHV1-8*01 F	IGHD1*02	IGHJ5*01 F	CLQHSSAPHGF	CAGAMVLVAMKDLW	CLQHSSAPHGF_CAGAMVLVAMKDLW	>= 3
ATAGCGTGTCTGCAAG-1_1	pig 78	KO	IGKV1-11*02 F	IGKJ2*01 F, or IGKJ2*02 F	IGHV1-8*01 F	IGHD1*02	IGHJ5*01 F	CLQHSSAPHGF	CAGAMVLVAMKDLW	CLQHSSAPHGF_CAGAMVLVAMKDLW	>= 3
ATATGGTTCGGGTCCA-1_1	pig 78	KO	IGLV8-13*01 F	IGLJ2*01 F	IGHV1-4*02 F	IGHD2*01	IGHJ5*01 F	CALYKSSPNANIF	CARKIPWTYSAYMDLW	CALYKSSPNANIF_CARKIPWTYSAYMDLW	1
ATATGTATCCAGCATA-1_1	pig 78	KO	IGKV1-11*02 F	IGKJ2*02 F	IGHV1-4*01 F, or IGHV1-4*02 F	IGHD1*01	IGHJ5*01 F	CQQHNSVPHGF	CAKSNVAIDMVGYAMDLW	CQQHNSVPHGF_CAKSNVAIDMVGYAMDLW	1
ATCAGGGAGGTTCGCG-1_1	pig 78	KO	IGLV8-10*01 F	IGLJ2*01 F	IGHV1-4*01 F	IGHD1*02	IGHJ5*01 F	CTLYKSSYNNIF	CATCSRYRGSCWTDYAMDLW	CTLYKSSYNNIF_CATCSRYRGSCWTDYAMDLW	1
ATGCCGCCAAAGCAAT-1_1	pig 78	KO	IGKV1-11*02 F	IGKJ2*01 F, or IGKJ2*02 F	IGHV1-8*01 F	IGHD1*02	IGHJ5*01 F	CLQHSSAPHGF	CAGAMVLVAMKDLW	CLQHSSAPHGF_CAGAMVLVAMKDLW	>= 3
ATGGCTATCAAGCTTG-1_1	pig 78	KO	IGKV1-11*02 F	IGKJ2*01 F, or IGKJ2*02 F	IGHV1-8*01 F	IGHD1*02	IGHJ5*01 F	CLQHSSAPHGF	CAGAMVLVAMKDLW	CLQHSSAPHGF_CAGAMVLVAMKDLW	>= 3
CAAACTTAGATAGTAG-1_1	pig 78	KO	IGLV8-10*01 F	IGLJ2*01 F	IGHV1-15*01 F	IGHD2*01	IGHJ5*01 F	CTLYKSSANIF	CASLGNGCYMGYNAMDVW	CTLYKSSANIF_CASLGNGCYMGYNAMDVW	1
CAACAGACAACGCTCA-1_1	pig 78	KO	IGLV3-3*01 F	IGLJ2*01 F	IGHV1-8*01 F	IGHD2*01	IGHJ5*01 F	CQSADSIDNASIF	CAGCRGCYSGGQHMHLW	CQSADSIDNASIF_CAGCRGCYSGGQHMHLW	1
CACACCTGTCCTAATT-1_1	pig 78	KO	IGKV2-10*02 F	IGKJ2*01 F	IGHV1S2*01 F	IGHD2*01	IGHJ5*01 F	CFQALQSPYGF	CAWTIEVAMPLMDLW	CFQALQSPYGF_CAWTIEVAMPLMDLW	1
CACCATAAGAGTCGTC-1_1	pig 78	KO	IGKV2-6*01 F	IGKJ2*01 F, or IGKJ2*02 F	IGHV1-15*01 F	IGHD1*02	IGHJ5*01 F	CQQNKESLLGF	CARSVIRTIVVGAMMRPFWYAMDLW	CQQNKESLLGF_CARSVIRTIVVGAMMRPFWYAMDLW	1
CACCGCTTCGGGCTTG-1_1	pig 78	KO	IGLV8-21*01 P	IGLJ2*01 F	IGHV1S2*01 F		IGHJ5*01 F	CQLNKSSANRIF	CARTYYYSMDLW	CQLNKSSANRIF_CARTYYYSMDLW	1
CACTCTGTCATCGGAC-1_1	pig 78	KO	IGLV8-13*01 F	IGLJ2*01 F	IGHV1-15*01 F	IGHD2*01	IGHJ5*01 F	CALYKSSTKIF	ARDTIAVAILFLNLW	CALYKSSTKIF_ARDTIAVAILFLNLW	>= 3
CAGCTCACAAGCTGCC-1_1	pig 78	KO	IGLV8-13*01 F	IGLJ2*01 F	IGHV1-15*01 F	IGHD2*01	IGHJ5*01 F	CALYKSSTKIF	ARDTIAVAILFLNLW	CALYKSSTKIF_ARDTIAVAILFLNLW	>= 3
CAGCTCTGTGGTCTCT-1_1	pig 78	KO	IGLV8-13*01 F	IGLJ2*01 F	IGHV1S5*01 F	IGHD2*01	IGHJ5*01 F	CALYKSSGNGIF	CATGYSGCYSFNPSVYYNMNLW	CALYKSSGNGIF_CATGYSGCYSFNPSVYYNMNLW	1
CAGGTAACACATAACC-1_1	pig 78	KO	IGLV8-10*01 F	IGLJ3*01 F	IGHV1S2*01 F	IGHD1*01	IGHJ5*01 F	CTLYKSSGNVPF	CARGRLIAMVVVDAMDLW	CTLYKSSGNVPF_CARGRLIAMVVVDAMDLW	1
CAGGTAACACCGAATT-1_1	pig 78	KO	IGKV1-11*02 F	IGKJ2*01 F	IGHV1-4*02 F	IGHD2*01	IGHJ5*01 F	CQQHNSAPYGF	CASGYAEDLW	CQQHNSAPYGF_CASGYAEDLW	2
CATCAGGGTCCGCTTG-1_1	pig 78	KO	IGLV8-13*01 F	IGLJ3*01 F	IGHV1-4*02 F	IGHD2*01	IGHJ5*01 F	CALYKSSRNVPF	CARANYIYYATYFTEINLW	CALYKSSRNVPF_CARANYIYYATYFTEINLW	2
CATCGCGAGAGCGTAG-1_1	pig 78	KO	IGLV8-13*01 F	IGLJ2*01 F	IGHV1-4*02 F	IGHD1*01	IGHJ5*01 F	CALYKSSANIF	CARDSYGASYYLEGDAMDLW	CALYKSSANIF_CARDSYGASYYLEGDAMDLW	1
CATGGCGTCAAAGCCC-1_1	pig 78	KO	IGKV1-11*02 F	IGKJ2*01 F, or IGKJ2*02 F	IGHV1-11*01 F, or IGHV1S7*01 P	IGHD1*01	IGHJ5*01 F	CQQHNSAPYGF	CARGMWTYGNDYYPMNLW	CQQHNSAPYGF_CARGMWTYGNDYYPMNLW	1
CCACGGGGTCTAAGTA-1_1	pig 78	KO	IGLV8-13*01 F	IGLJ3*01 F	IGHV1-15*01 F	IGHD2*01	IGHJ5*01 F	CALYKSSTNAF	AREKIAVTIFWMDLW	CALYKSSTNAF_AREKIAVTIFWMDLW	1
CCGACTCTCGCAGTAC-1_1	pig 78	KO	IGLV8-13*01 F	IGLJ3*01 F	IGHV1-4*01 F	IGHD3*01	IGHJ5*01 F	CALYKSSEKFPF	CATGLSHYYAMDLW	CALYKSSEKFPF_CATGLSHYYAMDLW	1
CCTTTACAGCGCCTGA-1_1	pig 78	KO	IGLV8-13*01 F	IGLJ2*01 F	IGHV1-4*02 F	IGHD1*02	IGHJ5*01 F	CALYKSSANIF	CARVWAYDRYSYDDGDLW	CALYKSSANIF_CARVWAYDRYSYDDGDLW	1
CCTTTGAGTGGTAGTT-1_1	pig 78	KO	IGKV1-11*02 F	IGKJ2*01 F, or IGKJ2*02 F	IGHV1-8*01 F	IGHD1*02	IGHJ5*01 F	CLQHSSAPHGF	CAGAMVLVAMKDLW	CLQHSSAPHGF_CAGAMVLVAMKDLW	>= 3
CGCCGTCGTCGCAGTA-1_1	pig 78	KO	IGLV3-3*01 F	IGLJ2*01 F	IGHV1S2*01 F	IGHD1*01	IGHJ5*01 F	CQSADNIDNANIF	CARGMWVPMDLW	CQSADNIDNANIF_CARGMWVPMDLW	1
CGGGTAAAGACCTTAG-1_1	pig 78	KO	IGLV3-3*01 F	IGLJ2*01 F	IGHV1S5*01 F	IGHD1*01	IGHJ5*01 F	CQSADSIDNANIF	CATGHGYGVSDAMDLW	CQSADSIDNANIF_CATGHGYGVSDAMDLW	1
CGTACAATCCTAACTC-1_1	pig 78	KO	IGKV1-11*02 F	IGKJ2*01 F, or IGKJ2*02 F	IGHV1S7*01 P, or IGHV1S8*01 P	IGHD1*02	IGHJ5*01 F	CQQYNSVPYGF	CARGVVMTHW	CQQYNSVPYGF_CARGVVMTHW	1
CGTAGTGGTCTTGTCA-1_1	pig 78	KO	IGLV8-13*01 F	IGLJ2*01 F	IGHV1S2*01 F	IGHD2*01	IGHJ5*01 F	CFLYKSSGNAIF	CARGGCYTGWCYYMNLW	CFLYKSSGNAIF_CARGGCYTGWCYYMNLW	1
CGTTCGTGTGTGCGTA-1_1	pig 78	KO	IGLV8-16*01 P	IGLJ2*01 F	IGHV1-4*02 F	IGHD3*01	IGHJ5*01 F	CALYKGSGTYTYIF	CARGLGYYYGMHLW	CALYKGSGTYTYIF_CARGLGYYYGMHLW	1
CGTTGTAAGCTGGTTA-1_1	pig 78	KO	IGLV8-13*01 F	IGLJ2*01 F	IGHV1-15*01 F	IGHD2*01	IGHJ5*01 F	CALYKSSTKIF	ARDTIAVAILFLNLW	CALYKSSTKIF_ARDTIAVAILFLNLW	>= 3
CTAACCGCACCTCTAC-1_1	pig 78	KO	IGLV8-13*01 F	IGLJ3*01 F	IGHV1-4*02 F	IGHD2*01	IGHJ5*01 F	CALYKSSRNVPF	CARANYIYYATYFTEINLW	CALYKSSRNVPF_CARANYIYYATYFTEINLW	2
CTAGGAACAGGACCGA-1_1	pig 78	KO	IGLV8-10*01 F	IGLJ2*01 F	IGHV1-8*01 F	IGHD1*02	IGHJ5*01 F	CTLYKSSANIF	CAGCKGYYYGATCYDNAMNLW	CTLYKSSANIF_CAGCKGYYYGATCYDNAMNLW	1
CTAGTTCTCGTAACTG-1_1	pig 78	KO	IGLV3-3*01 F	IGLJ2*01 F, or IGLJ3*01 F	IGHV1-15*01 F, or IGHV1S2*01 F	IGHD1*02	IGHJ5*01 F	CQSADRTDNAF	CARVRYGGGYWDDAPMDLW	CQSADRTDNAF_CARVRYGGGYWDDAPMDLW	1
CTATCAGAGCTTGTCT-1_1	pig 78	KO	IGLV3-3*01 F	IGLJ2*01 F	IGHV1-8*01 F	IGHD2*01	IGHJ5*01 F	CQSADSIDNASIF	CAGCSFSGCYSGYDVGDLW	CQSADSIDNASIF_CAGCSFSGCYSGYDVGDLW	2
CTGTCTAGTACTATGA-1_1	pig 78	KO	IGKV1-11*02 F	IGKJ2*01 F, or IGKJ2*02 F	IGHV1-4*02 F	IGHD1*01	IGHJ5*01 F	CQQHNVAPYGF	CAREIAMVSDYAMDLW	CQQHNVAPYGF_CAREIAMVSDYAMDLW	1
CTGTTACTCACAATAC-1_1	pig 78	KO	IGLV8-10*01 F	IGLJ2*01 F	IGHV1-8*01 F	IGHD1*01	IGHJ5*01 F	CTLYKSSENIF	AGCFVSYGATCYWPYYLAMDLW	CTLYKSSENIF_AGCFVSYGATCYWPYYLAMDLW	1
CTTAGGCAGGCGAATG-1_1	pig 78	KO	IGLV8-13*01 F	IGLJ3*01 F	IGHV1-15*01 F	IGHD2*01	IGHJ5*01 F	CVLYKSSTNVPF	CKTNCYMHYASDW	CVLYKSSTNVPF_CKTNCYMHYASDW	>= 3
CTTATGCTCCTTAGCT-1_1	pig 78	KO	IGKV1-11*02 F	IGKJ2*01 F, or IGKJ2*02 F	IGHV1-4*02 F	IGHD2*01	IGHJ5*01 F	CQQHNSAPYGF	CARGGTSYWGTMDLW	CQQHNSAPYGF_CARGGTSYWGTMDLW	1
CTTCGAGCAAGTTTCA-1_1	pig 78	KO	IGLV8-13*01 F	IGLJ3*01 F	IGHV1-15*01 F	IGHD1*01	IGHJ5*01 F	CVLYKSSGNGVPF	CATSYTDGSSCYLEGDLW	CVLYKSSGNGVPF_CATSYTDGSSCYLEGDLW	1
GCAATATTCGCCTAAA-1_1	pig 78	KO	IGKV2-10*02 F	IGKJ2*01 F, or IGKJ2*02 F	IGHV1-4*02 F	IGHD1*01	IGHJ5*01 F	CFQALQGPYDF	CARGDYYGASSTTNMDLW	CFQALQGPYDF_CARGDYYGASSTTNMDLW	1
GCAATTGTCACAGGCT-1_1	pig 78	KO	IGLV3-3*01 F	IGLJ2*01 F	IGHV1S2*01 F	IGHD1*01	IGHJ5*01 F	CQSADSIDDANIF	CARRSYGASVRNRNGYAMDLW	CQSADSIDDANIF_CARRSYGASVRNRNGYAMDLW	1
GCACTCCTCACGCGTG-1_1	pig 78	KO	IGKV2-8*02 F	IGKJ2*01 F, or IGKJ2*02 F	IGHV1-4*02 F	IGHD1*01	IGHJ5*02 ORF	CQQNKESPYGF	CARISISMVLPQLW	CQQNKESPYGF_CARISISMVLPQLW	2
GCCACATAGCAACGAG-1_1	pig 78	KO	IGLV8-13*01 F	IGLJ3*01 F	IGHV1-15*01 F	IGHD2*01	IGHJ5*01 F	CALYKSGAPF	ARETIAVAIWLMNLW	CALYKSGAPF_ARETIAVAIWLMNLW	1
GCCATTAAGATAGGCG-1_1	pig 78	KO	IGLV8-13*01 F	IGLJ3*01 F	IGHV1-6*01 F	IGHD1*01	IGHJ5*01 F	CALYKSSANVPF	CAVSIAMVLVTNWDLW	CALYKSSANVPF_CAVSIAMVLVTNWDLW	1
GCCTTCGGTGTCGTAG-1_1	pig 78	KO	IGLV3-3*01 F	IGLJ2*01 F	IGHV1-15*01 F, or IGHV1S2*01 F	IGHD1*01	IGHJ5*01 F	CQSVDSIDTSNIF	CARIVRYGATYYSSYYAMDLW	CQSVDSIDTSNIF_CARIVRYGATYYSSYYAMDLW	1
GCGGGTTGTCAATCGG-1_1	pig 78	KO	IGLV3-3*01 F	IGLJ2*01 F	IGHV1-8*01 F	IGHD2*01	IGHJ5*01 F	CQSADSIDNASIF	CAGCSFSGCYSGYDVGDLW	CQSADSIDNASIF_CAGCSFSGCYSGYDVGDLW	2
GCGGTCTCAGCTTACG-1_1	pig 78	KO	IGKV2-6*01 F	IGKJ1*01 F	IGHV1-11*01 F	IGHD1*01	IGHJ5*01 F	CQQNKESLPTF	CVRYIYGASLGLYYAMDLW	CQQNKESLPTF_CVRYIYGASLGLYYAMDLW	1
GCTAAGGAGCCGTTAA-1_1	pig 78	KO	IGLV3-3*01 F	IGLJ2*01 F	IGHV1S2*01 F	IGHD2*01	IGHJ5*01 F	CQSADSIDIASIF	CARTPVLSLAVDIAVTGMDLW	CQSADSIDIASIF_CARTPVLSLAVDIAVTGMDLW	1
GCTTCCATCCCCAACC-1_1	pig 78	KO	IGLV3-3*01 F	IGLJ2*01 F	IGHV1S5*01 F	IGHD1*02	IGHJ5*01 F	CQSPDNINNKIF	CAIASSLGYRYATSYYGPMDLW	CQSPDNINNKIF_CAIASSLGYRYATSYYGPMDLW	1
GGAAGTAGTATACGTA-1_1	pig 78	KO	IGLV8-10*01 F	IGLJ2*01 F	IGHV1-8*01 F, or IGHV1S5*01 F	IGHD1*01	IGHJ5*01 F	CSLYKSSANIF	AGCLISYGASCYWPYYYAMDLW	CSLYKSSANIF_AGCLISYGASCYWPYYYAMDLW	1
GGAAGTAGTCCCTTGG-1_1	pig 78	KO	IGLV8-13*01 F	IGLJ2*01 F	IGHV1-4*01 F, or IGHV1-4*02 F	IGHD2*01	IGHJ5*01 F	CALYKSSGNSLIF	CAYNGGWELDLW	CALYKSSGNSLIF_CAYNGGWELDLW	1
GGAGTTACACTAAAGG-1_1	pig 78	KO	IGLV8-10*01 F	IGLJ2*01 F	IGHV1-4*02 F	IGHD2*01	IGHJ5*01 F	CTLYKSSGNIF	CARGCSNSGCYSASWDRTIIYAMNLW	CTLYKSSGNIF_CARGCSNSGCYSASWDRTIIYAMNLW	1
GGCCCCTGTATACAGC-1_1	pig 78	KO	IGKV2-8*01 F	IGKJ2*01 F, or IGKJ2*02 F	IGHV1-10*01 F, or IGHV1-4*01 F	IGHD2*01	IGHJ5*02 ORF	CQQHKESPYGF	CETSYLAVARGAVW	CQQHKESPYGF_CETSYLAVARGAVW	1
GGCTGTAGTCATTTCG-1_1	pig 78	KO	IGLV8-10*01 F	IGLJ2*01 F	IGHV1-8*01 F, or IGHV1S5*01 F	IGHD1*01	IGHJ5*01 F	CTLYKSSANIF	CFVSYGTTCYWPYYYGMDLW	CTLYKSSANIF_CFVSYGTTCYWPYYYGMDLW	1
GGCTTCTGTCTTGTAT-1_1	pig 78	KO	IGLV8-13*01 F	IGLJ2*01 F	IGHV1-12*01 F	IGHD2*01	IGHJ5*01 F	CALYKSSAIIF	CAIDRIAIAMVYMDLW	CALYKSSAIIF_CAIDRIAIAMVYMDLW	1
GGGACATCAACGAAAT-1_1	pig 78	KO	IGLV8-13*01 F	IGLJ2*01 F	IGHV1-15*01 F	IGHD1*01	IGHJ5*01 F	CALYKSSANIF	TGCFVSYGATCYWPYYYAMDLW	CALYKSSANIF_TGCFVSYGATCYWPYYYAMDLW	1
GGGAGTGGTCGGTTCT-1_1	pig 78	KO	IGLV8-10*01 F	IGLJ3*01 F	IGHV1-15*01 F	IGHD1*01	IGHJ5*01 F	CTLYKSSANGVPF	CATSYTDGTGCYLEGDLW	CTLYKSSANGVPF_CATSYTDGTGCYLEGDLW	1
GGGATATAGCATATGT-1_1	pig 78	KO	IGKV2-8*02 F	IGKJ2*01 F, or IGKJ2*02 F	IGHV1-4*02 F	IGHD1*01	IGHJ5*02 ORF	CQQNKESPYGF	CARISISMVLPQLW	CQQNKESPYGF_CARISISMVLPQLW	2
GGGGTAATCGGCTCCT-1_1	pig 78	KO	IGKV1-11*02 F	IGKJ2*01 F, or IGKJ2*02 F	IGHV1-6*01 F	IGHD2*01	IGHJ5*01 F	CLQHSSAPYGF	CASGIAVDIALPWDPSLYLW	CLQHSSAPYGF_CASGIAVDIALPWDPSLYLW	1
GGGTGAGGTGTATCGG-1_1	pig 78	KO	IGLV8-10*01 F	IGLJ2*01 F	IGHV1-4*02 F	IGHD1*02	IGHJ5*01 F	CTLYKSSAKIF	CARGYSYRASYWDDVDYSMDLW	CTLYKSSAKIF_CARGYSYRASYWDDVDYSMDLW	1
GGTAGGGGTACTACAA-1_1	pig 78	KO	IGKV1-11*02 F	IGKJ2*01 F, or IGKJ2*02 F	IGHV1-12*01 F	IGHD1*01	IGHJ5*02 ORF	CQQHNSAPVCMYGF	CAIEGSYGASCYRPVW	CQQHNSAPVCMYGF_CAIEGSYGASCYRPVW	1
GGTTGGTTCACAATCG-1_1	pig 78	KO	IGLV8-10*01 F	IGLJ2*01 F	IGHV1-15*01 F	IGHD2*01	IGHJ5*01 F	CTLYKSSDIF	CARGYSYCYTGYACMDLW	CTLYKSSDIF_CARGYSYCYTGYACMDLW	1
GTACGGGCACGTAATC-1_1	pig 78	KO	IGLV3-3*01 F	IGLJ3*01 F	IGHV1-15*01 F	IGHD2*01	IGHJ5*01 F	CQSADSIDNVPF	CARGSGIAVTIAVQNYAMNLW	CQSADSIDNVPF_CARGSGIAVTIAVQNYAMNLW	1
GTACGTCAGAGGAGCC-1_1	pig 78	KO	IGKV2-6*01 F	IGKJ2*01 F	IGHV1-8*01 F	IGHD1*01	IGHJ5*01 F	CQQNKESYGF	CAGWCSYGASCYGDPISVEGPIMDLW	CQQNKESYGF_CAGWCSYGASCYGDPISVEGPIMDLW	1
GTATTCACACAGGCGA-1_1	pig 78	KO	IGKV1-11*02 F	IGKJ2*01 F	IGHV1-4*02 F	IGHD1*02	IGHJ5*01 F	CQQHNSVPYGF	CARGLWGDLW	CQQHNSVPYGF_CARGLWGDLW	1
GTCCAGTAGCCCTAGG-1_1	pig 78	KO	IGLV8-10*01 F	IGLJ3*01 F	IGHV1-15*01 F	IGHD1*01	IGHJ5*01 F	CTLYKSSSNSPF	TRGFYGASVYYPHDLW	CTLYKSSSNSPF_TRGFYGASVYYPHDLW	1
GTCGCGGGTGGCTAGC-1_1	pig 78	KO	IGKV2-6*01 F	IGKJ2*01 F, or IGKJ2*02 F	IGHV1-8*01 F	IGHD1*01	IGHJ5*01 F	CQQNKERLYGF	CVGNCYSYGASCDYLYYDMDLW	CQQNKERLYGF_CVGNCYSYGASCDYLYYDMDLW	1
GTGAGTGAGGCAGTGA-1_1	pig 78	KO	IGLV3-3*01 F	IGLJ2*01 F, or IGLJ3*01 F	IGHV1-4*01 F	IGHD2*01	IGHJ5*01 F	CQSADSIDNIWF	CATGNGCYSGYCGMDLW	CQSADSIDNIWF_CATGNGCYSGYCGMDLW	1
GTGCCGGGTCGTAATA-1_1	pig 78	KO	IGKV1-11*02 F	IGKJ2*01 F, or IGKJ2*02 F	IGHV1S2*01 F	IGHD1*01	IGHJ5*01 F	CQQHNSAPYGF	CARGELDTIWDAMDLW	CQQHNSAPYGF_CARGELDTIWDAMDLW	1
GTGGATTGTGCTTGGA-1_1	pig 78	KO	IGLV8-10*01 F	IGLJ2*01 F	IGHV1S2*01 F	IGHD1*01	IGHJ5*01 F	CTLGKSSANIF	CTNRDWYTMHLW	CTLGKSSANIF_CTNRDWYTMHLW	1
GTGTCATCACGGGTCT-1_1	pig 78	KO	IGLV8-10*01 F	IGLJ2*01 F	IGHV1-4*02 F	IGHD2*01	IGHJ5*01 F	CSLYKSNYNNIF	CARDYSYGGSSLW	CSLYKSNYNNIF_CARDYSYGGSSLW	1
GTTGCGTAGGCGATAG-1_1	pig 78	KO	IGLV8-13*01 F	IGLJ3*01 F	IGHV1-4*02 F	IGHD1*01	IGHJ5*01 F	CALYKSSRNVPF	CARADYIYYANYFTDMDLW	CALYKSSRNVPF_CARADYIYYANYFTDMDLW	1
AAAGGAGAGCTTGGGT-1_2	pig 79	Het	IGKV2-10*02 F	IGKJ2*01 F, or IGKJ2*02 F	IGHV1-10*01 F	IGHD1*01	IGHJ5*01 F	CFQAFQSPYGF	CARGGASFW	CFQAFQSPYGF_CARGGASFW	1
AAAGGGGCAATCCGCA-1_2	pig 79	Het	IGKV2-10*02 F	IGKJ2*01 F, or IGKJ2*02 F	IGHV1-12*01 F	IGHD2*01	IGHJ5*01 F	CFQALQSPYGF	CAIDADWTIPVSTMDLW	CFQALQSPYGF_CAIDADWTIPVSTMDLW	1
AAGCATCGTCTTGATT-1_2	pig 79	Het	IGLV3-3*01 F	IGLJ3*01 F	IGHV1-6*01 F, or IGHV1-6*02 F	IGHD1*01	IGHJ5*02 ORF	CQSADSIDSAVLF	CAAGPRCYRNGASCGLPYGSW	CQSADSIDSAVLF_CAAGPRCYRNGASCGLPYGSW	1
ACGAACGAGATACGGG-1_2	pig 79	Het	IGLV8-18*01 F	IGLJ2*01 F	IGHV1-4*01 F	IGHD2*01	IGHJ5*01 F	CVLYKGSGTHTWIF	CATSTIAVAIADLW	CVLYKGSGTHTWIF_CATSTIAVAIADLW	1
ACGCATATCCTACTAC-1_2	pig 79	Het	IGLV8-18*01 F	IGLJ2*01 F	IGHV1S2*01 F	IGHD1*02	IGHJ5*01 F	CALYKGSGTYTFF	CAKGGGAGWCDYAVNLW	CALYKGSGTYTFF_CAKGGGAGWCDYAVNLW	1
AGCTTCGCAGGTTACT-1_2	pig 79	Het	IGLV8-18*01 F	IGLJ3*01 F	IGHV1S5*01 F	IGHD1*01	IGHJ5*01 F	CALYKGGTNVPF	CATGRYSYGASCESDWPMDLW	CALYKGGTNVPF_CATGRYSYGASCESDWPMDLW	1
AGCTTGGGTAGCGGAG-1_2	pig 79	Het	IGLV8-13*01 F	IGLJ2*01 F	IGHV1-4*02 F	IGHD2*01	IGHJ5*01 F	CTLYKMFANIF	CARAVALALTDMDLW	CTLYKMFANIF_CARAVALALTDMDLW	2
ATAACTATCCGCTACC-1_2	pig 79	Het	IGLV8-13*01 F	IGLJ2*01 F	IGHV1-4*01 F	IGHD1*02	IGHJ5*01 F	CVLYKSSTNIF	CAAGLVLVGMEIMDLW	CVLYKSSTNIF_CAAGLVLVGMEIMDLW	1
ATAGTAGAGCTCGAAC-1_2	pig 79	Het	IGLV3-3*01 F, or IGLV3-3*02 F	IGLJ2*01 F	IGHV1-4*01 F, or IGHV1-4*02 F	IGHD2*01	IGHJ5*01 F	CQSADSSDNAIF	CSKTEYSGCYSGYCNAMDLW	CQSADSSDNAIF_CSKTEYSGCYSGYCNAMDLW	1
ATGCGGTTCCCATTAC-1_2	pig 79	Het	IGKV1-11*02 F	IGKJ2*01 F, or IGKJ2*02 F	IGHV1-15*01 F	IGHD2*01	IGHJ5*01 F	CLQHSSAPYGF	ASCSGCYSGFYGSPDSMDLW	CLQHSSAPYGF_ASCSGCYSGFYGSPDSMDLW	1
ATGCTACCAGTACAAG-1_2	pig 79	Het	IGLV8-13*01 F	IGLJ2*01 F	IGHV1-4*02 F	IGHD1*01	IGHJ5*01 F	CALYKSSNIF	CARGYTYAVGDLW	CALYKSSNIF_CARGYTYAVGDLW	1
ATTGCTACAAAGTACG-1_2	pig 79	Het	IGKV2-8*02 F	IGKJ2*01 F, or IGKJ2*02 F	IGHV1S2*01 F	IGHD1*01	IGHJ3*01 F	CQQNKESPYGF	CARGYYYSSW	CQQNKESPYGF_CARGYYYSSW	1
CAAGGCCGTCGCGCTC-1_2	pig 79	Het	IGKV1-11*01 F, or IGKV1D-11*01 F	IGKJ2*01 F, or IGKJ2*02 F	IGHV1-15*01 F	IGHD1*02	IGHJ5*01 F	CQHHSAPYGF	CATNGGASCYDPLMDLW	CQHHSAPYGF_CATNGGASCYDPLMDLW	1
CACACGCCAACATAGG-1_2	pig 79	Het	IGKV2-10*02 F	IGKJ2*01 F, or IGKJ2*02 F	IGHV1-4*01 F	IGHD1*01	IGHJ5*01 F	CSQGLQSPYGF	CATGVYRYGISYW	CSQGLQSPYGF_CATGVYRYGISYW	1
CACCCTGGTACGGGCT-1_2	pig 79	Het	IGLV8-16*01 P	IGLJ2*01 F	IGHV1-4*02 F	IGHD1*01	IGHJ5*01 F	CALYVGSGTYTCIF	CARGQIPLGIILVPTYMDLW	CALYVGSGTYTCIF_CARGQIPLGIILVPTYMDLW	1
CCATTAACAACCTCAG-1_2	pig 79	Het	IGLV8-18*01 F	IGLJ3*01 F	IGHV1-15*01 F	IGHD1*01	IGHJ5*01 F	CALFKGSGTYTVPF	CTTGQAIAMVLIGGYYGMDLW	CALFKGSGTYTVPF_CTTGQAIAMVLIGGYYGMDLW	1
CCTTTCCTCATTAATG-1_2	pig 79	Het	IGLV8-18*01 F	IGLJ2*01 F	IGHV1S2*01 F	IGHD1*01	IGHJ5*02 ORF	CALYKGSGTNTYIF	CATGSCGVSWYSRFW	CALYKGSGTNTYIF_CATGSCGVSWYSRFW	1
CGTCTCCAGATCGTAT-1_2	pig 79	Het	IGKV1-9*02 F	IGKJ2*01 F, or IGKJ2*02 F	IGHV1-14*01 F	IGHD3*01	IGHJ5*01 F	CQHHNSAPYGF	CARGLGALGYYYLMDFW	CQHHNSAPYGF_CARGLGALGYYYLMDFW	1
CGTGAGTTCGTGCAGT-1_2	pig 79	Het	IGKV2-10*02 F	IGKJ2*01 F, or IGKJ2*02 F	IGHV1-14*01 F	IGHD3*01	IGHJ5*01 F	CFQALQSPHGF	CVRDWRVW	CFQALQSPHGF_CVRDWRVW	1
CTACGCACAGGCATAA-1_2	pig 79	Het	IGKV2-6*01 F	IGKJ2*01 F, or IGKJ2*02 F	IGHV1S5*01 F	IGHD1*01	IGHJ5*01 F	CQQNKESMYGF	CARGYRYGALW	CQQNKESMYGF_CARGYRYGALW	1
CTAGCAGGTAGCTTCC-1_2	pig 79	Het	IGKV2-10*02 F	IGKJ2*01 F, or IGKJ2*02 F	IGHV1-4*01 F	IGHD2*01	IGHJ5*01 F	CFQALQSHGF	CATDEDESKREWWDTMHLW	CFQALQSHGF_CATDEDESKREWWDTMHLW	1
CTAGGGCGTACCACTC-1_2	pig 79	Het	IGLV8-13*01 F	IGLJ3*01 F	IGHV1-15*01 F	IGHD1*01	IGHJ5*01 F	CALYISSANFPF	CARGASGRWDLSFYYAMDLW	CALYISSANFPF_CARGASGRWDLSFYYAMDLW	1
CTATGGGGTAAGTTTG-1_2	pig 79	Het	IGKV1-11*02 F	IGKJ2*01 F, or IGKJ2*02 F	IGHV1S2*01 F	IGHD2*01	IGHJ5*01 F	CQQHNSAPYGF	CARDSGCYIGILCYPMNLW	CQQHNSAPYGF_CARDSGCYIGILCYPMNLW	1
CTCGCATGTCCGTGTT-1_2	pig 79	Het	IGLV8-13*01 F	IGLJ2*01 F	IGHV1-4*02 F	IGHD2*01	IGHJ5*01 F	CTLYKMFANIF	CARAVALALTDMDLW	CTLYKMFANIF_CARAVALALTDMDLW	2
CTGGTCTGTAGGACCC-1_2	pig 79	Het	IGKV2-8*02 F	IGKJ2*01 F, or IGKJ2*02 F	IGHV1-4*02 F	IGHD4*01	IGHJ5*01 F	CQQNKESPYGF	CARSWSLGTPLW	CQQNKESPYGF_CARSWSLGTPLW	1
CTTAGTACAAGCTTCG-1_2	pig 79	Het	IGLV3-3*01 F, or IGLV3-3*02 F	IGLJ2*01 F	IGHV1-6*01 F	IGHD1*02	IGHJ5*01 F	CQSADSSDNAFIF	CAIHVLVAMGGYAMDLW	CQSADSSDNAFIF_CAIHVLVAMGGYAMDLW	1
GCAATGTGTACTCAGG-1_2	pig 79	Het	IGLV8-16*01 P	IGLJ2*01 F	IGHV1-15*01 F	IGHD1*01	IGHJ5*01 F	CSLYKGSDTYSNIF	CATGYDTDCHAWAADLW	CSLYKGSDTYSNIF_CATGYDTDCHAWAADLW	1
GCGGAAATCGTCAACA-1_2	pig 79	Het	IGLV3-3*02 F	IGLJ2*01 F	IGHV1-14*01 F, or IGHV1-4*02 F or IGHV1S2*01 F	IGHD2*01	IGHJ5*01 F	CQSGDSSDNVIF	CASGSGCYSTRDCMDLW	CQSGDSSDNVIF_CASGSGCYSTRDCMDLW	1
GCTCCTATCCAGCAAC-1_2	pig 79	Het	IGKV2-6*01 F	IGKJ2*01 F, or IGKJ2*02 F	IGHV1-4*02 F	IGHD1*02	IGHJ5*01 F	CQQNKESLPGF	CARGDCYTYGASCYDVPDLW	CQQNKESLPGF_CARGDCYTYGASCYDVPDLW	1
GCTTATCTCCCAATAG-1_2	pig 79	Het	IGLV3-3*01 F	IGLJ2*01 F	IGHV1-4*02 F	IGHD1*02	IGHJ5*01 F	CQSADSIDTAMFF	CARDVQRCYRYGARFGCVDLW	CQSADSIDTAMFF_CARDVQRCYRYGARFGCVDLW	1
GCTTCAGCACTCCACT-1_2	pig 79	Het	IGKV2-8*01 F	IGKJ2*01 F, or IGKJ2*02 F	IGHV1-14*01 F, or IGHV1S2*01 F	IGHD2*01	IGHJ5*01 F	CQQNKESLHGF	CARGWRLLLKMDLW	CQQNKESLHGF_CARGWRLLLKMDLW	1
GGACTACTCCTTAACC-1_2	pig 79	Het	IGLV3-3*01 F, or IGLV3-3*02 F	IGLJ2*01 F	IGHV1-15*01 F	IGHD1*02	IGHJ5*01 F	CQSVDSSDNTIF	CAKGYGASCYADLNNVYAMDVW	CQSVDSSDNTIF_CAKGYGASCYADLNNVYAMDVW	1
GGATGATAGCAAGTAA-1_2	pig 79	Het	IGLV8-18*01 F	IGLJ3*01 F	IGHV1-8*01 F	IGHD1*01	IGHJ5*01 F	CALGKSGGTTFPF	CVVCDYRYGASCYKGVDLW	CALGKSGGTTFPF_CVVCDYRYGASCYKGVDLW	1
GGATTAGCAGTATTCA-1_2	pig 79	Het	IGLV3-3*01 F	IGLJ3*01 F	IGHV1-11*01 F	IGHD1*01	IGHJ5*01 F	CQSGDSIGDVLF	CARGNRYTISSLGMDVW	CQSGDSIGDVLF_CARGNRYTISSLGMDVW	1
GGATTCGGTACCTTGC-1_2	pig 79	Het	IGLV8-18*01 F	IGLJ2*01 F	IGHV1-4*01 F, or IGHV1-4*02 F	IGHD1*02	IGHJ5*01 F	CAVGKSGGTIF	CAAYSNCYVYGARCYDMNFW	CAVGKSGGTIF_CAAYSNCYVYGARCYDMNFW	1
GTCCCCAGTATCACCC-1_2	pig 79	Het	IGKV1-11*02 F	IGKJ2*02 F	IGHV1S2*01 F	IGHD3*01	IGHJ5*01 F	CQQYNSAKGF	CARGRYRLEVRAYVDLW	CQQYNSAKGF_CARGRYRLEVRAYVDLW	1
AACCCTTTCCCACCGT-1_3	pig 80	Het	IGLV3-3*01 F, or IGLV3-3*02 F	IGLJ2*01 F	IGHV1-6*01 F	IGHD1*02	IGHJ5*01 F	CQSADSSDNAFIF	CAILVLVAMRYYAMDLW	CQSADSSDNAFIF_CAILVLVAMRYYAMDLW	1
AACCGGCGTAGCGGGA-1_3	pig 80	Het	IGLV3-3*02 F	IGLJ2*01 F	IGHV1S5*01 F	IGHD2*01	IGHJ5*01 F	CQSPDSSDNVIF	TRDGTAVSGMDLW	CQSPDSSDNVIF_TRDGTAVSGMDLW	1
AACGGCTTCCGCTTGC-1_3	pig 80	Het	IGLV8-13*01 F	IGLJ2*01 F	IGHV1-12*01 F	IGHD2*01	IGHJ5*01 F	CALYKSSGNFIF	CAIGVGHIAVAMGVTGTVDLW	CALYKSSGNFIF_CAIGVGHIAVAMGVTGTVDLW	1
AAGGTAATCCTCGAAA-1_3	pig 80	Het	IGLV8-18*01 F	IGLJ3*01 F	IGHV1S2*01 F	IGHD1*01	IGHJ5*01 F	CALGKSSTTIPF	CARANCYGFGASCYHAMDLW	CALGKSSTTIPF_CARANCYGFGASCYHAMDLW	>= 3
AAGTTCGTCCGTATTC-1_3	pig 80	Het	IGLV8-13*01 F	IGLJ2*01 F	IGHV1-4*02 F	IGHD2*01	IGHJ5*01 F	CALYKSSANIF	CARAISIALTEMDLW	CALYKSSANIF_CARAISIALTEMDLW	1
AATGTTGGTCATAGTA-1_3	pig 80	Het	IGKV2-8*01 F	IGKJ2*01 F, or IGKJ2*02 F	IGHV1-15*01 F	IGHD2*01	IGHJ5*01 F	CHQNKESHGF	CATGRNSGCYSGYVLRNAMDLW	CHQNKESHGF_CATGRNSGCYSGYVLRNAMDLW	1
ACGAACACAGGCTACC-1_3	pig 80	Het	IGLV8-18*01 F	IGLJ3*01 F	IGHV1-15*01 F	IGHD1*01	IGHJ5*01 F	CALYKSSANVPF	CATGASWYTFLGPPMVLW	CALYKSSANVPF_CATGASWYTFLGPPMVLW	2
ACGCTAATCCTTCTAA-1_3	pig 80	Het	IGLV8-10*01 F	IGLJ2*01 F	IGHV1-10*01 F	IGHD2*01	IGHJ5*01 F	CTLYKSSANIF	CATVAVAMWFSERMDLW	CTLYKSSANIF_CATVAVAMWFSERMDLW	1
ACGTTACCAGTCCTCT-1_3	pig 80	Het	IGLV3-3*01 F	IGLJ2*01 F	IGHV1-8*01 F	IGHD2*01	IGHJ5*01 F	CQSVDSIDNGYLF	CAGEPIMVAMDLW	CQSVDSIDNGYLF_CAGEPIMVAMDLW	2
ACGTTGGGTGCGGGTT-1_3	pig 80	Het	IGKV1-11*02 F	IGKJ2*01 F	IGHV1S2*01 F	IGHD2*01	IGHJ5*01 F	CQQHNSAYSF	CAREGPVGRALTSLDYAMDLW	CQQHNSAYSF_CAREGPVGRALTSLDYAMDLW	1
ACTTAATCAAACGCGG-1_3	pig 80	Het	IGLV3-3*01 F	IGLJ2*01 F	IGHV1-11*01 F	IGHD1*01	IGHJ5*01 F	CQSADRIDNIF	CTRSCYTYGASCYQRLKAYAMDLW	CQSADRIDNIF_CTRSCYTYGASCYQRLKAYAMDLW	1
ACTTCAACAGCGTATT-1_3	pig 80	Het	IGKV2-10*02 F	IGKJ2*01 F, or IGKJ2*02 F	IGHV1-6*01 F	IGHD3*01	IGHJ5*01 F	CFQPLQSPYGF	CAIEGRVPFGYAMDLW	CFQPLQSPYGF_CAIEGRVPFGYAMDLW	1
AGCGTAGAGGTCGTAC-1_3	pig 80	Het	IGLV8-10*01 F	IGLJ2*01 F	IGHV1-15*01 F	IGHD1*02	IGHJ5*01 F	CTLYKSSGTIF	CAAGYGASCLYNVMDLW	CTLYKSSGTIF_CAAGYGASCLYNVMDLW	1
AGCTGGCGTGGGAGAT-1_3	pig 80	Het	IGLV8-19*02 F	IGLJ2*01 F	IGHV1-4*02 F	IGHD1*02	IGHJ5*01 F	CALYKSCTKVF	CARWSSVGAVCYEARDNMDLW	CALYKSCTKVF_CARWSSVGAVCYEARDNMDLW	1
AGCTTGGGTGCGAAGG-1_3	pig 80	Het	IGLV8-18*01 F	IGLJ2*01 F	IGHV1-4*02 F	IGHD1*01	IGHJ5*01 F	CGLYKGSGTYTNTF	CARHICYVYDASCFPGWDYGMDLW	CGLYKGSGTYTNTF_CARHICYVYDASCFPGWDYGMDLW	1
AGGACCAAGCACGCCA-1_3	pig 80	Het	IGKV2-13*02 F	IGKJ2*01 F, or IGKJ2*02 F	IGHV1-10*01 F, or IGHV1-4*01 F	IGHD2*01	IGHJ5*01 F	CQQFKESPYGF	CATDGGYPW	CQQFKESPYGF_CATDGGYPW	1
AGGACGCAGAGAATCA-1_3	pig 80	Het	IGKV1-11*02 F	IGKJ2*01 F, or IGKJ2*02 F	IGHV1-15*01 F	IGHD1*02	IGHJ5*01 F	CQQYNSAPYGF	ARAAELVVKRCVDLW	CQQYNSAPYGF_ARAAELVVKRCVDLW	1
AGGACGCAGCCTTCAT-1_3	pig 80	Het	IGLV8-18*01 F	IGLJ3*01 F	IGHV1-11*01 F, or IGHV1S6*01 F	IGHD1*01	IGHJ5*01 F	CALDKGSGTDTVPF	CARRRWYIYGASWYNDIW	CALDKGSGTDTVPF_CARRRWYIYGASWYNDIW	1
AGGCCCGGTCCGCTTG-1_3	pig 80	Het	IGKV1-11*02 F	IGKJ2*02 F	IGHV1-10*01 F, or IGHV1-4*01 F	IGHD2*01	IGHJ5*01 F	CLQHRSAPTGF	CVTGGYAWYLW	CLQHRSAPTGF_CVTGGYAWYLW	1
AGGCCGTGTCCGGCCT-1_3	pig 80	Het	IGLV8-10*01 F	IGLJ2*01 F	IGHV1-4*02 F, or IGHV1S2*01 F	IGHD1*02	IGHJ5*01 F	CALYKSGAKVF	CARDGDCYRYGASCYDDYAMDLW	CALYKSGAKVF_CARDGDCYRYGASCYDDYAMDLW	1
AGTCAGGAGCTAACAT-1_3	pig 80	Het	IGLV8-10*01 F	IGLJ3*01 F	IGHV1-4*01 F	IGHD1*01	IGHJ5*01 F	CTLYKSNSNAPF	CGTDRCYDCGGIYSAMDLW	CTLYKSNSNAPF_CGTDRCYDCGGIYSAMDLW	1
ATACCCAAGAGGTAAC-1_3	pig 80	Het	IGLV3-3*01 F	IGLJ2*01 F	IGHV1-8*01 F	IGHD2*01	IGHJ5*01 F	CQSVDSIDNGYLF	CAGEPIMVAMDLW	CQSVDSIDNGYLF_CAGEPIMVAMDLW	2
ATCGCAGGTGTAAGTC-1_3	pig 80	Het	IGLV3-3*01 F	IGLJ3*01 F	IGHV1-8*01 F	IGHD1*01	IGHJ5*01 F	CQSADSIDNVPF	CAGCNYYTYGANWYCYAMDLW	CQSADSIDNVPF_CAGCNYYTYGANWYCYAMDLW	1
ATGAAGGGTCTTGGAG-1_3	pig 80	Het	IGLV8-18*01 F	IGLJ3*01 F	IGHV1-4*01 F	IGHD2*01	IGHJ3*01 F	CALWKGSVTYSVPF	CTAGGCVSGCFKDGW	CALWKGSVTYSVPF_CTAGGCVSGCFKDGW	1
ATGCGAACAAAGCTTC-1_3	pig 80	Het	IGLV8-13*01 F	IGLJ2*01 F	IGHV1-14*01 F	IGHD4*01	IGHJ5*01 F	CALWKSSAGIF	CTRGAGDLW	CALWKSSAGIF_CTRGAGDLW	1
ATGCTGGGTCAGCATG-1_3	pig 80	Het	IGLV8-10*01 F	IGLJ3*01 F	IGHV1S2*01 F	IGHD2*01	IGHJ5*01 F	CTLYKSSVVPF	CAAGDSGCYPYAMDLW	CTLYKSSVVPF_CAAGDSGCYPYAMDLW	1
ATGGCTATCGCATAAT-1_3	pig 80	Het	IGKV2-10*01 F	IGKJ2*01 F, or IGKJ2*02 F	IGHV1S2*01 F	IGHD2*01	IGHJ5*01 F	CQQIVHSPGF	CATVSGCYSGYDIEPQCMDLW	CQQIVHSPGF_CATVSGCYSGYDIEPQCMDLW	1
ATGGGATAGGTCGCAT-1_3	pig 80	Het	IGLV8-10*01 F	IGLJ2*01 F	IGHV1S2*01 F	IGHD2*01	IGHJ5*01 F	CSLYKSSANIF	CAKEAVAILLTLSDYTMDLW	CSLYKSSANIF_CAKEAVAILLTLSDYTMDLW	1
ATTATGCAGGTCCGAT-1_3	pig 80	Het	IGLV8-10*01 F	IGLJ2*01 F	IGHV1-4*02 F	IGHD1*01	IGHJ5*01 F	CTLNKGSAKIF	CASDYAGAAVLVDSHMDLW	CTLNKGSAKIF_CASDYAGAAVLVDSHMDLW	1
ATTCAACAGAATCTGT-1_3	pig 80	Het	IGLV8-10*01 F	IGLJ2*01 F	IGHV1-15*01 F	IGHD2*01	IGHJ5*01 F	CTLYKSSIKIF	CATSGCDSGYSDRREDLW	CTLYKSSIKIF_CATSGCDSGYSDRREDLW	1
ATTGTATCAAAACGCA-1_3	pig 80	Het	IGLV3-3*02 F	IGLJ2*01 F	IGHV1S5*01 F	IGHD1*01	IGHJ5*01 F	CQSADSSNNANIF	CATGIRYGASCYRSVGYAPDLW	CQSADSSNNANIF_CATGIRYGASCYRSVGYAPDLW	1
CAAGGGCAGGTCTACA-1_3	pig 80	Het	IGKV1-11*02 F	IGKJ2*01 F, or IGKJ2*02 F	IGHV1-15*01 F	IGHD1*01	IGHJ5*01 F	CQQHNSAPYGF	CASNFLWYYAMDLW	CQQHNSAPYGF_CASNFLWYYAMDLW	1
CACACCTGTCTCATTG-1_3	pig 80	Het	IGLV8-16*01 P	IGLJ2*01 F	IGHV1-10*01 F	IGHD1*01	IGHJ5*01 F	CALYKGSGTYTF	YCATDLQLLWRYYYAMDLW	CALYKGSGTYTF_YCATDLQLLWRYYYAMDLW	1
CACCGTTGTCTTAGCC-1_3	pig 80	Het	IGLV8-19*01 F	IGLJ3*01 F	IGHV1-15*01 F	IGHD2*01	IGHJ5*02 ORF	CVLGKSGGTAAF	CAKGCWSDLGTFW	CVLGKSGGTAAF_CAKGCWSDLGTFW	1
CACTCTCCAAGTGCAA-1_3	pig 80	Het	IGKV1-11*02 F	IGKJ2*01 F, or IGKJ2*02 F	IGHV1-4*01 F, or IGHV1-4*02 F	IGHD2*01	IGHJ5*01 F	CQQHNSEPHGF	CALGGSRIYYAMDLW	CQQHNSEPHGF_CALGGSRIYYAMDLW	1
CAGCTCACAACTGGAA-1_3	pig 80	Het	IGLV3-3*01 F	IGLJ2*01 F	IGHV1-4*01 F, or IGHV1-4*02 F	IGHD1*01	IGHJ5*01 F	CQSADSIDNAIF	CAINCYHYGASCLLLRDYTVDLW	CQSADSIDNAIF_CAINCYHYGASCLLLRDYTVDLW	1
CATGATCCACCACTCT-1_3	pig 80	Het	IGLV8-18*01 F	IGLJ3*01 F	IGHV1-15*01 F	IGHD2*01	IGHJ5*01 F	CTLGKSGGTIPF	ARPIGCYSGWGMDLW	CTLGKSGGTIPF_ARPIGCYSGWGMDLW	1
CCATAGGGTCGACAGC-1_3	pig 80	Het	IGKV2-13*01 F	IGKJ2*01 F, or IGKJ2*02 F	IGHV1-4*01 F	IGHD2*01	IGHJ5*01 F	CQQNKESLHGF	CATYPYSGQPMDLW	CQQNKESLHGF_CATYPYSGQPMDLW	1
CGACGCATCGTAGCAC-1_3	pig 80	Het	IGKV2-6*01 F	IGKJ2*01 F, or IGKJ2*02 F	IGHV1-6*01 F	IGHD1*01	IGHJ5*01 F	CQQNKESLGF	CAMGRAVVLVDTPKLYAMDLW	CQQNKESLGF_CAMGRAVVLVDTPKLYAMDLW	1
CGAGCGACAATAACTT-1_3	pig 80	Het	IGKV2-10*02 F	IGKJ2*01 F, or IGKJ2*02 F	IGHV1-10*01 F		IGHJ5*01 F	CFQALQSPGF	CAIGGMNFW	CFQALQSPGF_CAIGGMNFW	1
CGCCATTGTACTATAG-1_3	pig 80	Het	IGKV1-11*02 F	IGKJ2*01 F, or IGKJ2*02 F	IGHV1-4*02 F	IGHD3*01	IGHJ5*01 F	CLQHRSAPYGF	CARRSDAIYVIDVW	CLQHRSAPYGF_CARRSDAIYVIDVW	1
CGCCCTAGTGGGTGAG-1_3	pig 80	Het	IGLV8-18*01 F	IGLJ3*01 F	IGHV1S2*01 F	IGHD1*01	IGHJ5*01 F	CALGKSSTTIPF	CARANCYGFGASCYHAMDLW	CALGKSSTTIPF_CARANCYGFGASCYHAMDLW	>= 3
CGGTATTCACCTTCTA-1_3	pig 80	Het	IGKV2-8*01 F	IGKJ4*01 F	IGHV1S2*01 F	IGHD2*01	IGHJ5*01 F	CQQNKESLVVF	CVAIAVTSWMDLW	CQQNKESLVVF_CVAIAVTSWMDLW	2
CTACGGAGTCCGTCGC-1_3	pig 80	Het	IGLV8-18*01 F	IGLJ2*01 F	IGHV1S5*01 F	IGHD3*01	IGHJ5*02 ORF	CGLYKGSGTYTYIF	CATLRWGSW	CGLYKGSGTYTYIF_CATLRWGSW	1
CTCACGACAACTGGAA-1_3	pig 80	Het	IGLV3-3*01 F	IGLJ3*01 F	IGHV1-4*01 F	IGHD2*01	IGHJ5*01 F	CQSADSIDNIPF	CATGRGGCHSYCSPPLYYAMDLW	CQSADSIDNIPF_CATGRGGCHSYCSPPLYYAMDLW	1
CTCGCATGTCATCTCA-1_3	pig 80	Het	IGKV1-11*02 F	IGKJ2*01 F, or IGKJ2*02 F	IGHV1-15*01 F	IGHD2*01	IGHJ5*01 F	CLQHSSAAYDF	CGTIGCGNYGAIYG	CLQHSSAAYDF_CGTIGCGNYGAIYG	1
CTGACCGAGCGTACGT-1_3	pig 80	Het	IGLV8-18*01 F	IGLJ2*01 F	IGHV1-4*01 F	IGHD1*02	IGHJ5*01 F	CALGKSDGSTIF	CATALNCYRYGASCYVRGLW	CALGKSDGSTIF_CATALNCYRYGASCYVRGLW	1
CTGATATAGACTTACG-1_3	pig 80	Het	IGLV8-18*01 F	IGLJ2*01 F	IGHV1-14*01 F	IGHD1*01	IGHJ5*01 F	CTLYKGSGTYTDIF	CARGTTYGFSCLICPYWAMDLW	CTLYKGSGTYTDIF_CARGTTYGFSCLICPYWAMDLW	1
CTGATTGAGCGTTGTA-1_3	pig 80	Het	IGLV8-13*01 F	IGLJ3*01 F	IGHV1-14*01 F	IGHD2*01	IGHJ5*01 F	CALWKSSPNIQF	CTIAVAGWHAMDLW	CALWKSSPNIQF_CTIAVAGWHAMDLW	1
CTGGTCGAGCTCGAGT-1_3	pig 80	Het	IGLV3-3*01 F	IGLJ3*01 F	IGHV1-8*01 F	IGHD1*01	IGHJ5*01 F	CQSADSIDNVPF	CARYRYRSWTQWPYYYGMDLW	CQSADSIDNVPF_CARYRYRSWTQWPYYYGMDLW	2
CTTGATTGTCGATGAT-1_3	pig 80	Het	IGKV2-10*02 F	IGKJ2*01 F, or IGKJ2*02 F	IGHV1-15*01 F	IGHD1*01	IGHJ5*01 F	CFQALQSPYGF	ARGYSVGPTCYLW	CFQALQSPYGF_ARGYSVGPTCYLW	1
CTTGGTCGTCCCAATC-1_3	pig 80	Het	IGLV3-3*01 F	IGLJ3*01 F	IGHV1-4*01 F	IGHD2*01	IGHJ5*01 F	CQSADSIDNVPF	CATGRGGCDSYCSPPLYYAMNVW	CQSADSIDNVPF_CATGRGGCDSYCSPPLYYAMNVW	1
GCAACTATCCCGCACT-1_3	pig 80	Het	IGKV1-11*02 F	IGKJ2*01 F, or IGKJ2*02 F	IGHV1-4*02 F	IGHD1*02	IGHJ5*01 F	CQQLNSAPYGF	CARRPVARLVTYYAVDLW	CQQLNSAPYGF_CARRPVARLVTYYAVDLW	1
GCAGGCACACTACTCC-1_3	pig 80	Het	IGLV3-3*01 F	IGLJ2*01 F	IGHV1-8*01 F	IGHD2*01	IGHJ5*01 F	CQSADSIDNARIF	CAGCVERLLWDAMDLW	CQSADSIDNARIF_CAGCVERLLWDAMDLW	1
GCGAGAGGTAATTGGC-1_3	pig 80	Het	IGLV3-3*01 F	IGLJ3*01 F	IGHV1-8*01 F	IGHD1*01	IGHJ5*01 F	CQSADSIDNVPF	CARYRYRSWTQWPYYYGMDLW	CQSADSIDNVPF_CARYRYRSWTQWPYYYGMDLW	2
GCGATAACAACCACAT-1_3	pig 80	Het	IGLV3-3*01 F	IGLJ2*01 F	IGHV1-8*01 F	IGHD1*02	IGHJ5*01 F	CQSTDSIDNANIF	CAGCYGASCYGIDVMDLW	CQSTDSIDNANIF_CAGCYGASCYGIDVMDLW	1
GCGCATTAGATATGAG-1_3	pig 80	Het	IGLV8-18*01 F	IGLJ3*01 F	IGHV1S5*01 F	IGHD1*01	IGHJ5*01 F	CALYKGSDTYTVPF	CGRRTMVLDLW	CALYKGSDTYTVPF_CGRRTMVLDLW	1
GCTAAATTCGTCAAGC-1_3	pig 80	Het	IGLV8-13*01 F	IGLJ3*01 F	IGHV1-4*02 F	IGHD3*01	IGHJ5*01 F	CILYKSTGNVPF	CAGGHYVAIWLLKMVTTMDLW	CILYKSTGNVPF_CAGGHYVAIWLLKMVTTMDLW	1
GCTTGCGAGAGTCTTG-1_3	pig 80	Het	IGKV1-11*02 F	IGKJ2*01 F, or IGKJ2*02 F	IGHV1-15*01 F	IGHD1*01	IGHJ5*01 F	CQHHNSAPPYGF	ARDCYSYGASCYWAMDLW	CQHHNSAPPYGF_ARDCYSYGASCYWAMDLW	1
GGAACGGGTACTGGAT-1_3	pig 80	Het	IGLV3-3*01 F, or IGLV3-3*02 F	IGLJ2*01 F	IGHV1-11*01 F	IGHD2*01	IGHJ5*01 F	CQSADSSDNGNIF	CARLAVAVAVTEDPRSEEIYYAMDLW	CQSADSSDNGNIF_CARLAVAVAVTEDPRSEEIYYAMDLW	1
GGAATTAAGCCGCTGA-1_3	pig 80	Het	IGKV1-9*01 F	IGKJ2*01 F, or IGKJ2*02 F	IGHV1-15*01 F	IGHD1*01	IGHJ5*01 F	CQQHNSAPYGF	AKGIVIARMDLW	CQQHNSAPYGF_AKGIVIARMDLW	1
GGCATTTCACTAAGTC-1_3	pig 80	Het	IGLV8-18*01 F	IGLJ3*01 F	IGHV1-4*02 F	IGHD1*01	IGHJ5*01 F	CGLGKSGETPF	CARGGCWIGYCSDLW	CGLGKSGETPF_CARGGCWIGYCSDLW	1
GGGTATTGTGCTATCC-1_3	pig 80	Het	IGKV2-8*02 F	IGKJ2*01 F, or IGKJ2*02 F	IGHV1-4*01 F, or IGHV1-4*02 F	IGHD2*01	IGHJ5*02 ORF	CQQNKESPYGF	CAPYSGLLGYGLLHW	CQQNKESPYGF_CAPYSGLLGYGLLHW	1
GGGTCTAGTGCCCTAT-1_3	pig 80	Het	IGLV8-10*01 F	IGLJ2*01 F	IGHV1-12*01 F	IGHD2*01	IGHJ5*01 F	CALYKSSANIF	AAVAIAVTGYDMHLW	CALYKSSANIF_AAVAIAVTGYDMHLW	1
GGTTACTCAGGCTACC-1_3	pig 80	Het	IGLV8-18*01 F	IGLJ3*01 F	IGHV1-15*01 F	IGHD1*01	IGHJ5*01 F	CALYKSSANVPF	CATGASWYTFLGPPMVLW	CALYKSSANVPF_CATGASWYTFLGPPMVLW	2
GTATACGTCACCATCT-1_3	pig 80	Het	IGLV8-18*01 F	IGLJ3*01 F	IGHV1S2*01 F	IGHD1*01	IGHJ5*01 F	CALGKSSTTIPF	CARANCYGFGASCYHAMDLW	CALGKSSTTIPF_CARANCYGFGASCYHAMDLW	>= 3
GTCATGGGTATAGTGC-1_3	pig 80	Het	IGLV3-3*01 F	IGLJ3*01 F	IGHV1S2*01 F	IGHD2*01	IGHJ5*01 F	CQSVDSIDNVPF	CETGDYSACGSNYHYYAMDLW	CQSVDSIDNVPF_CETGDYSACGSNYHYYAMDLW	1
GTCCGATAGGGTAGCA-1_3	pig 80	Het	IGLV3-3*02 F	IGLJ2*01 F	IGHV1-8*01 F, or IGHV1S5*01 F	IGHD1*02	IGHJ5*01 F	CQSADGSNNAIF	AGCYRGSCYEGYYAMDLW	CQSADGSNNAIF_AGCYRGSCYEGYYAMDLW	1
GTCGCCAAGATTACGT-1_3	pig 80	Het	IGLV8-10*01 F	IGLJ3*01 F	IGHV1-8*01 F	IGHD2*01	IGHJ5*01 F	CTLYKSGAVRF	CAGCAEAVTLWYPFDFTCQQMDLW	CTLYKSGAVRF_CAGCAEAVTLWYPFDFTCQQMDLW	1
GTGGGCTGTAGCGTGC-1_3	pig 80	Het	IGLV8-10*01 F	IGLJ2*01 F	IGHV1S8*01 P	IGHD2*01	IGHJ5*01 F	CTLYTSSANIF	CARGGAVAIAATLYAMDLW	CTLYTSSANIF_CARGGAVAIAATLYAMDLW	1
GTGTTACCAGTAACCT-1_3	pig 80	Het	IGKV2-8*01 F	IGKJ4*01 F	IGHV1S2*01 F	IGHD2*01	IGHJ5*01 F	CQQNKESLVVF	CVAIAVTSWMDLW	CQQNKESLVVF_CVAIAVTSWMDLW	2
AAACTGCGTATCTGTT-1_4	pig 81	KO	IGLV8-18*01 F	IGLJ2*01 F	IGHV1-4*01 F	IGHD1*01	IGHJ5*01 F	CALYKSCTNLF	CATGEGYRYSGSCGFDYDYYAMDLW	CALYKSCTNLF_CATGEGYRYSGSCGFDYDYYAMDLW	1
AAATTTCCAGTAACCT-1_4	pig 81	KO	IGLV3-3*02 F	IGLJ2*01 F	IGHV1-6*02 F	IGHD1*01	IGHJ5*01 F	CQSAASSETVIF	CARGQCYRYGASCSPYYYSMDLW	CQSAASSETVIF_CARGQCYRYGASCSPYYYSMDLW	1
AACGAAATCATGGTCA-1_4	pig 81	KO	IGLV8-13*01 F	IGLJ2*01 F	IGHV1S2*01 F	IGHD2*01	IGHJ5*01 F	CALYKSSGIGIF	CAAGGSYSGYPMDLW	CALYKSSGIGIF_CAAGGSYSGYPMDLW	1
AACGCTGGTAATCCGG-1_4	pig 81	KO	IGLV8-13*01 F	IGLJ2*01 F	IGHV1S2*01 F	IGHD1*02	IGHJ5*01 F	CALYKSSTNIF	CARVGICYRWDASCYVGAAMDVW	CALYKSSTNIF_CARVGICYRWDASCYVGAAMDVW	1
AAGCTGGAGAGGCCAA-1_4	pig 81	KO	IGLV8-13*01 F	IGLJ2*01 F	IGHV1-4*02 F	IGHD1*01	IGHJ5*01 F	CALWKSGAYIF	CTRTFSVSSGDSWYWNVMDLW	CALWKSGAYIF_CTRTFSVSSGDSWYWNVMDLW	2
AAGGGTGTCATCTCTA-1_4	pig 81	KO	IGLV8-13*01 F	IGLJ3*01 F	IGHV1-14*01 F	IGHD1*01	IGHJ5*01 F	CALYKTSTNVPF	CARGMFIGWSYYTMDLW	CALYKTSTNVPF_CARGMFIGWSYYTMDLW	2
AAGGTGTAGGCTACCG-1_4	pig 81	KO	IGKV2-13*01 F	IGKJ2*01 F, or IGKJ2*02 F	IGHV1-15*01 F	IGHD1*02	IGHJ5*01 F	CQQNKESYGF	CATWYGASCYDDEYYYYALDLW	CQQNKESYGF_CATWYGASCYDDEYYYYALDLW	1
AAGTCTCCAGCTCGGT-1_4	pig 81	KO	IGLV8-10*01 F	IGLJ2*01 F	IGHV1-4*02 F	IGHD1*01	IGHJ5*01 F	CTLNKSSANVIF	CARGNCERYGCYVMDLW	CTLNKSSANVIF_CARGNCERYGCYVMDLW	1
AATATCTCAATAAGTA-1_4	pig 81	KO	IGKV1-11*01 F, or IGKV1D-11*01 F	IGKJ2*01 F, or IGKJ2*02 F	IGHV1-4*01 F	IGHD1*02	IGHJ5*01 F	CGQHTSAPYGF	CATGSYDSDLW	CGQHTSAPYGF_CATGSYDSDLW	>= 3
AATCGTGTCAGACTTG-1_4	pig 81	KO	IGLV8-13*01 F	IGLJ2*01 F	IGHV1S2*01 F	IGHD1*02	IGHJ5*01 F	CALYKSSANIF	CARGCYSYGLYCYDDWGELSLMDLW	CALYKSSANIF_CARGCYSYGLYCYDDWGELSLMDLW	1
AATGGTCGTGGAACGG-1_4	pig 81	KO	IGKV2-6*02 F, or IGKV2-8*01 F	IGKJ2*01 F, or IGKJ2*02 F	IGHV1-11*01 F, or IGHV1S6*01 F	IGHD2*01	IGHJ5*01 F	CQQHKESPYGF	TARYYCARGRAVAIALTPYYALDLW	CQQHKESPYGF_TARYYCARGRAVAIALTPYYALDLW	1
AATTACTCACTTCATT-1_4	pig 81	KO	IGLV3-3*01 F	IGLJ3*01 F	IGHV1S5*01 F	IGHD2*01	IGHJ5*01 F	CQSVDSDDHGPF	CAGWRSRYYDAMNLW	CQSVDSDDHGPF_CAGWRSRYYDAMNLW	1
ACAGAAGGTGCTCTGT-1_4	pig 81	KO	IGKV1-11*02 F	IGKJ2*01 F, or IGKJ2*02 F	IGHV1S7*01 P	IGHD2*01	IGHJ5*01 F	CQQHNNIPYGF	EETCSNAGARMDLW	CQQHNNIPYGF_EETCSNAGARMDLW	1
ACAGTTAGTGTCCATC-1_4	pig 81	KO	IGKV2-10*02 F	IGKJ2*01 F, or IGKJ2*02 F	IGHV1-6*01 F	IGHD2*01	IGHJ5*02 ORF	CFQALQSPYGF	CAIDTIGVVGIKYW	CFQALQSPYGF_CAIDTIGVVGIKYW	>= 3
ACCTACGCAAATCGGA-1_4	pig 81	KO	IGKV2-10*02 F	IGKJ2*01 F, or IGKJ2*02 F	IGHV1-4*02 F		IGHJ5*01 F	CFHSLQSPYGF	CARWGLW	CFHSLQSPYGF_CARWGLW	1
ACGAGGCAGACAATTC-1_4	pig 81	KO	IGLV8-10*01 F	IGLJ3*01 F	IGHV1-8*01 F	IGHD1*01	IGHJ5*01 F	CILYKSDTNLPF	CAGSFAIAMLVVADHMDLW	CILYKSDTNLPF_CAGSFAIAMLVVADHMDLW	1
ACGCGTTAGGCGCATT-1_4	pig 81	KO	IGKV2-10*02 F	IGKJ2*01 F, or IGKJ2*02 F	IGHV1-10*01 F, or IGHV1-4*01 F	IGHD2*01	IGHJ5*01 F	CFQAVQSPPGF	CATWGGYDFMDLW	CFQAVQSPPGF_CATWGGYDFMDLW	1
ACTATCACAGCGACGA-1_4	pig 81	KO	IGKV2-10*02 F	IGKJ2*01 F, or IGKJ2*02 F	IGHV1-6*01 F	IGHD2*01	IGHJ5*02 ORF	CFQALQSPYGF	CAIDTIGVVGIKYW	CFQALQSPYGF_CAIDTIGVVGIKYW	>= 3
ACTGCGAGTACCTATT-1_4	pig 81	KO	IGLV8-10*01 F	IGLJ2*01 F	IGHV1S2*01 F	IGHD1*01	IGHJ5*01 F	CTLYKSSANIF	CASELDDVVPFGMDLW	CTLYKSSANIF_CASELDDVVPFGMDLW	1
ACTTTGGAGGTCTGTA-1_4	pig 81	KO	IGLV8-10*01 F	IGLJ2*01 F	IGHV1S2*01 F	IGHD4*01	IGHJ5*01 F	CTLYKSYSNIF	CASGPTSNHWALDLW	CTLYKSYSNIF_CASGPTSNHWALDLW	1
AGAGAGGCAATGATCC-1_4	pig 81	KO	IGKV2-10*02 F	IGKJ2*01 F, or IGKJ2*02 F	IGHV1-4*02 F	IGHD2*01	IGHJ5*01 F	CFQSLQSPYGF	CLRGYSGCYTGYNDIPCILW	CFQSLQSPYGF_CLRGYSGCYTGYNDIPCILW	1
AGGAGGACAGTTGAGA-1_4	pig 81	KO	IGLV3-3*01 F	IGLJ2*01 F	IGHV1-12*01 F, or IGHV1-6*01 F	IGHD3*01	IGHJ5*01 F	CQSSDSIDNAIF	CAIRRRVKQNYYAMDLW	CQSSDSIDNAIF_CAIRRRVKQNYYAMDLW	1
AGGCCATTCAAGGGCA-1_4	pig 81	KO	IGLV3-3*02 F	IGLJ2*01 F	IGHV1-8*01 F	IGHD1*02	IGHJ5*01 F	CQSSDSSDNAIF	AGCIGASCHEGYYAMDLW	CQSSDSSDNAIF_AGCIGASCHEGYYAMDLW	1
AGGGGATGTAGCGTTG-1_4	pig 81	KO	IGLV8-10*01 F	IGLJ3*01 F	IGHV1S5*01 F	IGHD2*01	IGHJ5*01 F	CTLYKSYTDVPF	CAGGWVAWPWDYVMDLW	CTLYKSYTDVPF_CAGGWVAWPWDYVMDLW	>= 3
AGTATTATCGTTCGGG-1_4	pig 81	KO	IGLV8-10*01 F	IGLJ2*01 F	IGHV1-12*01 F	IGHD1*01	IGHJ5*01 F	CTLYKSSANNIF	CATHIAMVLVYAMDLW	CTLYKSSANNIF_CATHIAMVLVYAMDLW	1
AGTGTTCCAAAGGGAG-1_4	pig 81	KO	IGLV8-10*01 F	IGLJ3*01 F	IGHV1-15*01 F	IGHD1*02	IGHJ5*01 F	CTLYKSSANAPF	CATYRNSASYYGPDYYAMDFW	CTLYKSSANAPF_CATYRNSASYYGPDYYAMDFW	1
ATCCCCGGTGTCGAGC-1_4	pig 81	KO	IGLV3-4*02 F	IGLJ2*01 F	IGHV1S2*01 F	IGHD1*01	IGHJ5*01 F	CQSSDDSDTPIF	AGSFYTYGSGCPDW	CQSSDDSDTPIF_AGSFYTYGSGCPDW	1
ATCGCGGTCCAACTTC-1_4	pig 81	KO	IGKV2-10*02 F	IGKJ2*01 F, or IGKJ2*02 F	IGHV1-6*01 F	IGHD2*01	IGHJ5*02 ORF	CFQALQSPYGF	CAIDTIGVVGIKYW	CFQALQSPYGF_CAIDTIGVVGIKYW	>= 3
ATCGGTCAGCCCTTTG-1_4	pig 81	KO	IGLV8-13*01 F	IGLJ3*01 F	IGHV1-14*01 F	IGHD1*01	IGHJ5*01 F	CALYKTSTNVPF	CARGMFIGWSYYTMDLW	CALYKTSTNVPF_CARGMFIGWSYYTMDLW	2
ATCTCTATCATAACGT-1_4	pig 81	KO	IGLV8-13*01 F	IGLJ3*01 F	IGHV1-14*01 F	IGHD1*01	IGHJ5*01 F	CALYKSSADVPF	CARGTARALVLVARVGMDLW	CALYKSSADVPF_CARGTARALVLVARVGMDLW	1
ATCTCTTCACACTAAC-1_4	pig 81	KO	IGLV8-13*01 F	IGLJ2*01 F	IGHV1-15*01 F	IGHD2*01	IGHJ5*01 F	CALYKSSENIF	CARGRIAIAPVFMDLW	CALYKSSENIF_CARGRIAIAPVFMDLW	1
ATGACGGAGATGGTTT-1_4	pig 81	KO	IGLV3-3*02 F	IGLJ2*01 F	IGHV1-8*01 F	IGHD1*01	IGHJ5*01 F	CQSTDSSDNANIF	CAGCNRYFYHRNSAGCWSMGLW	CQSTDSSDNANIF_CAGCNRYFYHRNSAGCWSMGLW	1
ATGAGCTGTGTGCATG-1_4	pig 81	KO	IGKV1-11*02 F	IGKJ2*01 F, or IGKJ2*02 F	IGHV1-11*01 F	IGHD1*02	IGHJ5*01 F	CLQHRSAKYGF	CARGSMMTYYAVDLW	CLQHRSAKYGF_CARGSMMTYYAVDLW	1
ATGCGGTTCGCACTCC-1_4	pig 81	KO	IGLV3-3*01 F	IGLJ2*01 F	IGHV1-14*01 F	IGHD1*02	IGHJ5*01 F	CQSVDSIDYLIF	CARGLCYGASCYGVGYSVMDLW	CQSVDSIDYLIF_CARGLCYGASCYGVGYSVMDLW	1
ATGGGCCGTAAGCCAT-1_4	pig 81	KO	IGLV8-18*01 F	IGLJ2*01 F	IGHV1-15*01 F	IGHD1*02	IGHJ5*01 F	CALYKSSANIF	CATGNCNRYVASCYGPYYAMDLW	CALYKSSANIF_CATGNCNRYVASCYGPYYAMDLW	1
ATTCAGCCAGGCGCAA-1_4	pig 81	KO	IGLV3-3*01 F	IGLJ2*01 F	IGHV1-8*01 F	IGHD2*01	IGHJ5*01 F	CQSADSFDNANIF	CAGSGCYSGYCPIPYTMHLW	CQSADSFDNANIF_CAGSGCYSGYCPIPYTMHLW	1
ATTCGTGAGCGTTTGA-1_4	pig 81	KO	IGLV3-3*02 F	IGLJ2*01 F	IGHV1-8*01 F, or IGHV1S5*01 F	IGHD1*02	IGHJ5*01 F	CQSADSSEDAIF	AGCIGTSCNEGYYAMDLW	CQSADSSEDAIF_AGCIGTSCNEGYYAMDLW	1
ATTGGGTGTAGTAAGG-1_4	pig 81	KO	IGKV2-6*01 F	IGKJ2*01 F, or IGKJ2*02 F	IGHV1S7*01 P	IGHD1*01	IGHJ5*01 F	CQQNKESLYGF	CARGIATVLVRRLHYAMDLW	CQQNKESLYGF_CARGIATVLVRRLHYAMDLW	1
CAAGGGCAGCGTATTG-1_4	pig 81	KO	IGLV8-16*01 P	IGLJ2*01 F	IGHV1S2*01 F	IGHD1*01	IGHJ3*01 F	CALYKGSGTYTYIF	CVRGYGVLAVLSW	CALYKGSGTYTYIF_CVRGYGVLAVLSW	1
CAATGTGTCGGATCCG-1_4	pig 81	KO	IGKV2-10*02 F	IGKJ2*01 F	IGHV1-10*01 F	IGHD1*01	IGHJ5*01 F	CFHFLQSPFGF	CYGPSRHYVMDLW	CFHFLQSPFGF_CYGPSRHYVMDLW	1
CACATCTTCCCTGCTA-1_4	pig 81	KO	IGLV3-3*02 F	IGLJ2*01 F	IGHV1S5*01 F	IGHD1*02	IGHJ5*01 F	CQSADSSDNAIF	AGCIGTSCNEGYYAMDLW	CQSADSSDNAIF_AGCIGTSCNEGYYAMDLW	1
CACCAAATCCAATGTG-1_4	pig 81	KO	IGKV2-8*01 F	IGKJ2*01 F, or IGKJ2*02 F	IGHV1-15*01 F	IGHD2*01	IGHJ5*01 F	CQQHKESYGF	ARGLGQRFLGVYYRAMDLW	CQQHKESYGF_ARGLGQRFLGVYYRAMDLW	1
CACCAACAGATCTCGA-1_4	pig 81	KO	IGLV8-13*01 F	IGLJ3*01 F	IGHV1-14*01 F	IGHD1*01	IGHJ5*01 F	CALYKSSANVPF	CAREVFAIAPLVMDLW	CALYKSSANVPF_CAREVFAIAPLVMDLW	1
CACGCCCGTCGTATGG-1_4	pig 81	KO	IGKV2-10*02 F	IGKJ2*01 F, or IGKJ2*02 F	IGHV1-15*01 F	IGHD1*01	IGHJ5*01 F	CFQALQSPYGF	CARHCWGATMDLW	CFQALQSPYGF_CARHCWGATMDLW	1
CACGCTTGTCTGTTGC-1_4	pig 81	KO	IGKV1-11*01 F, or IGKV1D-11*01 F	IGKJ2*01 F, or IGKJ2*02 F	IGHV1-4*01 F	IGHD1*02	IGHJ5*01 F	CGQHTSAPYGF	CATGSYDSDLW	CGQHTSAPYGF_CATGSYDSDLW	>= 3
CAGCAGTTCGTTCATC-1_4	pig 81	KO	IGLV8-21*01 P	IGLJ2*01 F	IGHV1S2*01 F	IGHD1*02	IGHJ5*01 F	CTLYQSSANIF	CARANCVSYAARCSVVPLRYYAMDLW	CTLYQSSANIF_CARANCVSYAARCSVVPLRYYAMDLW	1
CAGGCCGGTAAGTTGC-1_4	pig 81	KO	IGLV8-13*01 F	IGLJ2*01 F	IGHV1S7*01 P, or IGHV1S8*01 P	IGHD2*01	IGHJ5*01 F	CFLYKSSANIF	ATGGCWSGHDGDLW	CFLYKSSANIF_ATGGCWSGHDGDLW	1
CAGGCGACACTTAAGC-1_4	pig 81	KO	IGLV8-13*01 F	IGLJ2*01 F	IGHV1-4*02 F	IGHD1*01	IGHJ5*01 F	CALWKSGAYIF	CTRTFSVSSGDSWYWNVMDLW	CALWKSGAYIF_CTRTFSVSSGDSWYWNVMDLW	2
CAGGCGACAGGACATA-1_4	pig 81	KO	IGLV8-18*01 F	IGLJ2*01 F	IGHV1-12*01 F	IGHD2*01	IGHJ5*01 F	CALYKSSTNIF	CAKRSWYTMNLW	CALYKSSTNIF_CAKRSWYTMNLW	1
CAGGGTAAGAAGGTTA-1_4	pig 81	KO	IGLV8-18*01 F	IGLJ2*01 F	IGHV1-11*01 F	IGHD2*01	IGHJ5*01 F	CALYKSCSNNIF	CARRLPRLDYKGCYSGSVDLW	CALYKSCSNNIF_CARRLPRLDYKGCYSGSVDLW	2
CAGTTAAGTGTGCCCC-1_4	pig 81	KO	IGLV8-10*01 F	IGLJ3*01 F	IGHV1S5*01 F	IGHD2*01	IGHJ5*01 F	CTLYKSYTDVPF	CAGGWVAWPWDYVMDLW	CTLYKSYTDVPF_CAGGWVAWPWDYVMDLW	>= 3
CATATGCCAAGCGGCA-1_4	pig 81	KO	IGKV1-11*02 F	IGKJ2*01 F, or IGKJ2*02 F	IGHV1-12*01 F	IGHD2*01	IGHJ5*01 F	CQQHNSAPYGF	CAIAVDIAVTTTPDAMDLW	CQQHNSAPYGF_CAIAVDIAVTTTPDAMDLW	2
CATCACAAGAGTGCAG-1_4	pig 81	KO	IGLV8-13*01 F	IGLJ2*01 F	IGHV1S2*01 F	IGHD1*01	IGHJ5*01 F	CRLWKSTAGIF	CARGHGDLW	CRLWKSTAGIF_CARGHGDLW	1
CATTAAGGTGTATGTA-1_4	pig 81	KO	IGLV8-10*01 F	IGLJ3*01 F	IGHV1S5*01 F	IGHD2*01	IGHJ5*01 F	CTLYKSYTDVPF	CAGGWVAWPWDYVMDLW	CTLYKSYTDVPF_CAGGWVAWPWDYVMDLW	>= 3
CCAAGTATCATGGCGT-1_4	pig 81	KO	IGLV3-3*01 F	IGLJ2*01 F	IGHV1S2*01 F	IGHD1*02	IGHJ5*01 F	CQSADFIDNAKIF	CARGNYRYGASCYDCYYAMDRW	CQSADFIDNAKIF_CARGNYRYGASCYDCYYAMDRW	1
CCACATTTCAGCATTG-1_4	pig 81	KO	IGLV8-10*01 F	IGLJ2*01 F	IGHV1S5*01 F	IGHD1*02	IGHJ5*01 F	CSLYKESANIF	CVTGANCDYDWAMDLW	CSLYKESANIF_CVTGANCDYDWAMDLW	2
CCGCTAACAGCGTGCT-1_4	pig 81	KO	IGLV8-21*01 P	IGLJ2*01 F	IGHV1-15*01 F	IGHD1*01	IGHJ5*01 F	CALYKSCTNIF	CARGSYSYGVSCYLGDLYAMDLW	CALYKSCTNIF_CARGSYSYGVSCYLGDLYAMDLW	1
CGCCCAAAGCTATGTG-1_4	pig 81	KO	IGLV8-19*02 F	IGLJ2*01 F	IGHV1S2*01 F	IGHD2*01	IGHJ5*01 F	CALYKSCTNIIF	CARDAFGCYTGHAISPYYGMDLW	CALYKSCTNIIF_CARDAFGCYTGHAISPYYGMDLW	1
CGGCATGTCACCTTCG-1_4	pig 81	KO	IGLV3-3*02 F	IGLJ2*01 F	IGHV1-8*01 F	IGHD1*02	IGHJ5*01 F	CQSSDSSDNAIF	AGCIGASCDEGYYAMDLW	CQSSDSSDNAIF_AGCIGASCDEGYYAMDLW	1
CGGTGTAGTAACATTG-1_4	pig 81	KO	IGKV1-11*01 F, or IGKV1D-11*01 F	IGKJ2*01 F, or IGKJ2*02 F	IGHV1-4*01 F	IGHD1*02	IGHJ5*01 F	CGQHTSAPYGF	CATGSYDSDLW	CGQHTSAPYGF_CATGSYDSDLW	>= 3
CGGTTCTGTAAGTAGG-1_4	pig 81	KO	IGKV1-11*01 F, or IGKV1D-11*01 F	IGKJ2*01 F, or IGKJ2*02 F	IGHV1-4*01 F	IGHD1*02	IGHJ5*01 F	CGQHTSAPYGF	CATGSYDSDLW	CGQHTSAPYGF_CATGSYDSDLW	>= 3
CGTAGCCCAACCCCAA-1_4	pig 81	KO	IGKV1-11*01 F, or IGKV1D-11*01 F	IGKJ2*01 F, or IGKJ2*02 F	IGHV1-4*01 F	IGHD1*02	IGHJ5*01 F	CGQHTSAPYGF	CATGSYDSDLW	CGQHTSAPYGF_CATGSYDSDLW	>= 3
CGTGCCCGTAATGTTG-1_4	pig 81	KO	IGKV1-11*02 F	IGKJ2*01 F, or IGKJ2*02 F	IGHV1S5*01 F	IGHD2*01	IGHJ5*01 F	CQQHNSAPYGF	CAVNRGCYGGYFRYYGMDPW	CQQHNSAPYGF_CAVNRGCYGGYFRYYGMDPW	1
CGTGGTTAGCCACGAT-1_4	pig 81	KO	IGLV8-16*01 P	IGLJ2*01 F	IGHV1-10*01 F	IGHD1*01	IGHJ5*01 F	CDLYSGSEAYTF	ATGQCFSGGASCKLAVYYPMDLW	CDLYSGSEAYTF_ATGQCFSGGASCKLAVYYPMDLW	1
CGTTCGACAATACGCT-1_4	pig 81	KO	IGLV8-18*01 F	IGLJ2*01 F	IGHV1-11*01 F	IGHD2*01	IGHJ5*01 F	CALYKSCSNNIF	CARRLPRLDYKGCYSGSVDLW	CALYKSCSNNIF_CARRLPRLDYKGCYSGSVDLW	2
CTAACGTCAAGAGAGG-1_4	pig 81	KO	IGLV8-10*01 F	IGLJ3*01 F	IGHV1-8*01 F	IGHD1*01	IGHJ5*01 F	CILYKSSTKVPF	CAGSFAIAMVVFADHMDLW	CILYKSSTKVPF_CAGSFAIAMVVFADHMDLW	1
CTAACTACAAACTCCG-1_4	pig 81	KO	IGLV8-16*01 P	IGLJ2*01 F	IGHV1S2*01 F	IGHD2*01	IGHJ5*01 F	CALYKGSGLFSYIF	CARTIIAAVAMNLW	CALYKGSGLFSYIF_CARTIIAAVAMNLW	1
CTATGTTGTACTCGCT-1_4	pig 81	KO	IGLV8-10*01 F	IGLJ2*01 F	IGHV1-14*01 F	IGHD1*01	IGHJ5*01 F	CTLYKSSANIF	CASCGGNWLYYGMNLW	CTLYKSSANIF_CASCGGNWLYYGMNLW	1
CTCATGAAGAGTTGGG-1_4	pig 81	KO	IGKV2-8*02 F	IGKJ2*01 F, or IGKJ2*02 F	IGHV1-4*02 F	IGHD1*02	IGHJ5*01 F	CQQNKESHGF	CARTNCYSYGPSCYVGGYYYAMDLW	CQQNKESHGF_CARTNCYSYGPSCYVGGYYYAMDLW	1
CTCGAGTAGCGAAGAT-1_4	pig 81	KO	IGLV3-3*02 F	IGLJ2*01 F	IGHV1-8*01 F		IGHJ5*01 F	CLSADTGDNASIF	CATFDTYYDMDLW	CLSADTGDNASIF_CATFDTYYDMDLW	1
CTCTAGAAGAGGCACA-1_4	pig 81	KO	IGKV2-8*02 F	IGKJ2*01 F, or IGKJ2*02 F	IGHV1S2*01 F	IGHD3*01	IGHJ5*02 ORF	CQQNKERPYVF	CATGRGLLSG	CQQNKERPYVF_CATGRGLLSG	1
GCATCGGTCGTAACGC-1_4	pig 81	KO	IGKV1-11*02 F	IGKJ2*01 F, or IGKJ2*02 F	IGHV1-6*02 F	IGHD2*01	IGHJ5*01 F	CQEHNSAPYGF	CAIAVAIAVTTTPDAMDLW	CQEHNSAPYGF_CAIAVAIAVTTTPDAMDLW	1
GCCATGGTCGCGAAAG-1_4	pig 81	KO	IGKV1-11*02 F	IGKJ2*01 F, or IGKJ2*02 F	IGHV1-15*01 F	IGHD2*01	IGHJ5*01 F	CLQHKSAPYGF	CATHNSDYYSEHVFFVGVMRLW	CLQHKSAPYGF_CATHNSDYYSEHVFFVGVMRLW	1
GCCATTAAGACCAATT-1_4	pig 81	KO	IGKV1-11*02 F	IGKJ2*01 F, or IGKJ2*02 F	IGHV1-12*01 F	IGHD2*01	IGHJ5*01 F	CQQHNSAPYGF	CAIAVDIAVTTTPDAMDLW	CQQHNSAPYGF_CAIAVDIAVTTTPDAMDLW	2
GCTACAGGTGGCTCCC-1_4	pig 81	KO	IGKV1-11*01 F, or IGKV1D-11*01 F	IGKJ2*01 F, or IGKJ2*02 F	IGHV1-4*01 F	IGHD1*02	IGHJ5*01 F	CGQHTSAPYGF	CATGSYDSDLW	CGQHTSAPYGF_CATGSYDSDLW	>= 3
GCTCCGCGTACGCTGA-1_4	pig 81	KO	IGLV8-19*02 F	IGLJ2*01 F	IGHV1S2*01 F	IGHD2*01	IGHJ5*01 F	CALNKSSAKIF	CASGHGGCNRGHLLCDMDLW	CALNKSSAKIF_CASGHGGCNRGHLLCDMDLW	1
GCTCTTAGTCGGGTAC-1_4	pig 81	KO	IGKV2-10*02 F	IGKJ2*01 F, or IGKJ2*02 F	IGHV1-6*01 F	IGHD2*01	IGHJ5*02 ORF	CFQALQSPYGF	CAIDTIGVVGIKYW	CFQALQSPYGF_CAIDTIGVVGIKYW	>= 3
GCTTCGACAGTTGAGA-1_4	pig 81	KO	IGLV8-10*01 F	IGLJ2*01 F	IGHV1S2*01 F	IGHD1*01	IGHJ5*01 F	CTLYKSSANNIF	CAGGNCYSYRANCDYYTMDLW	CTLYKSSANNIF_CAGGNCYSYRANCDYYTMDLW	1
GCTTGACAGATATACC-1_4	pig 81	KO	IGKV1-11*01 F, or IGKV1D-11*01 F	IGKJ2*01 F, or IGKJ2*02 F	IGHV1-4*01 F	IGHD1*02	IGHJ5*01 F	CGQHTSAPYGF	CATGSYDSDLW	CGQHTSAPYGF_CATGSYDSDLW	>= 3
GGACCGTGTAGTATGC-1_4	pig 81	KO	IGLV8-16*01 P	IGLJ2*01 F	IGHV1S2*01 F	IGHD2*01	IGHJ5*01 F	CALYKGSADYTLIF	CATVDSGCLSGYSNLW	CALYKGSADYTLIF_CATVDSGCLSGYSNLW	1
GGAGCCTGTATCACGG-1_4	pig 81	KO	IGLV8-13*01 F	IGLJ2*01 F	IGHV1S7*01 P, or IGHV1S8*01 P	IGHD1*02	IGHJ5*01 F	CALYKSSGHIF	CARGNCYDYGANCYYDFVGRDNPMDLW	CALYKSSGHIF_CARGNCYDYGANCYYDFVGRDNPMDLW	1
GGATGGGGTCGCAAAT-1_4	pig 81	KO	IGLV8-10*01 F	IGLJ2*01 F	IGHV1S5*01 F	IGHD1*02	IGHJ5*01 F	CSLYKESANIF	CVTGANCDYDWAMDLW	CSLYKESANIF_CVTGANCDYDWAMDLW	2
GGCATAACACCCATTC-1_4	pig 81	KO	IGKV1-11*02 F	IGKJ2*01 F, or IGKJ2*02 F	IGHV1S7*01 P	IGHD2*01	IGHJ5*01 F	CQQHNSAPYGF	CARLKQWPYYAMDLW	CQQHNSAPYGF_CARLKQWPYYAMDLW	1
GGCGATAAGGTGCGTT-1_4	pig 81	KO	IGLV3-3*02 F	IGLJ2*01 F	IGHV1-8*01 F	IGHD1*01	IGHJ5*01 F	CQSADSSDNAIF	AGCIGGSCYSDYYGMDLW	CQSADSSDNAIF_AGCIGGSCYSDYYGMDLW	1
GGCGCTATCGCATAGC-1_4	pig 81	KO	IGLV8-10*01 F	IGLJ2*01 F	IGHV1-15*01 F, or IGHV1S2*01 F	IGHD1*01	IGHJ5*01 F	CALYKSSDVAFIF	CARLNCYIWSASCYWDVDYNVMDLW	CALYKSSDVAFIF_CARLNCYIWSASCYWDVDYNVMDLW	1
GGCTTCTGTCTGCGCC-1_4	pig 81	KO	IGLV8-10*01 F	IGLJ2*01 F	IGHV1-4*02 F	IGHD1*01	IGHJ5*01 F	CTLYQSSAYAIF	CARGVTLVLVAISDYYAMDLW	CTLYQSSAYAIF_CARGVTLVLVAISDYYAMDLW	1
GGCTTGGTCGTGTAAT-1_4	pig 81	KO	IGLV3-3*02 F	IGLJ2*01 F	IGHV1-8*01 F	IGHD1*02	IGHJ5*01 F	CQSADSSDNAIF	AACIGGSCDEGYYAMDLW	CQSADSSDNAIF_AACIGGSCDEGYYAMDLW	1
GGGCGTACAGGCAATA-1_4	pig 81	KO	IGLV3-3*02 F	IGLJ2*01 F	IGHV1-4*01 F	IGHD1*02	IGHJ5*01 F	CQSVDSSDNAIF	CATGCSSCYGGFGAHYTMDLW	CQSVDSSDNAIF_CATGCSSCYGGFGAHYTMDLW	1
GGGTAGCAGAAATGGC-1_4	pig 81	KO	IGKV1-11*01 F, or IGKV1D-11*01 F	IGKJ2*01 F, or IGKJ2*02 F	IGHV1-4*01 F	IGHD1*02	IGHJ5*01 F	CGQHTSAPYGF	CATGSYDSDLW	CGQHTSAPYGF_CATGSYDSDLW	>= 3
GGTATTCCAAGACGTA-1_4	pig 81	KO	IGLV8-10*01 F	IGLJ2*01 F	IGHV1-6*02 F	IGHD2*01	IGHJ5*01 F	CTLYKSSANIF	CAIGRAVVRGVTWSDWRNYPMDLW	CTLYKSSANIF_CAIGRAVVRGVTWSDWRNYPMDLW	1
GGTATTGTCCGGCACA-1_4	pig 81	KO	IGKV2-6*01 F	IGKJ1*01 F	IGHV1-5*01 F	IGHD2*01	IGHJ5*01 F	CQQNKEALWTF	CARVLAVASYGMDLW	CQQNKEALWTF_CARVLAVASYGMDLW	1
GTAAACGCACCACGGT-1_4	pig 81	KO	IGKV2-6*01 F	IGKJ2*01 F	IGHV1-6*01 F	IGHD1*01	IGHJ5*01 F	CQQNKESLLYGF	CAIGGYSYGASIVYFRDLW	CQQNKESLLYGF_CAIGGYSYGASIVYFRDLW	1
GTAGTTTAGGCCATCG-1_4	pig 81	KO	IGLV3-5*01 F	IGLJ2*01 F	IGHV1-4*02 F	IGHD1*01	IGHJ5*01 F	CQVYEGGYHIF	CARYHTEGYYAMDLW	CQVYEGGYHIF_CARYHTEGYYAMDLW	1
GTATGTAGTACGTCAG-1_4	pig 81	KO	IGLV8-10*01 F	IGLJ3*01 F	IGHV1-15*01 F	IGHD1*02	IGHJ5*01 F	CTLYKSSTNAPF	CATYRNSGSYYGPDYYAMDFW	CTLYKSSTNAPF_CATYRNSGSYYGPDYYAMDFW	1
GTCGTACAGCAAATTC-1_4	pig 81	KO	IGLV3-3*02 F	IGLJ2*01 F	IGHV1-8*01 F	IGHD1*02	IGHJ5*01 F	CQSSDSSDNAIF	AGCIGTSCDEGYYAMDLW	CQSSDSSDNAIF_AGCIGTSCDEGYYAMDLW	1
GTCTGAGGTGGTGTAT-1_4	pig 81	KO	IGLV8-10*01 F	IGLJ2*01 F	IGHV1-15*01 F	IGHD1*02	IGHJ5*01 F	CTLWTSSGNIF	CATSGASCFYYDDMNLW	CTLWTSSGNIF_CATSGASCFYYDDMNLW	1
GTCTGCACAGGTAAGC-1_4	pig 81	KO	IGLV3-3*01 F	IGLJ2*01 F	IGHV1-4*02 F	IGHD1*01	IGHJ5*01 F	CQSADSMVNVIF	CTRDRIAITMLLRTVGMDLW	CQSADSMVNVIF_CTRDRIAITMLLRTVGMDLW	1
GTGCGAAAGGCCATCG-1_4	pig 81	KO	IGLV8-13*01 F	IGLJ2*01 F	IGHV1S2*01 F	IGHD2*01	IGHJ5*01 F	CTLYKSSANIF	CATGSGCINQYFGNLW	CTLYKSSANIF_CATGSGCINQYFGNLW	1
GTTAATGGTCATATTC-1_4	pig 81	KO	IGLV3-3*01 F	IGLJ2*01 F	IGHV1-4*02 F	IGHD1*01	IGHJ5*01 F	CQSADSIDNAIF	CARARVVVDIHAMDLW	CQSADSIDNAIF_CARARVVVDIHAMDLW	1
GTTAGCCAGCTAGATT-1_4	pig 81	KO	IGKV1-11*01 F, or IGKV1D-11*01 F	IGKJ2*01 F, or IGKJ2*02 F	IGHV1-4*01 F	IGHD1*02	IGHJ5*01 F	CGQHTSAPYGF	CATGSYDSDLW	CGQHTSAPYGF_CATGSYDSDLW	>= 3
GTTCAATAGCATCAAT-1_4	pig 81	KO	IGKV2-10*02 F	IGKJ2*01 F, or IGKJ2*02 F	IGHV1-15*01 F	IGHD2*01	IGHJ5*01 F	CFQALQSPYGF	CATGCYTGRSW	CFQALQSPYGF_CATGCYTGRSW	1
GTTCGCACAGCAGCCT-1_4	pig 81	KO	IGLV8-10*01 F	IGLJ2*01 F	IGHV1S2*01 F	IGHD1*02	IGHJ5*01 F	CTLYKSSVNAIF	CARGRLIWDLW	CTLYKSSVNAIF_CARGRLIWDLW	1
GTTGCGAGTCTTGGAG-1_4	pig 81	KO	IGLV8-21*02 P	IGLJ2*01 F	IGHV1S2*01 F	IGHD2*01	IGHJ5*01 F	CNLEKSGNNNIF	CARGYSGCYWSPGCPVDLW	CNLEKSGNNNIF_CARGYSGCYWSPGCPVDLW	1
AAACGCACAACAATCC-1_5	pig 82	KO	IGLV8-13*01 F	IGLJ2*01 F	IGHV1-4*01 F		IGHJ5*01 F	CALYKSSVNTIF	CATGLDHYYAMDLW	CALYKSSVNTIF_CATGLDHYYAMDLW	1
AAACGCACACATAACC-1_5	pig 82	KO	IGLV3-3*01 F, or IGLV3-3*02 F	IGLJ2*01 F	IGHV1-15*01 F	IGHD1*01	IGHJ5*01 F	CQSADSSDNVIF	ARRAMVLVNAMHLW	CQSADSSDNVIF_ARRAMVLVNAMHLW	1
AAATCTATCATGATGT-1_5	pig 82	KO	IGKV1-11*02 F	IGKJ2*01 F, or IGKJ2*02 F	IGHV1-4*01 F		IGHJ5*01 F	CQQYHSLPYGF	CQTGLHLW	CQQYHSLPYGF_CQTGLHLW	1
AACATAACAACTAAGG-1_5	pig 82	KO	IGLV8-13*01 F	IGLJ2*01 F	IGHV1-6*02 F	IGHD1*01	IGHJ5*01 F	CNLYKSTAKIF	CAMGFGYFYLRTMDLW	CNLYKSTAKIF_CAMGFGYFYLRTMDLW	1
AACCACTCAAACCTTA-1_5	pig 82	KO	IGKV1-11*02 F	IGKJ2*01 F, or IGKJ2*02 F	IGHV1S2*01 F	IGHD1*01	IGHJ5*02 ORF	CQQHNSAPYGF	CATGFGITMVLVAM	CQQHNSAPYGF_CATGFGITMVLVAM	1
AACTTGTAGATTAACC-1_5	pig 82	KO	IGLV3-3*01 F, or IGLV3-3*02 F	IGLJ2*01 F	IGHV1-4*02 F	IGHD1*01	IGHJ5*01 F	CQSADSSDNFIF	CGRCASCYNDWNYYAMDLW	CQSADSSDNFIF_CGRCASCYNDWNYYAMDLW	1
AAGCACCTCCGCAGCA-1_5	pig 82	KO	IGLV8-13*01 F	IGLJ2*01 F	IGHV1S2*01 F	IGHD1*01	IGHJ5*01 F	CALYKSTSNIF	CARGRVAISLLFEDLW	CALYKSTSNIF_CARGRVAISLLFEDLW	1
AAGCTGGAGGTGTCCG-1_5	pig 82	KO	IGLV8-13*01 F	IGLJ2*01 F	IGHV1-8*01 F	IGHD1*02	IGHJ5*01 F	CALFKSSDVAIF	CAGCYRYGATWERASTTLFDMDLW	CALFKSSDVAIF_CAGCYRYGATWERASTTLFDMDLW	1
AAGTACAAGCCTCGTC-1_5	pig 82	KO	IGLV3-3*02 F	IGLJ2*01 F	IGHV1-8*01 F	IGHD1*01	IGHJ5*01 F	CQSGDSSDNIIF	AGCTGYRYGGGCLRAYGMDLW	CQSGDSSDNIIF_AGCTGYRYGGGCLRAYGMDLW	1
AAGTCCGGTGTAAGTC-1_5	pig 82	KO	IGKV1-11*02 F	IGKJ2*01 F, or IGKJ2*02 F	IGHV1-8*01 F	IGHD1*01	IGHJ5*01 F	CLHYNSAPPAF	CEGMAKLLVDRAMDLW	CLHYNSAPPAF_CEGMAKLLVDRAMDLW	1
AAGTCTAGTGCAATGT-1_5	pig 82	KO	IGLV3-3*02 F	IGLJ2*01 F	IGHV1S2*01 F	IGHD1*02	IGHJ5*01 F	CQSADSSDNVIF	CVRGQNQNRYGASCYECLDLW	CQSADSSDNVIF_CVRGQNQNRYGASCYECLDLW	1
AAGTTGCGTCTGTGGA-1_5	pig 82	KO	IGKV2-13*01 F	IGKJ2*01 F, or IGKJ2*02 F	IGHV1-8*01 F	IGHD1*01	IGHJ5*01 F	CQQNKESLYGF	CAGCYSGGASCWGYGMRLW	CQQNKESLYGF_CAGCYSGGASCWGYGMRLW	1
AATCTATCACTGGGCT-1_5	pig 82	KO	IGKV2-10*02 F	IGKJ2*01 F, or IGKJ2*02 F	IGHV1-11*01 F	IGHD1*01	IGHJ5*01 F	CFQTLQSYGF	CARGRMDSYGASWGYAMDLW	CFQTLQSYGF_CARGRMDSYGASWGYAMDLW	1
AATTACTCACAGCAGG-1_5	pig 82	KO	IGLV8-13*01 F	IGLJ2*01 F	IGHV1-12*01 F	IGHD1*01	IGHJ5*01 F	CALYKSSGKNIF	CLKTYMVVLGSNSMDLW	CALYKSSGKNIF_CLKTYMVVLGSNSMDLW	1
ACAAGCGAGCGCTCGA-1_5	pig 82	KO	IGLV8-13*01 F	IGLJ2*01 F	IGHV1S5*01 F	IGHD2*01	IGHJ5*01 F	CTLYKSSGNVF	CARGRTAIALGFMDLW	CTLYKSSGNVF_CARGRTAIALGFMDLW	1
ACAATGGCAGGAATCA-1_5	pig 82	KO	IGKV1-11*02 F	IGKJ2*01 F, or IGKJ2*02 F	IGHV1-4*02 F	IGHD2*01	IGHJ5*01 F	CQQQHTAPYGF	CAGDSNSDPYCFGCSNFW	CQQQHTAPYGF_CAGDSNSDPYCFGCSNFW	>= 3
ACAGGGTCAGGTAACA-1_5	pig 82	KO	IGKV1-11*02 F	IGKJ2*01 F, or IGKJ2*02 F	IGHV1-4*01 F, or IGHV1-4*02 F	IGHD2*01	IGHJ5*01 F	CQQVNSAPFGF	CAKDHYSGCMDLW	CQQVNSAPFGF_CAKDHYSGCMDLW	1
ACATAAGAGGCGCATT-1_5	pig 82	KO	IGLV8-13*01 F	IGLJ2*01 F, or IGLJ2*02 F	IGHV1-15*01 F	IGHD2*01	IGHJ5*01 F	CLLYKSSANIF	CGNSGCYTNYGQSVVW	CLLYKSSANIF_CGNSGCYTNYGQSVVW	1
ACATGCTCACACAGAA-1_5	pig 82	KO	IGLV3-3*01 F, or IGLV3-3*02 F	IGLJ2*01 F	IGHV1-10*01 F, or IGHV1-4*01 F	IGHD1*01	IGHJ5*01 F	CQTADSSDNAIF	CTTGSRPIVLVAVSITWDLW	CQTADSSDNAIF_CTTGSRPIVLVAVSITWDLW	1
ACATGCTCAGTGTTCG-1_5	pig 82	KO	IGLV8-13*01 F	IGLJ3*01 F	IGHV1-15*01 F	IGHD2*01	IGHJ5*01 F	CALYKSSGNVPF	CATGGCYSDYCATGNCYSEYYAMNLW	CALYKSSGNVPF_CATGGCYSDYCATGNCYSEYYAMNLW	1
ACATGTGTCCTGGTCC-1_5	pig 82	KO	IGLV3-3*01 F, or IGLV3-3*02 F	IGLJ2*01 F	IGHV1-12*01 F, or IGHV1-6*01 F	IGHD2*01	IGHJ5*01 F	CQSTDSGDGAIF	CAKNRAVAIAAYYVMDLW	CQSTDSGDGAIF_CAKNRAVAIAAYYVMDLW	1
ACATTCCTCAGGTGTC-1_5	pig 82	KO	IGKV1-11*02 F	IGKJ2*01 F, or IGKJ2*02 F	IGHV1S2*01 F	IGHD1*01	IGHJ5*02 ORF	CQQHNSAPYGF	CSIGFGITMVPVAM	CQQHNSAPYGF_CSIGFGITMVPVAM	2
ACCCCTATCCGGGTAT-1_5	pig 82	KO	IGLV3-3*02 F	IGLJ2*01 F	IGHV1-8*01 F	IGHD1*02	IGHJ5*01 F	CQSSDSSDNAIF	CAGCGYIYGAYCYASDAMDLW	CQSSDSSDNAIF_CAGCGYIYGAYCYASDAMDLW	1
ACCCTAAAGCGTGCAT-1_5	pig 82	KO	IGLV8-13*01 F	IGLJ2*01 F	IGHV1S2*01 F	IGHD1*01	IGHJ5*01 F	CALYKDSANIF	CARERTAIAMVTMDLW	CALYKDSANIF_CARERTAIAMVTMDLW	2
ACCTCATTCCCTTTAA-1_5	pig 82	KO	IGLV8-13*01 F	IGLJ2*01 F	IGHV1S2*01 F	IGHD1*02	IGHJ5*01 F	CGLYKYSAKIF	CARDHISMALLAMFVW	CGLYKYSAKIF_CARDHISMALLAMFVW	2
ACGCTTCGTCTAACCC-1_5	pig 82	KO	IGKV1-11*02 F	IGKJ2*01 F, or IGKJ2*02 F	IGHV1S2*01 F	IGHD1*01	IGHJ5*02 ORF	CQQHNSAPYGF	CSIGFGITMVPVAM	CQQHNSAPYGF_CSIGFGITMVPVAM	2
ACGGTTATCAACTCTC-1_5	pig 82	KO	IGLV8-13*01 F	IGLJ2*01 F	IGHV1S2*01 F	IGHD1*02	IGHJ5*01 F	CGLYKYSAKIF	CARDHISMALLAMFVW	CGLYKYSAKIF_CARDHISMALLAMFVW	2
ACTCATCTCGGACACT-1_5	pig 82	KO	IGLV3-3*02 F	IGLJ2*01 F	IGHV1-4*01 F	IGHD1*01	IGHJ5*01 F	CQSVDSSDNALIF	CAASATKLW	CQSVDSSDNALIF_CAASATKLW	1
ACTTCTGGTGCGTATG-1_5	pig 82	KO	IGKV1-11*02 F	IGKJ2*01 F, or IGKJ2*02 F	IGHV1-6*01 F	IGHD2*01	IGHJ5*01 F	CQHHYSAPYGF	CAIAVAMAVTGTPDAMNLW	CQHHYSAPYGF_CAIAVAMAVTGTPDAMNLW	1
AGACTCGGTATACCCC-1_5	pig 82	KO	IGKV2-8*01 F	IGKJ2*01 F, or IGKJ2*02 F	IGHV1-6*01 F	IGHD1*02	IGHJ5*01 F	CQQHKESPRF	CATGSYAYGASCYDDWRRCMDLW	CQQHKESPRF_CATGSYAYGASCYDDWRRCMDLW	1
AGCCCTCTCGCGAAAG-1_5	pig 82	KO	IGLV3-3*02 F	IGLJ2*01 F	IGHV1S2*01 F	IGHD1*01	IGHJ5*01 F	CQSAVSSEVVF	CARICVYGASCGWLYHDIMDLW	CQSAVSSEVVF_CARICVYGASCGWLYHDIMDLW	1
AGCGTTGGTATCGTGG-1_5	pig 82	KO	IGLV3-3*02 F	IGLJ2*01 F	IGHV1-8*01 F	IGHD1*02	IGHJ5*01 F	CQSADRTDIIF	CAGGNCYTYGVSCYDESMDLW	CQSADRTDIIF_CAGGNCYTYGVSCYDESMDLW	1
AGGAGTTAGGTAATGA-1_5	pig 82	KO	IGLV3-3*02 F	IGLJ2*01 F	IGHV1-8*01 F	IGHD1*02	IGHJ5*01 F	CQSADSSDNASIF	CAGSDCYRYGPSCYETMDLW	CQSADSSDNASIF_CAGSDCYRYGPSCYETMDLW	>= 3
AGGCTCAGTAAGTTGC-1_5	pig 82	KO	IGLV3-3*01 F, or IGLV3-3*02 F	IGLJ2*01 F	IGHV1-4*01 F	IGHD1*02	IGHJ5*01 F	CHSADNSDRSIF	CATGGTWPYYEMNLW	CHSADNSDRSIF_CATGGTWPYYEMNLW	1
AGGGGTCAGATACGAA-1_5	pig 82	KO	IGKV2-13*01 F	IGKJ2*01 F, or IGKJ2*02 F	IGHV1-4*02 F	IGHD2*01	IGHJ5*01 F	CQQNKESLYGF	CARGGIAVDIAVTTEPMDLW	CQQNKESLYGF_CARGGIAVDIAVTTEPMDLW	1
AGTAAACCACAGCGGA-1_5	pig 82	KO	IGKV2-10*02 F	IGKJ2*01 F, or IGKJ2*02 F	IGHV1-15*01 F	IGHD2*01	IGHJ5*01 F	CFQLLQSPYGF	CARYSGLGLW	CFQLLQSPYGF_CARYSGLGLW	1
AGTGGGCAGAGTTTCG-1_5	pig 82	KO	IGKV2-13*01 F	IGKJ2*01 F, or IGKJ2*02 F	IGHV1-11*01 F	IGHD1*01	IGHJ5*01 F	CQQFKESPYGF	CARGICYTYGTSCLSLVDLW	CQQFKESPYGF_CARGICYTYGTSCLSLVDLW	1
AGTTGCGGTCATAGGT-1_5	pig 82	KO	IGLV3-3*01 F, or IGLV3-3*02 F	IGLJ2*01 F	IGHV1S2*01 F	IGHD1*02	IGHJ5*01 F	CQSGDRRDNGF	CARGRVVLVTTTNKYYGMDLW	CQSGDRRDNGF_CARGRVVLVTTTNKYYGMDLW	1
ATAACGTTCGCTTAAG-1_5	pig 82	KO	IGKV1-11*01 F, or IGKV1D-11*01 F	IGKJ2*01 F, or IGKJ2*02 F	IGHV1-10*01 F, or IGHV1-4*01 F	IGHD1*01	IGHJ5*01 F	CQQHDSAPYGF	CATGYGATFHYSAMPLW	CQQHDSAPYGF_CATGYGATFHYSAMPLW	1
ATACAACTCAGTCAAT-1_5	pig 82	KO	IGLV8-13*01 F	IGLJ2*01 F	IGHV1-4*01 F	IGHD1*01	IGHJ5*01 F	CSLYKSTTNIF	CATGRCYSSGAYCRYYYDMDLW	CSLYKSTTNIF_CATGRCYSSGAYCRYYYDMDLW	1
ATAGCGACAGTTAACC-1_5	pig 82	KO	IGLV8-13*01 F	IGLJ2*01 F	IGHV1S5*01 F	IGHD2*01	IGHJ5*01 F	CTLYKSSGNVF	CARGRTAITIGFMDLW	CTLYKSSGNVF_CARGRTAITIGFMDLW	1
ATCACCCGTCCTGTCG-1_5	pig 82	KO	IGKV2-8*02 F	IGKJ2*01 F	IGHV1-4*02 F	IGHD1*01	IGHJ5*01 F	CQQNKESPYGF	CARWNMLVAGLW	CQQNKESPYGF_CARWNMLVAGLW	1
ATCATTGCACAACTTA-1_5	pig 82	KO	IGLV3-3*02 F	IGLJ3*01 F	IGHV1-8*01 F	IGHD2*01	IGHJ5*01 F	CQSADSSDNAVPF	CAGCGYSGCYSGSGAMDLW	CQSADSSDNAVPF_CAGCGYSGCYSGSGAMDLW	1
ATGAAGGGTCTGACTC-1_5	pig 82	KO	IGLV3-3*02 F	IGLJ2*01 F	IGHV1-8*01 F	IGHD1*02	IGHJ5*01 F	CQSADSSDNASIF	CAGSDCYRYGPSCYETMDLW	CQSADSSDNASIF_CAGSDCYRYGPSCYETMDLW	>= 3
ATGCGATGTATAATCG-1_5	pig 82	KO	IGLV8-13*01 F	IGLJ3*01 F	IGHV1S7*01 P, or IGHV1S8*01 P	IGHD2*01	IGHJ5*01 F	CALEKSTFNPF	CATGLSGCYSGPVYYPMDLW	CALEKSTFNPF_CATGLSGCYSGPVYYPMDLW	1
ATGGGCCGTCTTAATC-1_5	pig 82	KO	IGKV2-10*01 F	IGKJ2*01 F, or IGKJ2*02 F	IGHV1-4*02 F	IGHD1*02	IGHJ5*01 F	CQQIIHSPYGF	CARDNCYSYGASCYDDDYAGDLW	CQQIIHSPYGF_CARDNCYSYGASCYDDDYAGDLW	1
ATGGGCTTCCTCATTA-1_5	pig 82	KO	IGLV3-3*01 F, or IGLV3-3*02 F	IGLJ2*01 F	IGHV1-4*01 F	IGHD1*02	IGHJ5*01 F	CQSADSSDNAIF	CAACYSYGSSCYVYYAMDVW	CQSADSSDNAIF_CAACYSYGSSCYVYYAMDVW	1
ATGGTGGAGCCGTATA-1_5	pig 82	KO	IGLV3-3*02 F	IGLJ2*01 F	IGHV1S2*01 F	IGHD1*01	IGHJ5*01 F	CQSSDGSDVNIF	AGTYAYRGTWWDLW	CQSSDGSDVNIF_AGTYAYRGTWWDLW	1
ATTACGTAGCTCGAGT-1_5	pig 82	KO	IGLV3-3*01 F, or IGLV3-3*02 F	IGLJ2*01 F	IGHV1-11*01 F	IGHD1*01	IGHJ5*01 F	CQSGDSSDPASIF	CARRYTWLYYAMDVW	CQSGDSSDPASIF_CARRYTWLYYAMDVW	1
CACCACGAGAGACGCA-1_5	pig 82	KO	IGLV3-3*01 F, or IGLV3-3*02 F	IGLJ2*01 F	IGHV1-4*01 F	IGHD2*01	IGHJ5*01 F	CQSADSSDNASFIF	CASPAVGTYYYALDLW	CQSADSSDNASFIF_CASPAVGTYYYALDLW	1
CACCATAAGAGTTAGA-1_5	pig 82	KO	IGLV3-3*01 F, or IGLV3-3*02 F	IGLJ2*01 F	IGHV1S2*01 F	IGHD2*01	IGHJ5*01 F	CQSVDSSDNAIF	CARGMDYSGCYRDEFGCYYTMDLW	CQSVDSSDNAIF_CARGMDYSGCYRDEFGCYYTMDLW	1
CACCCGCGTCGTTAGG-1_5	pig 82	KO	IGLV3-3*01 F, or IGLV3-3*02 F	IGLJ2*01 F	IGHV1-4*02 F	IGHD3*01	IGHJ5*01 F	CHSADSSDNVSIF	CARDYNDVLSDPETMDLW	CHSADSSDNVSIF_CARDYNDVLSDPETMDLW	1
CACCTCCAGGGAAACT-1_5	pig 82	KO	IGKV1-11*02 F	IGKJ2*01 F, or IGKJ2*02 F	IGHV1-4*02 F	IGHD2*01	IGHJ5*01 F	CQQQHTAPYGF	CAGDSNSDPYCFGCSNFW	CQQQHTAPYGF_CAGDSNSDPYCFGCSNFW	>= 3
CACTCCCAGCAGCTGT-1_5	pig 82	KO	IGLV8-13*01 F	IGLJ2*01 F, or IGLJ3*01 F	IGHV1-4*02 F	IGHD2*01	IGHJ5*01 F	CALYKSSGNTF	CARGRTAIALGFMDLW	CALYKSSGNTF_CARGRTAIALGFMDLW	1
CAGCCCTTCCAATCGA-1_5	pig 82	KO	IGLV3-4*02 F	IGLJ2*01 F	IGHV1-15*01 F	IGHD1*01	IGHJ5*01 F	CQSFDDSYIF	CAGCQYKYGASCYFGSSDYAMDLW	CQSFDDSYIF_CAGCQYKYGASCYFGSSDYAMDLW	2
CAGGCGTGTCCGTTTA-1_5	pig 82	KO	IGLV3-4*02 F	IGLJ3*01 F	IGHV1-4*02 F	IGHD1*01	IGHJ5*01 F	CQSADSSDNAPF	CARSYQNVLQCYSYGASCFGGVDLW	CQSADSSDNAPF_CARSYQNVLQCYSYGASCFGGVDLW	1
CAGTAGGAGCGCCACA-1_5	pig 82	KO	IGLV3-3*02 F	IGLJ2*01 F	IGHV1-8*01 F	IGHD2*01	IGHJ5*01 F	CQSADSSDNVIF	CALSIAVAIAVYEDYAMDLW	CQSADSSDNVIF_CALSIAVAIAVYEDYAMDLW	1
CAGTTCCGTATGGCCA-1_5	pig 82	KO	IGLV3-3*02 F	IGLJ2*01 F	IGHV1-12*01 F	IGHD1*01	IGHJ5*01 F	CQSADFELIF	CAIGKNNCYSGGVSCYKNMDLW	CQSADFELIF_CAIGKNNCYSGGVSCYKNMDLW	1
CATACATAGCATTGCA-1_5	pig 82	KO	IGLV3-3*02 F	IGLJ2*01 F	IGHV1-6*02 F	IGHD1*02	IGHJ5*01 F	CQSADRSEIVFIF	CATGQCRYRYGATCYDLGLDVW	CQSADRSEIVFIF_CATGQCRYRYGATCYDLGLDVW	1
CCACGTTGTATGCCGA-1_5	pig 82	KO	IGLV3-3*01 F, or IGLV3-3*02 F	IGLJ3*01 F	IGHV1-4*01 F	IGHD1*01	IGHJ5*01 F	CQSADSSDNAPF	CATGLCYTYGASCSEYTMDLW	CQSADSSDNAPF_CATGLCYTYGASCSEYTMDLW	1
CCAGCCTTCGTCATCT-1_5	pig 82	KO	IGLV3-3*02 F	IGLJ2*01 F	IGHV1-8*01 F	IGHD1*01	IGHJ5*01 F	CQSRDSSDLVNIF	CAGLCWRYGASCYTIGTNAMDLW	CQSRDSSDLVNIF_CAGLCWRYGASCYTIGTNAMDLW	1
CCATCGCTCATACCTC-1_5	pig 82	KO	IGKV1-11*02 F	IGKJ2*01 F, or IGKJ2*02 F	IGHV1-2*01 F	IGHD1*01	IGHJ5*01 F	CQQDNSAPYGF	CARGRWYLGYYYAMDLW	CQQDNSAPYGF_CARGRWYLGYYYAMDLW	1
CCATTCAGTAACATTG-1_5	pig 82	KO	IGLV8-19*02 F	IGLJ2*01 F	IGHV1S2*01 F	IGHD2*01	IGHJ5*01 F	CALYKSSANIF	CATGRGCYNPNAMDLW	CALYKSSANIF_CATGRGCYNPNAMDLW	1
CCCTAGACAGTGTCGC-1_5	pig 82	KO	IGLV8-13*01 F	IGLJ2*01 F	IGHV1-8*01 F	IGHD1*01	IGHJ5*01 F	CSLYKSSANVF	CAGCYTFGCSYYHTYMNLW	CSLYKSSANVF_CAGCYTFGCSYYHTYMNLW	1
CCCTTGGGTAGCTTCC-1_5	pig 82	KO	IGKV2-8*01 F	IGKJ2*01 F, or IGKJ2*02 F	IGHV1S7*01 P, or IGHV1S8*01 P	IGHD2*01	IGHJ5*01 F	CQQHKESPHGF	CTRSVAVAIAAGINYYVINLW	CQQHKESPHGF_CTRSVAVAIAAGINYYVINLW	1
CCGTCTGGTGGGTGAG-1_5	pig 82	KO	IGLV8-13*01 F	IGLJ2*01 F	IGHV1-8*01 F	IGHD1*02	IGHJ5*01 F	CALYKSSTHIF	CAGRYSYGASWYEPAKYPIDLW	CALYKSSTHIF_CAGRYSYGASWYEPAKYPIDLW	1
CCGTGTCTCATCGACA-1_5	pig 82	KO	IGLV8-10*01 F	IGLJ2*01 F	IGHV1-15*01 F, or IGHV1S2*01 F	IGHD2*01	IGHJ5*01 F	CCLFKSSGNGLF	CSRGLRSGVAIAVTALHLW	CCLFKSSGNGLF_CSRGLRSGVAIAVTALHLW	1
CCTCGAACACAATTAT-1_5	pig 82	KO	IGLV3-3*02 F	IGLJ2*01 F	IGHV1-8*01 F	IGHD1*02	IGHJ5*01 F	CQSADSSDNASIF	CAGSDCYRYGPSCYETMDLW	CQSADSSDNASIF_CAGSDCYRYGPSCYETMDLW	>= 3
CCTGGTGAGACAATTC-1_5	pig 82	KO	IGKV2-6*01 F	IGKJ2*01 F, or IGKJ2*02 F	IGHV1-6*01 F, or IGHV1-6*02 F	IGHD2*01	IGHJ5*01 F	CQQNKESLYGF	CAILAEAIAVKPSTITYMDLW	CQQNKESLYGF_CAILAEAIAVKPSTITYMDLW	1
CGCCATTGTGGTTCGA-1_5	pig 82	KO	IGLV3-3*02 F	IGLJ2*01 F	IGHV1-8*01 F	IGHD1*02	IGHJ5*01 F	CQSADSSDNASIF	CAGSDCYRYGPSCYETMDLW	CQSADSSDNASIF_CAGSDCYRYGPSCYETMDLW	>= 3
CGCTGTGAGACCCACG-1_5	pig 82	KO	IGKV2-10*02 F	IGKJ2*01 F	IGHV1S5*01 F	IGHD2*01	IGHJ5*01 F	CFQALQSPFGF	CATGDSGCYRNLYYYPMDLW	CFQALQSPFGF_CATGDSGCYRNLYYYPMDLW	1
CGGAAACCACATGAAG-1_5	pig 82	KO	IGLV8-13*01 F	IGLJ2*01 F	IGHV1-6*01 F	IGHD2*01	IGHJ5*01 F	CALYKSSANIF	CAREVIAVARNFMYLW	CALYKSSANIF_CAREVIAVARNFMYLW	1
CGGAATGAGAAACGCG-1_5	pig 82	KO	IGKV1-11*02 F	IGKJ2*01 F, or IGKJ2*02 F	IGHV1-4*01 F	IGHD1*02	IGHJ5*01 F	CQQHSSTPYDF	CATCASYSTYCYDDDVMDLW	CQQHSSTPYDF_CATCASYSTYCYDDDVMDLW	1
CGGATAGAGAAGTACA-1_5	pig 82	KO	IGLV3-3*02 F	IGLJ2*01 F	IGHV1-4*01 F	IGHD1*02	IGHJ5*01 F	CQSADFSDNASIF	CATGCYSYGASCYGSDAMDLW	CQSADFSDNASIF_CATGCYSYGASCYGSDAMDLW	1
CGGCCTAAGCTAATAC-1_5	pig 82	KO	IGKV1-11*02 F	IGKJ2*01 F, or IGKJ2*02 F	IGHV1-10*01 F, or IGHV1-4*01 F		IGHJ5*01 F	CFQHSSAPFGF	CASVHMDLW	CFQHSSAPFGF_CASVHMDLW	1
CGGCTTCTCACTGACA-1_5	pig 82	KO	IGLV8-13*01 F	IGLJ2*01 F	IGHV1-8*01 F	IGHD1*02	IGHJ5*01 F	CVLYKSSANIF	CAGCRWSYGASCYDEMDLW	CVLYKSSANIF_CAGCRWSYGASCYDEMDLW	1
CGTACAGGTCAGTTGG-1_5	pig 82	KO	IGKV2-6*01 F	IGKJ2*01 F, or IGKJ2*02 F	IGHV1S2*01 F	IGHD2*01	IGHJ5*01 F	CQQNKESLLYTF	CAIAHIVAVAIAADMDLW	CQQNKESLLYTF_CAIAHIVAVAIAADMDLW	1
CTAACCGCACACCTCT-1_5	pig 82	KO	IGKV2-13*01 F	IGKJ2*01 F, or IGKJ2*02 F	IGHV1-8*01 F	IGHD2*01	IGHJ5*01 F	CQQNKESLYGF	CAGRIVGLPISRTRAQRIHYAMDLW	CQQNKESLYGF_CAGRIVGLPISRTRAQRIHYAMDLW	1
CTACTACTCCAAGCTA-1_5	pig 82	KO	IGLV3-3*02 F	IGLJ2*01 F	IGHV1-15*01 F	IGHD2*01	IGHJ5*01 F	CQSADRSDNVF	CAIAGGYTDCYSGYSSANLW	CQSADRSDNVF_CAIAGGYTDCYSGYSSANLW	1
CTACTATGTAGTCTCC-1_5	pig 82	KO	IGKV1-11*02 F	IGKJ2*01 F, or IGKJ2*02 F	IGHV1S2*01 F	IGHD1*01	IGHJ5*02 ORF	CQQHNSAPYGF	CSTGFGITMVPVAM	CQQHNSAPYGF_CSTGFGITMVPVAM	1
CTACTTATCCTCGAAA-1_5	pig 82	KO	IGLV8-13*01 F	IGLJ3*01 F	IGHV1-11*01 F	IGHD1*01	IGHJ5*01 F	CALYKRRGNVPF	CARGHGVLVHSNYAMDLW	CALYKRRGNVPF_CARGHGVLVHSNYAMDLW	1
CTACTTTCACTAGGAA-1_5	pig 82	KO	IGLV3-4*02 F	IGLJ2*01 F	IGHV1-15*01 F	IGHD1*01	IGHJ5*01 F	CQSFDDSYIF	CAGCQYKYGASCYFGSSDYAMDLW	CQSFDDSYIF_CAGCQYKYGASCYFGSSDYAMDLW	2
CTAGTGGGTAGGCTTG-1_5	pig 82	KO	IGLV8-16*01 P	IGLJ2*01 F	IGHV1-4*02 F	IGHD1*01	IGHJ5*01 F	CGLYKGSGTYTYIF	CARDWRPGSNSCDLW	CGLYKGSGTYTYIF_CARDWRPGSNSCDLW	1
CTATGTGAGATATACC-1_5	pig 82	KO	IGLV3-3*02 F	IGLJ2*01 F	IGHV1-8*01 F	IGHD1*02	IGHJ5*01 F	CQSADSSDNASIF	CAGSDCYRYGPSCYETMDLW	CQSADSSDNASIF_CAGSDCYRYGPSCYETMDLW	>= 3
CTATTGTGTATGGGTT-1_5	pig 82	KO	IGKV1-11*02 F	IGKJ2*01 F, or IGKJ2*02 F	IGHV1-14*01 F	IGHD1*01	IGHJ5*01 F	CQQHNSAPYGF	CAKKKICYSIGASCFTSYYYGMDLW	CQQHNSAPYGF_CAKKKICYSIGASCFTSYYYGMDLW	1
CTCTCGGGTCCATGCT-1_5	pig 82	KO	IGLV3-3*02 F	IGLJ2*01 F	IGHV1-8*01 F	IGHD1*02	IGHJ5*01 F	CQSADSSDNASIF	CAGSDCYRYGPSCYETMDLW	CQSADSSDNASIF_CAGSDCYRYGPSCYETMDLW	>= 3
GCAATATTCAGGCACT-1_5	pig 82	KO	IGKV2-10*02 F	IGKJ2*01 F, or IGKJ2*02 F	IGHV1-4*01 F, or IGHV1-4*02 F	IGHD1*02	IGHJ5*01 F	CFQALQSPPYSF	CAKDCYSYGATCVDDLETRETQGVFAMDLW	CFQALQSPPYSF_CAKDCYSYGATCVDDLETRETQGVFAMDLW	1
GCAGTAACAATCAGGA-1_5	pig 82	KO	IGLV8-10*01 F, or IGLV8-13*01 F	IGLJ2*01 F	IGHV1-4*01 F	IGHD3*01	IGHJ5*01 F	CLIYKSTTNDF	CATGWPGGENGIDLW	CLIYKSTTNDF_CATGWPGGENGIDLW	1
GCAGTACTCAAGTCCA-1_5	pig 82	KO	IGKV1-11*02 F	IGKJ2*01 F, or IGKJ2*02 F	IGHV1S5*01 F	IGHD3*01	IGHJ5*01 F	CQHHNSAPYAF	CARSFTIPFLGDLW	CQHHNSAPYAF_CARSFTIPFLGDLW	1
GCATAATTCGGGTTCG-1_5	pig 82	KO	IGLV8-19*02 F	IGLJ2*01 F	IGHV1-15*01 F, or IGHV1S2*01 F	IGHD4*01	IGHJ5*01 F	CALYKSSGNRFF	CTTGLGYYYTMNLW	CALYKSSGNRFF_CTTGLGYYYTMNLW	1
GCCCAATAGAGCGGTA-1_5	pig 82	KO	IGLV3-3*02 F	IGLJ2*01 F	IGHV1S5*01 F	IGHD1*02	IGHJ5*01 F	CQSADSSDNAIIF	CATGYGASCYGDYPMDLW	CQSADSSDNAIIF_CATGYGASCYGDYPMDLW	1
GCCTCGCGTACTTCTG-1_5	pig 82	KO	IGLV3-3*02 F	IGLJ2*01 F	IGHV1-4*01 F, or IGHV1-4*02 F	IGHD1*02	IGHJ5*01 F	CQSADGSDNAIF	CAKNCYSYTAVCYDDEAEDGMDLW	CQSADGSDNAIF_CAKNCYSYTAVCYDDEAEDGMDLW	1
GCGAGTAAGGTATGGG-1_5	pig 82	KO	IGKV1-11*02 F	IGKJ2*01 F, or IGKJ2*02 F	IGHV1-14*01 F, or IGHV1S2*01 F	IGHD1*01	IGHJ5*01 F	CQQYNSAPYAF	CARVCYKSGASCWDAMDLW	CQQYNSAPYAF_CARVCYKSGASCWDAMDLW	1
GCGTATTCAGTCAACT-1_5	pig 82	KO	IGKV2-6*01 F	IGKJ2*01 F, or IGKJ2*02 F	IGHV1-4*02 F	IGHD3*01	IGHJ5*02 ORF	CQQNKESLPYGV	CVRGWGASRSW	CQQNKESLPYGV_CVRGWGASRSW	1
GCTACCTGTCCTATGC-1_5	pig 82	KO	IGKV2-8*02 F	IGKJ2*01 F, or IGKJ2*02 F	IGHV1-4*02 F	IGHD1*01	IGHJ5*01 F	CQQNKESYGF	CARGRFLFMIKAMDLW	CQQNKESYGF_CARGRFLFMIKAMDLW	1
GCTACTTTCATTATCT-1_5	pig 82	KO	IGLV3-3*01 F, or IGLV3-3*02 F	IGLJ2*01 F	IGHV1-12*01 F	IGHD1*02	IGHJ5*01 F	CQSADNSYNTVF	CAIGRGSWDTYRYYVMTLW	CQSADNSYNTVF_CAIGRGSWDTYRYYVMTLW	1
GCTCTATTCCGTACTT-1_5	pig 82	KO	IGKV1-11*02 F	IGKJ2*01 F, or IGKJ2*02 F	IGHV1S5*01 F	IGHD1*02	IGHJ5*01 F	CQQHNSAPYGF	CARYDYLW	CQQHNSAPYGF_CARYDYLW	1
GCTCTATTCCGTCGCT-1_5	pig 82	KO	IGLV3-3*02 F	IGLJ3*01 F	IGHV1-8*01 F	IGHD1*01	IGHJ5*01 F	CQSFDSTDNTPF	CAGCRYENGASCHLMYLW	CQSFDSTDNTPF_CAGCRYENGASCHLMYLW	1
GGAATATCACATTGGT-1_5	pig 82	KO	IGLV3-3*01 F, or IGLV3-3*02 F	IGLJ2*01 F	IGHV1S2*01 F	IGHD2*01	IGHJ5*01 F	CQSADSSDKNIF	CARGRSRLNSAYYYAMDLW	CQSADSSDKNIF_CARGRSRLNSAYYYAMDLW	1
GGACACAAGCAACATT-1_5	pig 82	KO	IGLV8-19*02 F	IGLJ2*01 F	IGHV1S2*01 F	IGHD1*01	IGHJ5*01 F	CALYKSSTNIF	CARGYNDGGSCYFRLSCGMDLW	CALYKSSTNIF_CARGYNDGGSCYFRLSCGMDLW	1
GGAGCGAGTGCATCAG-1_5	pig 82	KO	IGLV8-13*01 F	IGLJ3*01 F	IGHV1-4*02 F	IGHD1*01	IGHJ5*01 F	CALYKSSATSF	CARGRDCYTYGVGCYSRMDLW	CALYKSSATSF_CARGRDCYTYGVGCYSRMDLW	1
GGATGGTCAATTCTAG-1_5	pig 82	KO	IGLV8-13*01 F	IGLJ3*01 F	IGHV1-4*01 F	IGHD1*01	IGHJ5*01 F	CALYKSSDNVPF	CATRSYGASLGIDLW	CALYKSSDNVPF_CATRSYGASLGIDLW	1
GGCATGCGTAGGGAGT-1_5	pig 82	KO	IGLV8-10*01 F	IGLJ2*01 F	IGHV1-10*01 F, or IGHV1-4*01 F or IGHV1-4*02 F	IGHD2*01	IGHJ5*01 F	CTLYKSSGNVIF	CAPEAVASAITYAMGLW	CTLYKSSGNVIF_CAPEAVASAITYAMGLW	1
GGGCTCATCGGGGTAA-1_5	pig 82	KO	IGLV3-3*01 F, or IGLV3-3*02 F	IGLJ2*01 F	IGHV1-11*01 F	IGHD2*01	IGHJ5*01 F	CQSADSSDNAIF	CARTIAVAIADTLASGDYYYAMDLW	CQSADSSDNAIF_CARTIAVAIADTLASGDYYYAMDLW	1
GGTTAGACAACGCGAG-1_5	pig 82	KO	IGKV1-11*02 F	IGKJ2*01 F	IGHV1-15*01 F	IGHD1*01	IGHJ5*01 F	CQQYNSAPYGF	ARGLCPSCYTMNVW	CQQYNSAPYGF_ARGLCPSCYTMNVW	1
GGTTATGTCGTATCGA-1_5	pig 82	KO	IGKV2-10*02 F	IGKJ2*01 F, or IGKJ2*02 F	IGHV1S2*01 F	IGHD2*01	IGHJ5*01 F	CFQALQSPYGF	CARWGRSGCYSGYGAGTRTIRSGCMDLW	CFQALQSPYGF_CARWGRSGCYSGYGAGTRTIRSGCMDLW	1
GGTTGTATCAGGTAAA-1_5	pig 82	KO	IGLV3-3*02 F	IGLJ2*01 F	IGHV1-8*01 F	IGHD1*02	IGHJ5*01 F	CQSADSSDNASIF	CAGSDCYRYGPSCYETMDLW	CQSADSSDNASIF_CAGSDCYRYGPSCYETMDLW	>= 3
GTAGCGCGTGGATTGT-1_5	pig 82	KO	IGKV1-11*01 F, or IGKV1-11*02 F or IGKV1D-11*01 F	IGKJ2*01 F, or IGKJ2*02 F	IGHV1-15*01 F	IGHD2*01	IGHJ5*01 F	CQQHNSAPLGF	CATGVGVGCVSVYDLW	CQQHNSAPLGF_CATGVGVGCVSVYDLW	1
GTAGGATAGACTGCAC-1_5	pig 82	KO	IGKV1-11*02 F	IGKJ2*01 F, or IGKJ2*02 F	IGHV1-4*01 F	IGHD4*01	IGHJ5*01 F	CQQYTSAPYGF	CKTGRGDLW	CQQYTSAPYGF_CKTGRGDLW	1
GTATTATCAAGTTTCA-1_5	pig 82	KO	IGKV1-11*02 F	IGKJ2*01 F, or IGKJ2*02 F	IGHV1-4*01 F, or IGHV1-4*02 F	IGHD1*01	IGHJ5*01 F	CQQHDAAPYGF	CAGRTNCYSSPASCPMGLW	CQQHDAAPYGF_CAGRTNCYSSPASCPMGLW	1
GTCCTCCAGCCAGCAT-1_5	pig 82	KO	IGLV3-3*02 F	IGLJ2*01 F	IGHV1-10*01 F, or IGHV1-4*01 F or IGHV1-4*02 F	IGHD3*01	IGHJ5*01 F	CHSNDRSKNAIF	CAVTSRVAEYYYWYAMDLW	CHSNDRSKNAIF_CAVTSRVAEYYYWYAMDLW	1
GTCGCTTGTCCTGTAC-1_5	pig 82	KO	IGLV3-3*01 F, or IGLV3-3*02 F	IGLJ2*01 F	IGHV1-15*01 F	IGHD2*01	IGHJ5*01 F	CQSTDSSDNAIF	ARGGLLGLNYYYAMDLW	CQSTDSSDNAIF_ARGGLLGLNYYYAMDLW	1
GTCTATACAAACTCCG-1_5	pig 82	KO	IGLV3-3*02 F	IGLJ2*01 F	IGHV1-8*01 F	IGHD1*02	IGHJ5*01 F	CQSADSSDNASIF	CAGSDCYRYGPSCYETMDLW	CQSADSSDNASIF_CAGSDCYRYGPSCYETMDLW	>= 3
GTGAAATCAGTTGGAA-1_5	pig 82	KO	IGLV8-13*01 F	IGLJ2*01 F	IGHV1-10*01 F	IGHD2*01	IGHJ3*01 F	CALYRSSANIF	CGRLDHTDCYIGYCW	CALYRSSANIF_CGRLDHTDCYIGYCW	1
GTGAACCTCACCTACT-1_5	pig 82	KO	IGLV8-13*01 F	IGLJ2*01 F	IGHV1-8*01 F	IGHD2*01	IGHJ5*01 F	CTLYKSSANIF	CAGCDWSGCYGGYSAMDLW	CTLYKSSANIF_CAGCDWSGCYGGYSAMDLW	1
GTGAACCTCGTTGACA-1_5	pig 82	KO	IGLV8-13*01 F	IGLJ2*01 F	IGHV1S2*01 F	IGHD1*01	IGHJ5*01 F	CALYKDSANIF	CARERTAIAMVTMDLW	CALYKDSANIF_CARERTAIAMVTMDLW	2
GTGCCCAAGAAGCTAA-1_5	pig 82	KO	IGKV1-11*02 F	IGKJ2*01 F, or IGKJ2*02 F	IGHV1-4*02 F	IGHD2*01	IGHJ5*01 F	CQQQHTAPYGF	CAGDSNSDPYCFGCSNFW	CQQQHTAPYGF_CAGDSNSDPYCFGCSNFW	>= 3
GTGTATTAGCATTCGA-1_5	pig 82	KO	IGKV1-11*02 F	IGKJ2*01 F, or IGKJ2*02 F	IGHV1-4*02 F	IGHD2*01	IGHJ5*01 F	CQQHKRAPYGF	CVRYWDYNFLPVDLW	CQQHKRAPYGF_CVRYWDYNFLPVDLW	1
GTTACTTGTGCATCAG-1_5	pig 82	KO	IGKV1-11*02 F	IGKJ2*01 F, or IGKJ2*02 F	IGHV1-12*01 F	IGHD2*01	IGHJ5*01 F	CQQHNSAPYGF	CAIGYSGDRPFLFYPVHLW	CQQHNSAPYGF_CAIGYSGDRPFLFYPVHLW	1
GTTAGAGCAAGAGATT-1_5	pig 82	KO	IGLV3-3*02 F	IGLJ2*01 F	IGHV1S2*01 F	IGHD1*02	IGHJ5*01 F	CQSADSTDIIF	CARGRCPTYGVSCYADSMDLW	CQSADSTDIIF_CARGRCPTYGVSCYADSMDLW	1
GTTGCCCTCCAACGTA-1_5	pig 82	KO	IGLV8-13*01 F	IGLJ2*01 F	IGHV1-10*01 F	IGHD3*01	IGHJ5*01 F	CALYKSSANIIF	CAKGWGVWVSSDINLGAMDLW	CALYKSSANIIF_CAKGWGVWVSSDINLGAMDLW	1
GTTGTCCGTCCGACAA-1_5	pig 82	KO	IGLV3-3*02 F	IGLJ2*01 F	IGHV1-8*01 F	IGHD1*01	IGHJ5*01 F	CQSTDSSDNAIF	VGCLGHRYGGSCTPAMDLW	CQSTDSSDNAIF_VGCLGHRYGGSCTPAMDLW	1
GTTGTGCAGCTTCTAC-1_5	pig 82	KO	IGLV8-13*01 F	IGLJ2*01 F	IGHV1S2*01 F	IGHD1*01	IGHJ5*01 F	CALYKSSANIF	ARGRIAISMLLLDLW	CALYKSSANIF_ARGRIAISMLLLDLW	1
AAACCCATCATGAATC-1_6	pig 86	KO	IGLV8-19*02 F	IGLJ2*01 F	IGHV1S2*01 F	IGHD1*01	IGHJ5*01 F	CALGKNIF	CARGYSWYPYGASRYNGMDLW	CALGKNIF_CARGYSWYPYGASRYNGMDLW	>= 3
AAACTAACAAATCTAT-1_6	pig 86	KO	IGLV8-13*01 F	IGLJ3*01 F	IGHV1-4*01 F	IGHD4*01	IGHJ5*01 F	CALYKSSANVPF	CATGLDHYYAMDLW	CALYKSSANVPF_CATGLDHYYAMDLW	>= 3
AAAGGAACACAAATCC-1_6	pig 86	KO	IGKV1-11*02 F	IGKJ2*01 F, or IGKJ2*02 F	IGHV1S2*01 F	IGHD1*01	IGHJ5*01 F	CLHDRSAPYGF	CARHDLWPKHAMDLW	CLHDRSAPYGF_CARHDLWPKHAMDLW	>= 3
AAAGGGTTCCCACAGG-1_6	pig 86	KO	IGLV8-13*01 F	IGLJ3*01 F	IGHV1S5*01 F, or IGHV1S7*01 P	IGHD1*02	IGHJ5*01 F	CSLYQSSGNPF	CAGWDFCYGYGPSCDGDGDLW	CSLYQSSGNPF_CAGWDFCYGYGPSCDGDGDLW	2
AAATCAACAAGCGCCT-1_6	pig 86	KO	IGLV8-18*01 F	IGLJ2*01 F	IGHV1-8*01 F	IGHD3*01	IGHJ5*01 F	CALGKSGGTIF	ATGRLRTFYAMDLW	CALGKSGGTIF_ATGRLRTFYAMDLW	1
AAATGCTTCAGCTATG-1_6	pig 86	KO	IGLV3-3*01 F	IGLJ3*01 F	IGHV1-4*01 F	IGHD2*01	IGHJ5*01 F	CQSGDSIDNAPF	CATGLCDGCYRGYGLRLDLW	CQSGDSIDNAPF_CATGLCDGCYRGYGLRLDLW	1
AACCATGTCGTTGACA-1_6	pig 86	KO	IGKV2-13*01 F	IGKJ2*01 F, or IGKJ2*02 F	IGHV1-8*01 F	IGHD1*01	IGHJ5*01 F	CQQNKDSYDF	CAGCYSFGATCYRGLPLW	CQQNKDSYDF_CAGCYSFGATCYRGLPLW	1
AACCTTACAAACGCGG-1_6	pig 86	KO	IGLV8-10*01 F	IGLJ3*01 F	IGHV1-12*01 F	IGHD1*01	IGHJ5*01 F	CTLYKSSTNVPF	CAIASNCYRLVGTSCYSGYYGMDLW	CTLYKSSTNVPF_CAIASNCYRLVGTSCYSGYYGMDLW	1
AACTCTCTCCTGTATC-1_6	pig 86	KO	IGLV3-3*01 F	IGLJ3*01 F	IGHV1-8*01 F	IGHD2*01	IGHJ5*01 F	CQSADSLDNAPF	CAGCSSGYYCSWRAYYAMDLW	CQSADSLDNAPF_CAGCSSGYYCSWRAYYAMDLW	1
AAGCAATCAAAATTCT-1_6	pig 86	KO	IGLV8-10*01 F	IGLJ3*01 F	IGHV1-15*01 F	IGHD1*01	IGHJ5*01 F	CSLYKSSDNVPF	CARSYGTGLIYYHAMDLW	CSLYKSSDNVPF_CARSYGTGLIYYHAMDLW	1
AAGCATGCACGATAGA-1_6	pig 86	KO	IGLV3-3*02 F	IGLJ2*01 F	IGHV1-8*01 F	IGHD1*01	IGHJ5*01 F	CQSADRSDNVIF	CAGCSRYRYGASCYNSETSYHGMDLW	CQSADRSDNVIF_CAGCSRYRYGASCYNSETSYHGMDLW	1
AAGCATGCACGTAGAA-1_6	pig 86	KO	IGLV3-3*01 F, or IGLV3-3*02 F	IGLJ2*01 F	IGHV1-4*02 F	IGHD1*01	IGHJ5*01 F	CQSIDSSDNVIF	CARYGASPNYLMDVW	CQSIDSSDNVIF_CARYGASPNYLMDVW	>= 3
AAGGGTTAGCCATCGG-1_6	pig 86	KO	IGLV8-13*01 F	IGLJ2*01 F	IGHV1-15*01 F	IGHD2*01	IGHJ5*01 F	CALYKSSPSAIF	CAIERTAITIGFMYLW	CALYKSSPSAIF_CAIERTAITIGFMYLW	2
AAGTAGCAGCCTCACC-1_6	pig 86	KO	IGLV8-19*02 F	IGLJ2*01 F	IGHV1S2*01 F	IGHD1*01	IGHJ5*01 F	CALGKNIF	CARGYSWYPYGASRYNGMDLW	CALGKNIF_CARGYSWYPYGASRYNGMDLW	>= 3
AAGTAGGGTCAGCAAT-1_6	pig 86	KO	IGLV3-3*01 F	IGLJ3*01 F	IGHV1-6*01 F	IGHD1*01	IGHJ5*01 F	CQSADSIDNAVPF	CARGPCYSYGASCYQRVRGYAMDLW	CQSADSIDNAVPF_CARGPCYSYGASCYQRVRGYAMDLW	1
AAGTTGCGTGGAAGTA-1_6	pig 86	KO	IGLV3-3*01 F, or IGLV3-3*02 F	IGLJ2*01 F	IGHV1-4*02 F	IGHD1*01	IGHJ5*01 F	CQSIDSSDNVIF	CARYGASPNYLMDVW	CQSIDSSDNVIF_CARYGASPNYLMDVW	>= 3
AATACGTTCCTTGTGT-1_6	pig 86	KO	IGLV8-19*02 F	IGLJ2*01 F	IGHV1S2*01 F	IGHD1*01	IGHJ5*01 F	CALGKNIF	CARGYSWYPYGASRYNGMDLW	CALGKNIF_CARGYSWYPYGASRYNGMDLW	>= 3
AATCTGGTCCATTCAC-1_6	pig 86	KO	IGLV3-3*02 F	IGLJ2*01 F	IGHV1S2*01 F	IGHD1*01	IGHJ5*01 F	CQSPDSSDNASIF	CASAKVWYYDIDLW	CQSPDSSDNASIF_CASAKVWYYDIDLW	1
AATGGAGGTGCAAGCC-1_6	pig 86	KO	IGLV8-13*01 F	IGLJ3*01 F	IGHV1-14*01 F, or IGHV1S2*01 F	IGHD2*01	IGHJ5*01 F	CSLYKSSAYPF	CARVTIAVALNFMDLW	CSLYKSSAYPF_CARVTIAVALNFMDLW	2
AATGTTGGTACAACGT-1_6	pig 86	KO	IGKV2-8*02 F	IGKJ2*01 F, or IGKJ2*02 F	IGHV1-4*01 F	IGHD1*01	IGHJ5*01 F	CQQNKESPYGF	CATKFAIGMVGRIMDLW	CQQNKESPYGF_CATKFAIGMVGRIMDLW	1
AATTCCTGTAAGGTTC-1_6	pig 86	KO	IGKV2-8*02 F	IGKJ2*01 F, or IGKJ2*02 F	IGHV1S2*01 F	IGHD2*01	IGHJ5*01 F	CQQNKESPYGF	CAGCWNSCGSGVIGGMRLW	CQQNKESPYGF_CAGCWNSCGSGVIGGMRLW	1
AATTCCTGTATAGGAG-1_6	pig 86	KO	IGLV3-3*01 F	IGLJ2*01 F	IGHV1-8*01 F	IGHD1*01	IGHJ5*01 F	CQSADSIDNGSIF	CAGCSRSYGGICYRGQWGASWYAMDLW	CQSADSIDNGSIF_CAGCSRSYGGICYRGQWGASWYAMDLW	1
ACAACATTCCTGGTAA-1_6	pig 86	KO	IGLV3-3*01 F	IGLJ2*01 F	IGHV1-8*01 F	IGHD2*01	IGHJ5*01 F	CQSTDSIDNASIF	CAGCTMGGCYSPLDAMDLW	CQSTDSIDNASIF_CAGCTMGGCYSPLDAMDLW	1
ACAATTTCAGCAAGAC-1_6	pig 86	KO	IGLV8-18*01 F	IGLJ2*01 F	IGHV1-6*01 F	IGHD2*01	IGHJ5*01 F	CALYKGSGTYTNIF	CATDKADTIAVTSIHLW	CALYKGSGTYTNIF_CATDKADTIAVTSIHLW	1
ACACGGAAGCGTGTTA-1_6	pig 86	KO	IGLV3-3*01 F	IGLJ2*01 F	IGHV1S2*01 F	IGHD1*01	IGHJ5*01 F	CQSADSIDNANIF	CARGYLYYAMDLW	CQSADSIDNANIF_CARGYLYYAMDLW	>= 3
ACACGGGCAATCGGCC-1_6	pig 86	KO	IGKV2-10*02 F	IGKJ2*01 F, or IGKJ2*02 F	IGHV1-4*01 F	IGHD1*02	IGHJ5*01 F	CFQALQSPYGF	CATDWAMVLVRMKDLW	CFQALQSPYGF_CATDWAMVLVRMKDLW	1
ACACTTCTCCAGGTGT-1_6	pig 86	KO	IGLV8-18*01 F	IGLJ3*01 F	IGHV1-12*01 F	IGHD2*01	IGHJ5*01 F	CALYKGSGTYTVPF	CARGYSDCYDGYFCSTTALYLW	CALYKGSGTYTVPF_CARGYSDCYDGYFCSTTALYLW	1
ACAGAAGGTGCGATGC-1_6	pig 86	KO	IGLV3-3*01 F	IGLJ2*01 F	IGHV1-8*01 F	IGHD2*01	IGHJ5*01 F	CQSADSIDNASIF	CAGCTMGGCYSPLDAMDLW	CQSADSIDNASIF_CAGCTMGGCYSPLDAMDLW	>= 3
ACAGCTATCAAGGCTC-1_6	pig 86	KO	IGKV2-6*02 F, or IGKV2-8*01 F	IGKJ2*01 F, or IGKJ2*02 F	IGHV1-4*01 F	IGHD2*01	IGHJ5*01 F	CQQNKESPYGF	CATGLYESSDWYSGYFNTMDLW	CQQNKESPYGF_CATGLYESSDWYSGYFNTMDLW	1
ACAGTTTAGATTAACC-1_6	pig 86	KO	IGKV2-13*02 F	IGKJ2*01 F, or IGKJ2*02 F	IGHV1-6*01 F	IGHD2*01	IGHJ5*01 F	CQQYQEFPYGF	CAIGLTVAIAATHYTIDLW	CQQYQEFPYGF_CAIGLTVAIAATHYTIDLW	1
ACATATATCGCCCGTT-1_6	pig 86	KO	IGKV1-11*02 F	IGKJ2*01 F, or IGKJ2*02 F	IGHV1S2*01 F	IGHD1*01	IGHJ5*01 F	CLHDRSAPYGF	CARHDLWPKHAMDLW	CLHDRSAPYGF_CARHDLWPKHAMDLW	>= 3
ACATCATAGACAGAAC-1_6	pig 86	KO	IGLV3-3*01 F, or IGLV3-3*02 F	IGLJ2*01 F	IGHV1-4*02 F	IGHD1*01	IGHJ5*01 F	CQSIDISDNVIF	CARYDGSPNYLMDVW	CQSIDISDNVIF_CARYDGSPNYLMDVW	>= 3
ACATCCGCAAGAGAGG-1_6	pig 86	KO	IGLV8-10*01 F	IGLJ3*01 F	IGHV1-8*01 F	IGHD2*01	IGHJ5*01 F	CSLYKSENNAPF	CAGYSGCYSANFLLCAMDLW	CSLYKSENNAPF_CAGYSGCYSANFLLCAMDLW	1
ACCACGAGTGCGCGAT-1_6	pig 86	KO	IGKV2-10*02 F	IGKJ2*01 F, or IGKJ2*02 F	IGHV1S2*01 F	IGHD1*01	IGHJ5*01 F	CCQALQKYGF	CARGCWSIGTSCYRNDMDLW	CCQALQKYGF_CARGCWSIGTSCYRNDMDLW	2
ACCCCAGAGCATGTTG-1_6	pig 86	KO	IGLV8-13*01 F	IGLJ3*01 F	IGHV1-15*01 F	IGHD2*01	IGHJ5*01 F	CALYKSSANVPF	CATGLYSGCYSDYILTGDLW	CALYKSSANVPF_CATGLYSGCYSDYILTGDLW	1
ACCCCTGGTCTAATGA-1_6	pig 86	KO	IGLV3-3*01 F, or IGLV3-3*02 F	IGLJ2*01 F	IGHV1S2*01 F	IGHD3*01	IGHJ5*01 F	CQSADSSDNVIF	CARQDRDALLYYYPMDLW	CQSADSSDNVIF_CARQDRDALLYYYPMDLW	1
ACCCTAAAGCACAAGG-1_6	pig 86	KO	IGLV8-13*01 F	IGLJ3*01 F	IGHV1-4*01 F	IGHD4*01	IGHJ5*01 F	CALYKSSANVPF	CATGLDHYYAMDLW	CALYKSSANVPF_CATGLDHYYAMDLW	>= 3
ACGAGGTCACACAACT-1_6	pig 86	KO	IGLV8-13*01 F	IGLJ2*01 F	IGHV1-8*01 F, or IGHV1S5*01 F	IGHD1*01	IGHJ5*01 F	CALYKSYANIF	CQVTSGGSCYWPYYYAMDLW	CALYKSYANIF_CQVTSGGSCYWPYYYAMDLW	1
ACGGAGCAGGTCGCCA-1_6	pig 86	KO	IGLV3-3*01 F	IGLJ3*01 F	IGHV1-14*01 F, or IGHV1-15*01 F	IGHD1*02	IGHJ5*01 F	CQSADSIDNAFPF	CATGRGYSVGAPYYALHLW	CQSADSIDNAFPF_CATGRGYSVGAPYYALHLW	1
ACGGCAAAGCTGCACG-1_6	pig 86	KO	IGLV8-13*01 F	IGLJ2*01 F	IGHV1-15*01 F	IGHD2*01	IGHJ5*01 F	CGLYKTSPNALF	CAIERIAIAIGFIYLW	CGLYKTSPNALF_CAIERIAIAIGFIYLW	1
ACGGGATCACCATAAC-1_6	pig 86	KO	IGLV8-10*01 F	IGLJ2*01 F	IGHV1-8*01 F	IGHD1*01	IGHJ5*01 F	CTLYKSTANIF	CAGCQVRYGASCYWPYYYGMDLW	CTLYKSTANIF_CAGCQVRYGASCYWPYYYGMDLW	>= 3
ACGGTCAGTCATACGG-1_6	pig 86	KO	IGLV8-19*02 F	IGLJ2*01 F	IGHV1S2*01 F	IGHD1*01	IGHJ5*01 F	CALGKNIF	CARGYSWYPYGASRYNGMDLW	CALGKNIF_CARGYSWYPYGASRYNGMDLW	>= 3
ACGGTCCCAAACCCAT-1_6	pig 86	KO	IGLV8-18*01 F	IGLJ3*01 F	IGHV1-15*01 F	IGHD1*01	IGHJ5*01 F	CALYKGSGTDTVPF	CATGYVSSLYIYYAMDLW	CALYKGSGTDTVPF_CATGYVSSLYIYYAMDLW	1
ACGGTCGTCCCTTCGA-1_6	pig 86	KO	IGKV2-6*01 F	IGKJ2*01 F, or IGKJ2*02 F	IGHV1-11*01 F	IGHD1*01	IGHJ5*01 F	CQQNKESLYGF	CAGCYTMYGGSCYAMDLW	CQQNKESLYGF_CAGCYTMYGGSCYAMDLW	1
ACGTTCCGTATACTTC-1_6	pig 86	KO	IGLV8-18*01 F	IGLJ2*01 F	IGHV1-12*01 F, or IGHV1-6*01 F	IGHD1*01	IGHJ5*01 F	CLLYKSSANSF	CARSTNAIGVVLFYGMDLW	CLLYKSSANSF_CARSTNAIGVVLFYGMDLW	1
ACTAAGCGTAAATCTG-1_6	pig 86	KO	IGLV8-18*01 F	IGLJ3*01 F	IGHV1-15*01 F	IGHD1*01	IGHJ5*01 F	CALETRSATPF	CARLQYWYYAMDLW	CALETRSATPF_CARLQYWYYAMDLW	>= 3
ACTATCGAGCTGTACA-1_6	pig 86	KO	IGLV8-19*02 F	IGLJ2*01 F	IGHV1-4*01 F	IGHD2*01	IGHJ5*01 F	CALGKSGGTIF	CATGISGYYAMDLW	CALGKSGGTIF_CATGISGYYAMDLW	1
ACTGCGTAGCCATACA-1_6	pig 86	KO	IGKV2-6*01 F	IGKJ2*01 F, or IGKJ2*02 F	IGHV1-4*01 F, or IGHV1-4*02 F	IGHD1*02	IGHJ5*01 F	CQQNKESLGF	CAKVYCYSEGASCYDGDYMDLW	CQQNKESLGF_CAKVYCYSEGASCYDGDYMDLW	1
AGAATCAAGCAACGAG-1_6	pig 86	KO	IGLV3-3*01 F	IGLJ2*01 F	IGHV1-8*01 F	IGHD2*01	IGHJ5*01 F	CQSADSIDNASIF	CAGCTMGGCYSPLDAMDLW	CQSADSIDNASIF_CAGCTMGGCYSPLDAMDLW	>= 3
AGACTGCTCCGAAGTC-1_6	pig 86	KO	IGLV8-16*01 P	IGLJ2*01 F	IGHV1S2*01 F	IGHD2*01	IGHJ5*02 ORF	CGLYKGSGTGTVIF	CAKFYGGCGSALMVW	CGLYKGSGTGTVIF_CAKFYGGCGSALMVW	1
AGAGGGTGTCGGGTAC-1_6	pig 86	KO	IGLV3-3*01 F	IGLJ2*01 F	IGHV1-8*01 F	IGHD2*01	IGHJ5*01 F	CQSADSIDNASIF	CAGCTMGGCYSPLDAMDLW	CQSADSIDNASIF_CAGCTMGGCYSPLDAMDLW	>= 3
AGAGGTAGTACTATAG-1_6	pig 86	KO	IGLV3-3*01 F, or IGLV3-3*02 F	IGLJ2*01 F, or IGLJ3*01 F	IGHV1-10*01 F	IGHD1*01	IGHJ5*01 F	CQSADSSDNF	CATRIAIAMVGPYAMDLW	CQSADSSDNF_CATRIAIAMVGPYAMDLW	1
AGCCAACTCAGGGTCT-1_6	pig 86	KO	IGLV8-10*01 F	IGLJ2*01 F	IGHV1-8*01 F	IGHD1*01	IGHJ5*01 F	CTLYKSTANIF	CAGCQVRYGASCYWPYYYGMDLW	CTLYKSTANIF_CAGCQVRYGASCYWPYYYGMDLW	>= 3
AGCGTAACACCATAAC-1_6	pig 86	KO	IGKV1-11*02 F	IGKJ2*01 F, or IGKJ2*02 F	IGHV1-4*01 F, or IGHV1-4*02 F	IGHD3*01	IGHJ5*01 F	CFQHSGAPYGF	CAKRQNCHSHDPDCWLVAIDLW	CFQHSGAPYGF_CAKRQNCHSHDPDCWLVAIDLW	1
AGCGTTTCACCTTACC-1_6	pig 86	KO	IGKV2-10*01 F	IGKJ2*01 F, or IGKJ2*02 F	IGHV1-4*02 F	IGHD1*02	IGHJ5*01 F	CQQIIHSPYGF	CARNNCYSYGASCYDDYYAADLW	CQQIIHSPYGF_CARNNCYSYGASCYDDYYAADLW	1
AGCTTGGGTAGTGTAC-1_6	pig 86	KO	IGLV3-2*01 F	IGLJ2*01 F	IGHV1-6*01 F	IGHD1*01	IGHJ5*01 F	CQSYDDSYTPIF	CAIKNCDSYGASCYRAPNYAMHLW	CQSYDDSYTPIF_CAIKNCDSYGASCYRAPNYAMHLW	1
AGGACTCTCCATGCCC-1_6	pig 86	KO	IGLV8-13*01 F	IGLJ3*01 F	IGHV1S2*01 F	IGHD1*02	IGHJ5*01 F	CALYKSSLNAHVPF	CARGRDSGAIGCYDDKMDLW	CALYKSSLNAHVPF_CARGRDSGAIGCYDDKMDLW	1
AGGCGGTAGCACCACG-1_6	pig 86	KO	IGLV8-13*01 F, or IGLV8-21*01 P or IGLV8-21*02 P	IGLJ3*01 F	IGHV1-15*01 F	IGHD2*01	IGHJ5*01 F	CALGKSGGSNVPF	CATRDYVGCYSGVAMNLW	CALGKSGGSNVPF_CATRDYVGCYSGVAMNLW	1
AGGCGGTAGCCTATGA-1_6	pig 86	KO	IGLV3-3*01 F, or IGLV3-3*02 F	IGLJ2*01 F	IGHV1-4*02 F	IGHD1*01	IGHJ5*01 F	CQSIDISDNVIF	CARYDGSPNYLMDVW	CQSIDISDNVIF_CARYDGSPNYLMDVW	>= 3
AGGCTGTTCAGGCCAT-1_6	pig 86	KO	IGLV3-3*01 F, or IGLV3-3*02 F	IGLJ2*01 F	IGHV1-15*01 F	IGHD1*01	IGHJ5*01 F	CQSTDSSDNTFIF	ARRTVVNAMGLW	CQSTDSSDNTFIF_ARRTVVNAMGLW	1
AGGTTGTGTCTGTGAG-1_6	pig 86	KO	IGLV3-3*01 F	IGLJ2*01 F	IGHV1-8*01 F	IGHD2*01	IGHJ5*01 F	CQSADSIDNANIF	CAGAVAMAAMDLW	CQSADSIDNANIF_CAGAVAMAAMDLW	2
AGTATTATCGGTTCGG-1_6	pig 86	KO	IGLV3-3*01 F	IGLJ2*01 F	IGHV1S2*01 F	IGHD1*01	IGHJ5*01 F	CQSADSIDNAIF	CARGKASGMVLVASVYALDLW	CQSADSIDNAIF_CARGKASGMVLVASVYALDLW	1
AGTCAGGAGCATATCG-1_6	pig 86	KO	IGKV1-11*02 F	IGKJ2*01 F, or IGKJ2*02 F	IGHV1S2*01 F	IGHD2*01	IGHJ5*01 F	CLQHNGAPYGF	CAGDTIGGAGDLW	CLQHNGAPYGF_CAGDTIGGAGDLW	1
AGTCGCGTCACAGTTG-1_6	pig 86	KO	IGLV3-3*02 F	IGLJ3*01 F	IGHV1S7*01 P, or IGHV1S8*01 P	IGHD2*01	IGHJ5*01 F	CQSPDSSDNVPF	CARVIAVGIAAMDLW	CQSPDSSDNVPF_CARVIAVGIAAMDLW	1
AGTTAGTTCATGCAGC-1_6	pig 86	KO	IGLV8-13*01 F	IGLJ2*01 F	IGHV1-4*01 F, or IGHV1-4*02 F	IGHD1*02	IGHJ5*01 F	CALYKSSINDIF	CAKRGCYRYGGSCNDDIDYYAMDLW	CALYKSSINDIF_CAKRGCYRYGGSCNDDIDYYAMDLW	1
ATAATTCCAACATATT-1_6	pig 86	KO	IGLV8-10*01 F	IGLJ2*01 F	IGHV1-8*01 F	IGHD1*01	IGHJ5*01 F	CTLYKSTANIF	CAGCQVRYGASCYWPYYYGMDLW	CTLYKSTANIF_CAGCQVRYGASCYWPYYYGMDLW	>= 3
ATACAACTCGGGTATC-1_6	pig 86	KO	IGLV8-10*01 F	IGLJ2*01 F	IGHV1-8*01 F	IGHD1*01	IGHJ5*01 F	CTLYKSTANIF	CAGCQVRYGASCYWPYYYGMDLW	CTLYKSTANIF_CAGCQVRYGASCYWPYYYGMDLW	>= 3
ATACGGGAGATGGAGT-1_6	pig 86	KO	IGKV1-11*02 F	IGKJ2*01 F	IGHV1-4*02 F	IGHD1*01	IGHJ5*01 F	CLQHISAPYGF	CARGYFYRYDASEW	CLQHISAPYGF_CARGYFYRYDASEW	1
ATAGCATTCACAGGCT-1_6	pig 86	KO	IGKV2-13*02 F	IGKJ2*01 F, or IGKJ2*02 F	IGHV1-6*01 F	IGHD2*01	IGHJ5*01 F	CQQYKEFPYGF	CAIGIVVAIATTHYAMDLW	CQQYKEFPYGF_CAIGIVVAIATTHYAMDLW	2
ATAGCGACAGCGTATT-1_6	pig 86	KO	IGLV3-3*01 F	IGLJ2*01 F	IGHV1S5*01 F	IGHD1*01	IGHJ5*01 F	CQSAARIDHVF	CARYSYGASCYGPHTYYAMDLW	CQSAARIDHVF_CARYSYGASCYGPHTYYAMDLW	1
ATAGGAGGTGCCCCTA-1_6	pig 86	KO	IGLV3-3*01 F, or IGLV3-3*02 F	IGLJ2*01 F	IGHV1-4*02 F	IGHD1*01	IGHJ5*01 F	CQSIDSSDNVIF	CARYGASPNYLMDVW	CQSIDSSDNVIF_CARYGASPNYLMDVW	>= 3
ATAGGCGAGGCAGGGT-1_6	pig 86	KO	IGKV1-11*02 F	IGKJ2*01 F, or IGKJ2*02 F	IGHV1-4*02 F	IGHD1*01	IGHJ5*01 F	CLQHNSAPYGF	CARGCWYGANCWAQNAMDLW	CLQHNSAPYGF_CARGCWYGANCWAQNAMDLW	1
ATAGGGAGTATGCTGG-1_6	pig 86	KO	IGKV2-10*02 F	IGKJ2*01 F, or IGKJ2*02 F	IGHV1S2*01 F	IGHD2*01	IGHJ5*01 F	CFQALQSPYGF	CARGVDDRLPYKEWDYMDLW	CFQALQSPYGF_CARGVDDRLPYKEWDYMDLW	1
ATATCACAGCATTACG-1_6	pig 86	KO	IGLV3-3*01 F	IGLJ2*01 F	IGHV1-8*01 F	IGHD2*01	IGHJ5*01 F	CQSADSIDNANIF	CAGAVAMAAMDLW	CQSADSIDNANIF_CAGAVAMAAMDLW	2
ATCGCCCTCGCCTACC-1_6	pig 86	KO	IGLV8-18*01 F	IGLJ2*01 F	IGHV1-4*01 F		IGHJ5*01 F	CALYKSSTNGIF	CATLNMHLW	CALYKSSTNGIF_CATLNMHLW	1
ATGCGCCCACAGGCGA-1_6	pig 86	KO	IGKV2-8*02 F	IGKJ2*01 F, or IGKJ2*02 F	IGHV1-4*01 F, or IGHV1-4*02 F	IGHD2*01	IGHJ5*01 F	CQQNKESYGF	CRKWFLFRPLDLW	CQQNKESYGF_CRKWFLFRPLDLW	1
ATGCTTCTCGTAACGC-1_6	pig 86	KO	IGLV3-3*01 F, or IGLV3-3*02 F	IGLJ2*01 F	IGHV1-4*02 F	IGHD1*01	IGHJ5*01 F	CQSIDSSDNVIF	CARYGASPNYLMDVW	CQSIDSSDNVIF_CARYGASPNYLMDVW	>= 3
ATGGCGAAGCTTAGGC-1_6	pig 86	KO	IGKV1-11*01 F, or IGKV1-11*02 F or IGKV1D-11*01 F	IGKJ2*02 F	IGHV1-10*01 F, or IGHV1-4*01 F or IGHV1-4*02 F	IGHD1*01	IGHJ5*01 F	CMQHSSAPHGF	CANVARNLW	CMQHSSAPHGF_CANVARNLW	>= 3
ATGGGCCGTAACGAAG-1_6	pig 86	KO	IGKV2-13*01 F	IGKJ2*01 F, or IGKJ2*02 F	IGHV1-12*01 F	IGHD3*01	IGHJ5*01 F	CQQTKESLYGF	CAIDCYIYAPTCLDRHHYAMDLW	CQQTKESLYGF_CAIDCYIYAPTCLDRHHYAMDLW	1
ATGGTGCTCGTAGTGC-1_6	pig 86	KO	IGKV2-13*01 F	IGKJ2*01 F, or IGKJ2*02 F	IGHV1-12*01 F	IGHD2*01	IGHJ5*01 F	CQQNRESYGF	CAIGLGSGCYSGYSLGYSLCAMDLW	CQQNRESYGF_CAIGLGSGCYSGYSLGYSLCAMDLW	1
ATGTATCAGACAAGTA-1_6	pig 86	KO	IGKV2-13*02 F	IGKJ2*01 F, or IGKJ2*02 F	IGHV1-6*01 F	IGHD2*01	IGHJ5*01 F	CQQYKEFPYGF	CAIGIVVAIATTHYAMDLW	CQQYKEFPYGF_CAIGIVVAIATTHYAMDLW	2
ATGTCCTTCCCGAATA-1_6	pig 86	KO	IGKV2-13*01 F	IGKJ2*01 F, or IGKJ2*02 F	IGHV1S2*01 F	IGHD1*01	IGHJ5*01 F	CQQNKEALGF	CATGSYGSSCYRRSSGYTMDLW	CQQNKEALGF_CATGSYGSSCYRRSSGYTMDLW	1
ATTACAGGTAGTCGCA-1_6	pig 86	KO	IGLV8-21*02 P	IGLJ2*01 F	IGHV1-14*01 F, or IGHV1S2*01 F	IGHD1*01	IGHJ5*01 F	CLLYKSSANVF	CARNCYTYSGSCYYAMDLW	CLLYKSSANVF_CARNCYTYSGSCYYAMDLW	1
ATTGCATAGACTGTTG-1_6	pig 86	KO	IGLV3-3*01 F	IGLJ2*01 F	IGHV1-15*01 F	IGHD1*01	IGHJ5*01 F	CQSINSIDNDTIF	CVRSLLTYYYAMDLW	CQSINSIDNDTIF_CVRSLLTYYYAMDLW	1
CAAACCTCAGTGTTAC-1_6	pig 86	KO	IGLV8-13*01 F	IGLJ3*01 F	IGHV1-4*01 F	IGHD4*01	IGHJ5*01 F	CALYKSSANVPF	CATGLDHYYAMDLW	CALYKSSANVPF_CATGLDHYYAMDLW	>= 3
CAACCCACACCTTACC-1_6	pig 86	KO	IGKV2-6*01 F	IGKJ2*01 F, or IGKJ2*02 F	IGHV1-14*01 F	IGHD1*02	IGHJ5*01 F	CQQNKESLHGF	ARYSYGAMDLW	CQQNKESLHGF_ARYSYGAMDLW	1
CAACGCCCAGCCTTTC-1_6	pig 86	KO	IGKV2-13*02 F	IGKJ2*01 F, or IGKJ2*02 F	IGHV1-4*02 F	IGHD2*01	IGHJ5*01 F	CQQYKEFLYGF	CARELPVTIAITPYHMDLW	CQQYKEFLYGF_CARELPVTIAITPYHMDLW	2
CAAGATAAGAAGGGTT-1_6	pig 86	KO	IGLV3-3*01 F	IGLJ3*01 F	IGHV1-8*01 F	IGHD1*02	IGHJ5*01 F	CQSADSIDNAPF	YCAGCGSICYDDETGQQQNAMDVW	CQSADSIDNAPF_YCAGCGSICYDDETGQQQNAMDVW	1
CAAGGCCGTCCCTCTC-1_6	pig 86	KO	IGKV2-6*01 F	IGKJ2*01 F, or IGKJ2*02 F	IGHV1S5*01 F	IGHD2*01	IGHJ5*02 ORF	CQQNKESLLV	CATRIPFSAVALRWG	CQQNKESLLV_CATRIPFSAVALRWG	1
CAAGGGTCAGTCTGCA-1_6	pig 86	KO	IGLV8-10*01 F	IGLJ2*01 F	IGHV1-8*01 F	IGHD1*01	IGHJ5*01 F	CTLYKSTANIF	CAGCQVRYGASCYWPYYYGMDLW	CTLYKSTANIF_CAGCQVRYGASCYWPYYYGMDLW	>= 3
CAATATGGTCTTGTAT-1_6	pig 86	KO	IGLV3-3*01 F, or IGLV3-3*02 F	IGLJ2*01 F	IGHV1-4*02 F	IGHD1*01	IGHJ5*01 F	CQSIDISDNVIF	CARYDGSPNYLMDVW	CQSIDISDNVIF_CARYDGSPNYLMDVW	>= 3
CAATGTAGTGGTTCAG-1_6	pig 86	KO	IGKV1-11*02 F	IGKJ2*01 F, or IGKJ2*02 F	IGHV1S5*01 F	IGHD2*01	IGHJ5*02 ORF	CLQYNSVPYVF	CATRIPFAAVSLRWG	CLQYNSVPYVF_CATRIPFAAVSLRWG	1
CAATTAATCAAAGCAA-1_6	pig 86	KO	IGLV3-3*01 F	IGLJ2*01 F	IGHV1S2*01 F	IGHD1*01	IGHJ5*01 F	CQSADSIDNANIF	CARGYLYYAMDLW	CQSADSIDNANIF_CARGYLYYAMDLW	>= 3
CAATTAATCCGCCGTT-1_6	pig 86	KO	IGKV1-11*02 F	IGKJ2*01 F, or IGKJ2*02 F	IGHV1-4*01 F, or IGHV1-4*02 F	IGHD3*01	IGHJ5*01 F	CLQHSSAPYGF	CITLLGAMSLW	CLQHSSAPYGF_CITLLGAMSLW	1
CACAAGACAATCATGC-1_6	pig 86	KO	IGLV8-10*01 F	IGLJ2*01 F	IGHV1-4*02 F	IGHD1*02	IGHJ5*01 F	CTLYKGGAVIF	CAREDHFDYAMDLW	CTLYKGGAVIF_CAREDHFDYAMDLW	1
CACGCCAAGATGTGTT-1_6	pig 86	KO	IGLV3-3*01 F	IGLJ2*01 F	IGHV1S2*01 F	IGHD1*01	IGHJ5*01 F	CQSADSIDNANIF	CARGYLYYPMDLW	CQSADSIDNANIF_CARGYLYYPMDLW	1
CACGTACAGCTCAGGT-1_6	pig 86	KO	IGLV8-13*01 F	IGLJ3*01 F	IGHV1S5*01 F, or IGHV1S7*01 P	IGHD1*02	IGHJ5*01 F	CSLYQGSGNPF	CAGWDFCYGYGPSCDGDGDLW	CSLYQGSGNPF_CAGWDFCYGYGPSCDGDGDLW	1
CACTGTAAGCACGTCG-1_6	pig 86	KO	IGLV8-18*01 F	IGLJ2*01 F	IGHV1-4*01 F	IGHD1*01	IGHJ5*01 F	CALYKGSGTHTVIF	CATDCYIYGASCYFSMGLW	CALYKGSGTHTVIF_CATDCYIYGASCYFSMGLW	1
CAGCCCTTCGGTCTAA-1_6	pig 86	KO	IGLV3-3*01 F	IGLJ2*01 F, or IGLJ3*01 F	IGHV1-8*01 F	IGHD2*01	IGHJ5*01 F	CQSADSIDNAVF	CAGCSSGYYCSWRAYYAMDLW	CQSADSIDNAVF_CAGCSSGYYCSWRAYYAMDLW	1
CAGCGCATCGTCAAAT-1_6	pig 86	KO	IGLV3-3*01 F, or IGLV3-3*02 F	IGLJ2*01 F	IGHV1-4*02 F	IGHD1*01	IGHJ5*01 F	CQSIDSSDNVIF	CARYGASPNYLMDVW	CQSIDSSDNVIF_CARYGASPNYLMDVW	>= 3
CAGCGGTGTGGAACGG-1_6	pig 86	KO	IGLV3-3*02 F	IGLJ3*01 F	IGHV1-8*01 F	IGHD1*01	IGHJ5*01 F	CQSADSYDNVPF	CAGRRTMVVAPDMDLW	CQSADSYDNVPF_CAGRRTMVVAPDMDLW	>= 3
CAGCTCTGTGTTAGGT-1_6	pig 86	KO	IGLV3-3*01 F, or IGLV3-3*02 F	IGLJ2*01 F	IGHV1-4*02 F	IGHD1*01	IGHJ5*01 F	CQSIDSSDNVIF	CARYGASPNYLMDVW	CQSIDSSDNVIF_CARYGASPNYLMDVW	>= 3
CAGTATAGTGCTCCGC-1_6	pig 86	KO	IGLV8-13*01 F	IGLJ3*01 F	IGHV1-14*01 F	IGHD1*01	IGHJ5*01 F	CALYKSSGNVPF	CAREDWGASCYGCAMDLW	CALYKSSGNVPF_CAREDWGASCYGCAMDLW	1
CAGTCGCCAGCATGGG-1_6	pig 86	KO	IGLV8-13*01 F	IGLJ3*01 F	IGHV1S5*01 F, or IGHV1S7*01 P	IGHD1*02	IGHJ5*01 F	CSLYQSSGNPF	CAGWDFCYGYGPSCDGDGDLW	CSLYQSSGNPF_CAGWDFCYGYGPSCDGDGDLW	2
CAGTTCCGTACTGGAT-1_6	pig 86	KO	IGLV8-18*01 F	IGLJ2*01 F	IGHV1S2*01 F	IGHD2*01	IGHJ5*01 F	CGLAKSGGTIF	CASGCYSDYDW	CGLAKSGGTIF_CASGCYSDYDW	1
CATAACTAGCGTTGGT-1_6	pig 86	KO	IGLV8-18*01 F	IGLJ3*01 F	IGHV1S7*01 P, or IGHV1S8*01 P	IGHD2*01	IGHJ5*02 ORF	CALGKSGGTVPF	CARGLSVAIEVTHW	CALGKSGGTVPF_CARGLSVAIEVTHW	1
CATCACAAGGTAACCC-1_6	pig 86	KO	IGLV3-3*01 F	IGLJ3*01 F	IGHV1-4*01 F, or IGHV1-4*02 F	IGHD1*01	IGHJ5*01 F	CQSADSIDNAPF	CAVAVASYDIYAMHLW	CQSADSIDNAPF_CAVAVASYDIYAMHLW	>= 3
CATCGCGAGATAGGGT-1_6	pig 86	KO	IGLV8-18*01 F	IGLJ2*01 F	IGHV1S2*01 F	IGHD1*01	IGHJ5*01 F	CALEKSGATIF	CARGLYRYDANCYGCVVDLW	CALEKSGATIF_CARGLYRYDANCYGCVVDLW	1
CATCGGCCACTGACAT-1_6	pig 86	KO	IGLV3-3*01 F, or IGLV3-3*02 F	IGLJ2*01 F	IGHV1-4*02 F	IGHD2*01	IGHJ5*01 F	CQSVDSSDNAVF	CARRGVPIAVQSPYAMDLW	CQSVDSSDNAVF_CARRGVPIAVQSPYAMDLW	1
CATGAAGCAGGAACGT-1_6	pig 86	KO	IGLV8-13*01 F	IGLJ2*01 F	IGHV1-15*01 F	IGHD2*01	IGHJ5*01 F	CALYKSSPSAIF	CAIERTAITIGFMYLW	CALYKSSPSAIF_CAIERTAITIGFMYLW	2
CATGCAGGTCCATTTG-1_6	pig 86	KO	IGLV8-13*01 F	IGLJ3*01 F	IGHV1S2*01 F	IGHD2*01	IGHJ5*01 F	CSLYKSSAYPF	CARVTIAVALNFMDLW	CSLYKSSAYPF_CARVTIAVALNFMDLW	2
CATGTTGAGGGTACGA-1_6	pig 86	KO	IGKV1-11*01 F, or IGKV1-11*02 F or IGKV1D-11*01 F	IGKJ2*02 F	IGHV1-10*01 F, or IGHV1-4*01 F or IGHV1-4*02 F	IGHD1*01	IGHJ5*01 F	CMQHSSAPHGF	CANVARNLW	CMQHSSAPHGF_CANVARNLW	>= 3
CATTGGTCAGCGCACT-1_6	pig 86	KO	IGLV3-3*01 F	IGLJ3*01 F	IGHV1-4*01 F, or IGHV1-4*02 F	IGHD1*01	IGHJ5*01 F	CQSADSIDNAPF	CAVAVASYDIYAMHLW	CQSADSIDNAPF_CAVAVASYDIYAMHLW	>= 3
CCAAACCAGAAGGCAT-1_6	pig 86	KO	IGLV3-3*01 F	IGLJ2*01 F	IGHV1-8*01 F	IGHD2*01	IGHJ5*01 F	CQSADSIDNASIF	CAGCTMGGCYSPLDAMDLW	CQSADSIDNASIF_CAGCTMGGCYSPLDAMDLW	>= 3
CCAAGCTAGCTAATAC-1_6	pig 86	KO	IGKV2-10*02 F	IGKJ2*01 F, or IGKJ2*02 F	IGHV1-12*01 F	IGHD1*01	IGHJ5*01 F	CFQALQSPYGF	CAIDSRVSIYAMDLW	CFQALQSPYGF_CAIDSRVSIYAMDLW	1
CCAATACCACGTACGC-1_6	pig 86	KO	IGKV2-13*02 F	IGKJ2*01 F	IGHV1-15*01 F	IGHD2*01	IGHJ5*01 F	CQQFKESYGF	CATGHYSGCYSEYGHMDLW	CQQFKESYGF_CATGHYSGCYSEYGHMDLW	1
CCACGATAGCGCTATA-1_6	pig 86	KO	IGLV8-18*01 F	IGLJ2*01 F	IGHV1-4*01 F	IGHD2*01	IGHJ5*01 F	CALYKGSGNTYIF	CKTDMAIPVAIAVTGASSGSMDLW	CALYKGSGNTYIF_CKTDMAIPVAIAVTGASSGSMDLW	1
CCAGTGAGTACTCGCT-1_6	pig 86	KO	IGLV3-3*01 F	IGLJ2*01 F	IGHV1-6*01 F	IGHD1*02	IGHJ5*01 F	CQSRDRLDYAIF	CAISSYSNSARRFDGWMRLW	CQSRDRLDYAIF_CAISSYSNSARRFDGWMRLW	1
CCATGCCTCCGTCTAT-1_6	pig 86	KO	IGLV8-13*01 F	IGLJ3*01 F	IGHV1-15*01 F	IGHD2*01	IGHJ5*01 F	CALYKSSPVPF	CATANSGCYRPTMNLW	CALYKSSPVPF_CATANSGCYRPTMNLW	1
CCCACGAAGAGCATGG-1_6	pig 86	KO	IGLV8-19*02 F	IGLJ2*01 F	IGHV1S2*01 F	IGHD1*01	IGHJ5*01 F	CALGKNIF	CARGYSWYPYGASRYNGMDLW	CALGKNIF_CARGYSWYPYGASRYNGMDLW	>= 3
CCCATGCTCGCCATGG-1_6	pig 86	KO	IGKV1-11*02 F	IGKJ2*01 F, or IGKJ2*02 F	IGHV1-11*01 F, or IGHV1S6*01 F	IGHD2*01	IGHJ5*01 F	CVHYSSAFGF	CARGGFWDAMDLW	CVHYSSAFGF_CARGGFWDAMDLW	2
CCCATGTGTGGCTAGC-1_6	pig 86	KO	IGLV8-13*01 F	IGLJ3*01 F	IGHV1S5*01 F	IGHD1*02	IGHJ5*01 F	CALYKSSANEPF	CARGSDCYRYGISYYDDLW	CALYKSSANEPF_CARGSDCYRYGISYYDDLW	1
CCCTGTGGTCCGCCGT-1_6	pig 86	KO	IGLV8-10*01 F	IGLJ2*01 F	IGHV1-8*01 F	IGHD1*01	IGHJ5*01 F	CTLYKSTANIF	CAGCQVRYGASCYWPYYYGMDLW	CTLYKSTANIF_CAGCQVRYGASCYWPYYYGMDLW	>= 3
CCCTTACCACGTATCG-1_6	pig 86	KO	IGKV2-6*01 F	IGKJ2*01 F, or IGKJ2*02 F	IGHV1-10*01 F	IGHD2*01	IGHJ5*01 F	CQQNKESLPGF	CATDQTIAVDPQSMDFW	CQQNKESLPGF_CATDQTIAVDPQSMDFW	1
CCGATTAAGACAACCC-1_6	pig 86	KO	IGLV3-3*01 F, or IGLV3-3*02 F	IGLJ2*01 F	IGHV1-4*02 F	IGHD1*01	IGHJ5*01 F	CQSIDISDNVIF	CARYDGSPNYLMDVW	CQSIDISDNVIF_CARYDGSPNYLMDVW	>= 3
CCGCTAACACATATGC-1_6	pig 86	KO	IGLV8-10*01 F	IGLJ3*01 F	IGHV1-15*01 F	IGHD1*01	IGHJ5*01 F	CTLYKTSNNVPF	CATGPIYGASCFIATLPQSHMDLW	CTLYKTSNNVPF_CATGPIYGASCFIATLPQSHMDLW	1
CCGGATTAGGGTAGCA-1_6	pig 86	KO	IGKV2-13*01 F	IGKJ2*01 F, or IGKJ2*02 F	IGHV1S2*01 F	IGHD1*02	IGHJ5*01 F	CQQNKESLYGF	CARGRVLVVLTMTYYYAMDLW	CQQNKESLYGF_CARGRVLVVLTMTYYYAMDLW	1
CCGGCAATCCGCTACC-1_6	pig 86	KO	IGLV8-10*01 F	IGLJ2*01 F	IGHV1-4*01 F	IGHD2*01	IGHJ5*01 F	CTLYKSSANNIF	CAAGYKDVDYYSGYFEAYYCGMEIW	CTLYKSSANNIF_CAAGYKDVDYYSGYFEAYYCGMEIW	1
CCGGCCTGTGTCTCCG-1_6	pig 86	KO	IGLV8-18*01 F	IGLJ3*01 F	IGHV1-15*01 F	IGHD2*01	IGHJ5*01 F	CSLYIYSANVPF	CGTNCYTGGISFGAMDLW	CSLYIYSANVPF_CGTNCYTGGISFGAMDLW	1
CCGGTTACAACGTTTA-1_6	pig 86	KO	IGLV3-3*02 F	IGLJ3*01 F	IGHV1-8*01 F	IGHD1*02	IGHJ5*01 F	CQSDDSLDGAPF	CLGCSGYRHGASCYEDLW	CQSDDSLDGAPF_CLGCSGYRHGASCYEDLW	1
CCGTTTAGTAGGCTCA-1_6	pig 86	KO	IGLV3-3*01 F	IGLJ2*01 F	IGHV1S2*01 F	IGHD1*01	IGHJ5*01 F	CQSADSIDNANIF	CARGYIYYPMDLW	CQSADSIDNANIF_CARGYIYYPMDLW	1
CCTACGGAGAAGGTGT-1_6	pig 86	KO	IGLV8-10*01 F	IGLJ2*01 F	IGHV1S5*01 F	IGHD1*01	IGHJ5*01 F	CNLYKSSANIF	CTTGLLNYLNAMDLW	CNLYKSSANIF_CTTGLLNYLNAMDLW	2
CCTAGACAGCTGTGCG-1_6	pig 86	KO	IGKV1-11*02 F	IGKJ2*01 F, or IGKJ2*02 F	IGHV1-8*01 F	IGHD2*01	IGHJ5*01 F	CLQHSSAPHGF	CAGGAVASRVLW	CLQHSSAPHGF_CAGGAVASRVLW	1
CCTAGGGTCCCATTCG-1_6	pig 86	KO	IGKV2-10*02 F	IGKJ2*01 F, or IGKJ2*02 F	IGHV1-4*01 F	IGHD1*02	IGHJ5*01 F	CFQSLQSPGF	CVAVCYGYNTNCYDDAEDLW	CFQSLQSPGF_CVAVCYGYNTNCYDDAEDLW	1
CCTCGTCAGCTATCGA-1_6	pig 86	KO	IGKV1-11*01 F, or IGKV1-11*02 F or IGKV1D-11*01 F	IGKJ2*02 F	IGHV1-10*01 F, or IGHV1-4*01 F or IGHV1-4*02 F	IGHD1*01	IGHJ5*01 F	CMQHSSAPHGF	CANVARNLW	CMQHSSAPHGF_CANVARNLW	>= 3
CCTGCAACAGCAGTAA-1_6	pig 86	KO	IGLV8-18*01 F	IGLJ3*01 F	IGHV1-10*01 F, or IGHV1-4*01 F	IGHD2*01	IGHJ5*02 ORF	CSLEKSGAVPF	CATGSVVVATAIMRFW	CSLEKSGAVPF_CATGSVVVATAIMRFW	1
CGAAACCTCCGCATGG-1_6	pig 86	KO	IGLV8-13*01 F	IGLJ2*01 F	IGHV1-8*01 F	IGHD1*01	IGHJ5*01 F	CALYKSSANIF	CAGATVQDSMDLW	CALYKSSANIF_CAGATVQDSMDLW	1
CGAAGCCGTGCTAGGC-1_6	pig 86	KO	IGLV8-13*01 F	IGLJ3*01 F	IGHV1-15*01 F	IGHD2*01	IGHJ5*01 F	CALYKSSGNVPF	ARGDCYSGNGYHYAIDLW	CALYKSSGNVPF_ARGDCYSGNGYHYAIDLW	1
CGAAGTGAGAACTAGA-1_6	pig 86	KO	IGKV2-13*01 F	IGKJ2*01 F, or IGKJ2*02 F	IGHV1-6*01 F	IGHD1*01	IGHJ5*01 F	CQKTKESLYGF	CAIGFDYGPYYAMDLW	CQKTKESLYGF_CAIGFDYGPYYAMDLW	1
CGAAGTTGTACCTTTG-1_6	pig 86	KO	IGLV3-3*02 F	IGLJ2*01 F	IGHV1-8*01 F	IGHD1*02	IGHJ5*01 F	CQSADSSNNIF	CAGCYRHRGSCYDDGGSFRYAMDLW	CQSADSSNNIF_CAGCYRHRGSCYDDGGSFRYAMDLW	1
CGAATCTCACACGTCA-1_6	pig 86	KO	IGLV8-13*01 F	IGLJ2*01 F	IGHV1-14*01 F		IGHJ5*01 F	CGLWKSSAGIF	CERGVGDLW	CGLWKSSAGIF_CERGVGDLW	1
CGACACCCAATGCGAA-1_6	pig 86	KO	IGLV3-3*01 F, or IGLV3-3*02 F	IGLJ2*01 F	IGHV1-4*02 F	IGHD1*01	IGHJ5*01 F	CQSIDISDNVIF	CARYDASPNYLMDVW	CQSIDISDNVIF_CARYDASPNYLMDVW	1
CGACAGCGTGGCTCCC-1_6	pig 86	KO	IGLV8-19*01 F	IGLJ2*01 F	IGHV1-15*01 F	IGHD2*01	IGHJ5*02 ORF	CGLGKSGAVNIF	CARGCGSDFGW	CGLGKSGAVNIF_CARGCGSDFGW	1
CGATCAATCCCATCGC-1_6	pig 86	KO	IGKV1-11*02 F	IGKJ2*01 F, or IGKJ2*02 F	IGHV1-8*01 F	IGHD1*01	IGHJ5*01 F	CLQHSSAQYGF	CAGSIGAMVLVAHIHKPPREYYYAMDLW	CLQHSSAQYGF_CAGSIGAMVLVAHIHKPPREYYYAMDLW	1
CGATGAGAGCAAGCTC-1_6	pig 86	KO	IGLV8-19*02 F	IGLJ2*01 F	IGHV1S2*01 F	IGHD1*01	IGHJ5*01 F	CALGKNIF	CARGYSWYPYGASRYNGMDLW	CALGKNIF_CARGYSWYPYGASRYNGMDLW	>= 3
CGATGGGCAAGCAGTA-1_6	pig 86	KO	IGKV1-11*02 F	IGKJ2*01 F, or IGKJ2*02 F	IGHV1-10*01 F	IGHD2*01	IGHJ5*01 F	CQQYNDAPYGF	CATGLEVAGAVAVGPYGLMYLW	CQQYNDAPYGF_CATGLEVAGAVAVGPYGLMYLW	1
CGATTTGAGAACGACG-1_6	pig 86	KO	IGLV3-3*01 F, or IGLV3-3*02 F	IGLJ2*01 F	IGHV1-4*02 F	IGHD2*01	IGHJ5*01 F	CQSADSRDGASIF	CARSIAVRIAPIYAVDLW	CQSADSRDGASIF_CARSIAVRIAPIYAVDLW	1
CGCCATACACGTAACT-1_6	pig 86	KO	IGLV3-3*01 F	IGLJ2*01 F	IGHV1S2*01 F	IGHD1*01	IGHJ5*01 F	CQSADSIDNANIF	CARGYLYYAMDLW	CQSADSIDNANIF_CARGYLYYAMDLW	>= 3
CGCCGTTTCGGTTGGT-1_6	pig 86	KO	IGKV1-11*01 F, or IGKV1D-11*01 F	IGKJ2*01 F, or IGKJ2*02 F	IGHV1-15*01 F	IGHD2*01	IGHJ5*01 F	CLQYSSATSGF	YWGFPDNTIHLW	CLQYSSATSGF_YWGFPDNTIHLW	1
CGCCTGAAGACATGTT-1_6	pig 86	KO	IGKV2-10*02 F	IGKJ2*01 F, or IGKJ2*02 F	IGHV1S2*01 F		IGHJ5*01 F	CFQALQSPLGF	CARGLDLW	CFQALQSPLGF_CARGLDLW	1
CGGCTACCAATTGACC-1_6	pig 86	KO	IGLV8-19*02 F	IGLJ2*01 F	IGHV1S2*01 F	IGHD1*01	IGHJ5*01 F	CALGKNIF	CARGYSWYPYGASRYNGMDLW	CALGKNIF_CARGYSWYPYGASRYNGMDLW	>= 3
CGGTATTCAATAGGGC-1_6	pig 86	KO	IGKV2-8*02 F	IGKJ2*01 F, or IGKJ2*02 F	IGHV1-15*01 F, or IGHV1S2*01 F	IGHD2*01	IGHJ5*01 F	CQQNKESPYGF	CARRAETNW	CQQNKESPYGF_CARRAETNW	1
CGGTGTCCACTGGGAG-1_6	pig 86	KO	IGLV3-2*01 F	IGLJ2*01 F	IGHV1-14*01 F	IGHD2*01	IGHJ5*01 F	CQSYDDSYTPIF	CARGLANTVAIWMDLW	CQSYDDSYTPIF_CARGLANTVAIWMDLW	1
CGGTTACAGCCGTCGA-1_6	pig 86	KO	IGLV8-13*01 F	IGLJ3*01 F	IGHV1S2*01 F	IGHD2*01	IGHJ5*01 F	CTLYKSSANPF	CARQLLYSGCYSIYWCFGAVDLW	CTLYKSSANPF_CARQLLYSGCYSIYWCFGAVDLW	1
CGTCAATCACCTCTAC-1_6	pig 86	KO	IGKV2-13*01 F	IGKJ4*01 F	IGHV1-14*01 F	IGHD1*01	IGHJ5*01 F	CQQNKESLFVF	ARGLIVSVDTPDTMALW	CQQNKESLFVF_ARGLIVSVDTPDTMALW	1
CGTCAGTAGGCTTCGG-1_6	pig 86	KO	IGLV8-10*01 F	IGLJ2*01 F	IGHV1-8*01 F	IGHD1*01	IGHJ5*01 F	CTLYKSTANIF	CAGCQVRYGASCYWPYYYGMDLW	CTLYKSTANIF_CAGCQVRYGASCYWPYYYGMDLW	>= 3
CGTGCATAGCTGACCG-1_6	pig 86	KO	IGLV8-18*01 F	IGLJ2*01 F	IGHV1-6*01 F	IGHD2*01	IGHJ5*01 F	CALGKSGGLAIF	CAIGPYEVVVAVKENTLVLW	CALGKSGGLAIF_CAIGPYEVVVAVKENTLVLW	1
CGTTAATAGATAGGCG-1_6	pig 86	KO	IGKV1-11*02 F	IGKJ2*01 F, or IGKJ2*02 F	IGHV1-4*02 F	IGHD3*01	IGHJ5*01 F	CLQHNSAPYGF	CGRGFWRGEYGMDLW	CLQHNSAPYGF_CGRGFWRGEYGMDLW	1
CGTTATGAGGTCGAGA-1_6	pig 86	KO	IGLV8-10*01 F	IGLJ2*01 F	IGHV1-8*01 F	IGHD1*01	IGHJ5*01 F	CTLYKSSTNIF	CAGWDSFNCFSYGAYCYSLDMDLW	CTLYKSSTNIF_CAGWDSFNCFSYGAYCYSLDMDLW	1
CGTTCTGTCCCATAAG-1_6	pig 86	KO	IGLV8-10*01 F	IGLJ2*01 F	IGHV1S5*01 F	IGHD1*01	IGHJ5*01 F	CNLYKSSANIF	CTTGLLNYLNAMDLW	CNLYKSSANIF_CTTGLLNYLNAMDLW	2
CGTTTACTCCGCATAA-1_6	pig 86	KO	IGLV8-10*01 F	IGLJ2*01 F	IGHV1-8*01 F	IGHD1*01	IGHJ5*01 F	CTLYKSTANIF	CAGCQVRYGASCYWPYYYGMDLW	CTLYKSTANIF_CAGCQVRYGASCYWPYYYGMDLW	>= 3
CTAAAGGCAGTGCGTC-1_6	pig 86	KO	IGLV8-10*01 F	IGLJ3*01 F	IGHV1-4*02 F	IGHD2*01	IGHJ5*01 F	CTLYKSSANVPF	CTRGLYGWEYYAMYLW	CTLYKSSANVPF_CTRGLYGWEYYAMYLW	1
CTAGCTAAGGTTCTAG-1_6	pig 86	KO	IGLV3-3*01 F	IGLJ3*01 F	IGHV1-10*01 F	IGHD1*01	IGHJ5*01 F	CQSADNIDNASF	CARGNCYRWDTSCFSSSGAMDLW	CQSADNIDNASF_CARGNCYRWDTSCFSSSGAMDLW	1
CTAGGAGAGCGAGTCT-1_6	pig 86	KO	IGKV2-8*01 F	IGKJ2*01 F, or IGKJ2*02 F	IGHV1-10*01 F	IGHD2*01	IGHJ5*01 F	CQQHKESPYGF	CAIKPRTTIAVAIAVTEAPYYYAMDLW	CQQHKESPYGF_CAIKPRTTIAVAIAVTEAPYYYAMDLW	1
CTAGGTCAGGTGATTT-1_6	pig 86	KO	IGKV1-11*02 F	IGKJ2*02 F	IGHV1-4*02 F	IGHD1*01	IGHJ5*02 ORF	CLQYSSAPHGF	CARGRSAIDMVLGNVW	CLQYSSAPHGF_CARGRSAIDMVLGNVW	1
CTAGGTGGTATCATCT-1_6	pig 86	KO	IGLV3-3*02 F	IGLJ2*01 F	IGHV1-14*01 F, or IGHV1-4*02 F or IGHV1S2*01 F	IGHD2*01	IGHJ5*01 F	CQSADSSYNRIF	CARDYSGCGSAYDCAMDLW	CQSADSSYNRIF_CARDYSGCGSAYDCAMDLW	2
CTAGTGCAGAGAATTG-1_6	pig 86	KO	IGLV3-3*02 F	IGLJ3*01 F	IGHV1S2*01 F	IGHD1*02	IGHJ5*01 F	CQSADSSDNAPF	CASYCYSYGGTCYGVSDYTIDLW	CQSADSSDNAPF_CASYCYSYGGTCYGVSDYTIDLW	1
CTATGGGGTCTCTAAT-1_6	pig 86	KO	IGKV2-13*02 F	IGKJ2*01 F, or IGKJ2*02 F	IGHV1-15*01 F	IGHD1*01	IGHJ5*01 F	CQQYKEFPYGF	ARVCSWGAACAWPYVMDLW	CQQYKEFPYGF_ARVCSWGAACAWPYVMDLW	2
CTCACGACAAGTTAGG-1_6	pig 86	KO	IGKV1-11*02 F	IGKJ2*01 F, or IGKJ2*02 F	IGHV1-15*01 F	IGHD2*01	IGHJ5*01 F	CLQHSSAPGF	CATGRYSGCYSGYFTDLW	CLQHSSAPGF_CATGRYSGCYSGYFTDLW	2
CTCACTCCAGTGAGGT-1_6	pig 86	KO	IGLV8-19*01 F	IGLJ2*01 F	IGHV1S2*01 F	IGHD2*01	IGHJ5*01 F	CVLGKSGGTVIF	CARGYWSDFGW	CVLGKSGGTVIF_CARGYWSDFGW	1
CTCCTGGGTAACTGCG-1_6	pig 86	KO	IGKV1-11*02 F	IGKJ2*01 F, or IGKJ2*02 F	IGHV1-15*01 F	IGHD2*01	IGHJ5*01 F	CLQHSSAPGF	CATGRYSGCYSGYFTDLW	CLQHSSAPGF_CATGRYSGCYSGYFTDLW	2
CTCGAACAGCTAATAC-1_6	pig 86	KO	IGLV3-3*01 F	IGLJ2*01 F	IGHV1-10*01 F	IGHD1*01	IGHJ5*01 F	CQSADSIDNASIF	CATYRYGTSCYFCSPMDLW	CQSADSIDNASIF_CATYRYGTSCYFCSPMDLW	1
CTCGCATGTGGGGTAG-1_6	pig 86	KO	IGLV3-3*01 F, or IGLV3-3*02 F	IGLJ2*01 F	IGHV1-4*01 F	IGHD2*01	IGHJ5*01 F	CQSADSSDNAIF	CATTDGWLLYYSMDLW	CQSADSSDNAIF_CATTDGWLLYYSMDLW	1
CTCGTTGTCAGGCTCG-1_6	pig 86	KO	IGKV2-8*02 F	IGKJ2*01 F, or IGKJ2*02 F	IGHV1-6*01 F	IGHD1*01	IGHJ5*01 F	CQQNKESPYGF	CTMEFYTLLTAIGVGLW	CQQNKESPYGF_CTMEFYTLLTAIGVGLW	1
CTCTCCAAGACCTTTC-1_6	pig 86	KO	IGKV2-10*02 F	IGKJ2*01 F, or IGKJ2*02 F	IGHV1-4*01 F	IGHD3*01	IGHJ5*02 ORF	CFQALQSLSF	CTTGPGLTW	CFQALQSLSF_CTTGPGLTW	1
CTGACACAGCCTTCAT-1_6	pig 86	KO	IGLV3-3*01 F, or IGLV3-3*02 F	IGLJ2*01 F	IGHV1-4*02 F	IGHD1*01	IGHJ5*01 F	CQSIDSSDNVIF	CARYGASPNYLMDVW	CQSIDSSDNVIF_CARYGASPNYLMDVW	>= 3
CTGACGCCAACGTTCG-1_6	pig 86	KO	IGLV8-19*02 F	IGLJ2*01 F	IGHV1S2*01 F	IGHD1*01	IGHJ5*01 F	CALGKNIF	CARGYSWYPYGASRYNGMDLW	CALGKNIF_CARGYSWYPYGASRYNGMDLW	>= 3
CTGATAAGTAACTCCC-1_6	pig 86	KO	IGKV2-13*02 F	IGKJ2*01 F, or IGKJ2*02 F	IGHV1-8*01 F	IGHD1*02	IGHJ5*01 F	CQQYVELYGF	CTGNCYTYGASCYDDEAPFYAMDLW	CQQYVELYGF_CTGNCYTYGASCYDDEAPFYAMDLW	1
CTGGATGGTCCGCCGT-1_6	pig 86	KO	IGLV3-3*02 F	IGLJ2*01 F	IGHV1S5*01 F	IGHD1*02	IGHJ5*01 F	CGSADSSDNAFIF	CATGASYGASCYGDYPMDLW	CGSADSSDNAFIF_CATGASYGASCYGDYPMDLW	1
CTGGTCCTCGTCTTCG-1_6	pig 86	KO	IGLV3-3*02 F	IGLJ2*01 F	IGHV1-4*01 F	IGHD2*01	IGHJ5*01 F	CQSADFSDNASIF	CAAGYSAYASDALDRW	CQSADFSDNASIF_CAAGYSAYASDALDRW	1
CTGTCATTCAATGTGT-1_6	pig 86	KO	IGKV2-13*02 F	IGKJ2*01 F, or IGKJ2*02 F	IGHV1-4*02 F	IGHD2*01	IGHJ5*01 F	CQQYKEFLYGF	CARELPVTIAITPYHMDLW	CQQYKEFLYGF_CARELPVTIAITPYHMDLW	2
CTTCATTCACCTTCCG-1_6	pig 86	KO	IGLV3-3*01 F, or IGLV3-3*02 F	IGLJ3*01 F	IGHV1-4*01 F	IGHD1*01	IGHJ5*01 F	CQSADSSDNVPF	CATGPYGRPYAMDLW	CQSADSSDNVPF_CATGPYGRPYAMDLW	1
CTTCGTCCAAAAGCAT-1_6	pig 86	KO	IGKV2-8*02 F	IGKJ2*01 F, or IGKJ2*02 F	IGHV1-4*02 F	IGHD1*01	IGHJ5*02 ORF	CQQNKESPYGF	CVRNNMVLVPHMLW	CQQNKESPYGF_CVRNNMVLVPHMLW	1
CTTCGTCCAATGCACT-1_6	pig 86	KO	IGLV8-19*02 F	IGLJ2*01 F	IGHV1S2*01 F	IGHD1*01	IGHJ5*01 F	CALGKNIF	CARGYSWYPYGASRYNGMDLW	CALGKNIF_CARGYSWYPYGASRYNGMDLW	>= 3
CTTCGTGTCGGCCAAT-1_6	pig 86	KO	IGLV3-3*01 F	IGLJ2*01 F	IGHV1-8*01 F	IGHD2*01	IGHJ5*01 F	CQSDDSIDNASIF	CAGCVNSGCYSGWPMPMDLW	CQSDDSIDNASIF_CAGCVNSGCYSGWPMPMDLW	1
CTTGAATAGCCGTCGA-1_6	pig 86	KO	IGLV3-3*01 F, or IGLV3-3*02 F	IGLJ2*01 F	IGHV1-4*02 F	IGHD1*01	IGHJ5*01 F	CQSIDSSDNVIF	CARYGASPNYLMDVW	CQSIDSSDNVIF_CARYGASPNYLMDVW	>= 3
CTTGTGCGTCATTAAG-1_6	pig 86	KO	IGKV1-11*02 F	IGKJ2*01 F, or IGKJ2*02 F	IGHV1-11*01 F, or IGHV1S6*01 F	IGHD2*01	IGHJ5*01 F	CVHYSSAFGF	CARGGFWDAMDLW	CVHYSSAFGF_CARGGFWDAMDLW	2
GCAAGCTTCCCACAGG-1_6	pig 86	KO	IGKV2-10*02 F	IGKJ2*01 F, or IGKJ2*02 F	IGHV1S2*01 F	IGHD1*01	IGHJ5*01 F	CCQALQKYGF	CARGCWSIGTSCYRNDMDLW	CCQALQKYGF_CARGCWSIGTSCYRNDMDLW	2
GCAGTACTCCCAATAG-1_6	pig 86	KO	IGLV3-3*01 F, or IGLV3-3*02 F	IGLJ2*01 F	IGHV1-4*02 F	IGHD1*01	IGHJ5*01 F	CQSIDISDNVIF	CARYDGSPNYLMDVW	CQSIDISDNVIF_CARYDGSPNYLMDVW	>= 3
GCATGGAAGCAAACCC-1_6	pig 86	KO	IGLV8-10*01 F	IGLJ3*01 F	IGHV1-4*02 F	IGHD2*01	IGHJ5*01 F	CTLYKSTANVPF	CTRGLYGWEYYAMYLW	CTLYKSTANVPF_CTRGLYGWEYYAMYLW	1
GCCAATATCATCAGCA-1_6	pig 86	KO	IGLV3-3*01 F	IGLJ3*01 F	IGHV1-8*01 F	IGHD1*02	IGHJ5*01 F	CQSADSIDNAVPF	CAGCHRYGAGRHDDAMDLW	CQSADSIDNAVPF_CAGCHRYGAGRHDDAMDLW	1
GCCAATTCACTACTAA-1_6	pig 86	KO	IGKV2-6*01 F	IGKJ2*01 F, or IGKJ2*02 F	IGHV1-6*01 F	IGHD2*01	IGHJ5*01 F	CQQNKESLLGF	CAIVSDPAIAAVQFYAIDLW	CQQNKESLLGF_CAIVSDPAIAAVQFYAIDLW	1
GCCATCGAGCATTCGA-1_6	pig 86	KO	IGLV3-3*01 F, or IGLV3-3*02 F	IGLJ2*01 F	IGHV1-4*02 F	IGHD1*01	IGHJ5*01 F	CQSIDSSDNVIF	CARYGASPNYLMDVW	CQSIDSSDNVIF_CARYGASPNYLMDVW	>= 3
GCCCGTTTCGCTAATG-1_6	pig 86	KO	IGLV8-19*02 F	IGLJ2*01 F	IGHV1S2*01 F	IGHD1*01	IGHJ5*01 F	CALGKNIF	CARGYSWYPYGASRYNGMDLW	CALGKNIF_CARGYSWYPYGASRYNGMDLW	>= 3
GCCCTTATCCGCCCAT-1_6	pig 86	KO	IGLV8-13*01 F	IGLJ2*01 F	IGHV1-15*01 F	IGHD2*01	IGHJ5*01 F	CALYKSSHNAIF	CAIERIAIAIGFMYLW	CALYKSSHNAIF_CAIERIAIAIGFMYLW	1
GCGAATACACGTAACT-1_6	pig 86	KO	IGLV3-3*01 F	IGLJ2*01 F	IGHV1-8*01 F	IGHD1*02	IGHJ5*01 F	CQSDDSIDNAIF	CAGLVAMGAMDLW	CQSDDSIDNAIF_CAGLVAMGAMDLW	1
GCGCTACCACGGGTCT-1_6	pig 86	KO	IGLV3-3*01 F	IGLJ2*01 F	IGHV1-8*01 F	IGHD1*02	IGHJ5*01 F	CQSADSIRYGSVF	CAGCSRSYGGSCYGGQWGAYYYPMDLW	CQSADSIRYGSVF_CAGCSRSYGGSCYGGQWGAYYYPMDLW	1
GCGGTTTAGACATGTT-1_6	pig 86	KO	IGLV8-10*01 F	IGLJ2*01 F	IGHV1-8*01 F	IGHD1*01	IGHJ5*01 F	CTLYKSTANIF	CAGCQVRYGASCYWPYYYGMDLW	CTLYKSTANIF_CAGCQVRYGASCYWPYYYGMDLW	>= 3
GCGTAGGCAACGCGAG-1_6	pig 86	KO	IGKV1-11*02 F	IGKJ2*01 F, or IGKJ2*02 F	IGHV1-14*01 F	IGHD2*01	IGHJ5*01 F	CFQHSSAPYGF	CATGSGW	CFQHSSAPYGF_CATGSGW	1
GCGTGAAAGACCCGCA-1_6	pig 86	KO	IGLV8-16*01 P	IGLJ2*01 F	IGHV1-15*01 F	IGHD1*01	IGHJ5*01 F	CALYKGSGTYTYIF	CATGYGAGCIGKGLDLW	CALYKGSGTYTYIF_CATGYGAGCIGKGLDLW	1
GCTATGCAGATGGGCA-1_6	pig 86	KO	IGLV8-18*01 F	IGLJ3*01 F	IGHV1-15*01 F	IGHD1*01	IGHJ5*01 F	CALETRSATPF	CARLQYWYYAMDLW	CALETRSATPF_CARLQYWYYAMDLW	>= 3
GCTCCTATCATCCGCC-1_6	pig 86	KO	IGLV8-19*02 F	IGLJ3*01 F	IGHV1S2*01 F	IGHD1*01	IGHJ5*01 F	CALGKSCTNVPF	CARADYIVGLGCYSQYAMDLW	CALGKSCTNVPF_CARADYIVGLGCYSQYAMDLW	1
GCTCTCATCCCTCTAG-1_6	pig 86	KO	IGLV3-4*02 F	IGLJ2*01 F	IGHV1-4*02 F	IGHD1*01	IGHJ5*02 ORF	CQSSDDSYTPIF	CARGRRLLNSLIW	CQSSDDSYTPIF_CARGRRLLNSLIW	1
GCTGGCATCAGTGAAA-1_6	pig 86	KO	IGLV8-16*01 P	IGLJ2*01 F	IGHV1S2*01 F	IGHD2*01	IGHJ5*01 F	CALYKGSGTYTYIF	CARDWYGSAMDLW	CALYKGSGTYTYIF_CARDWYGSAMDLW	1
GCTTATGAGGTATCCA-1_6	pig 86	KO	IGLV3-3*02 F	IGLJ2*01 F	IGHV1-14*01 F	IGHD2*01	IGHJ5*01 F	CRSGDRSNNPIF	CAVIYHSTDFW	CRSGDRSNNPIF_CAVIYHSTDFW	1
GCTTCAGCACCAGAGG-1_6	pig 86	KO	IGLV8-19*02 F	IGLJ2*01 F	IGHV1S2*01 F	IGHD1*01	IGHJ5*01 F	CALGKNIF	CARGYSWYPYGASRYNGMDLW	CALGKNIF_CARGYSWYPYGASRYNGMDLW	>= 3
GGAAATCAGGCTAACC-1_6	pig 86	KO	IGLV3-3*02 F	IGLJ2*01 F	IGHV1-14*01 F, or IGHV1-4*02 F or IGHV1S2*01 F	IGHD2*01	IGHJ5*01 F	CQSADSSYNRIF	CARDYSGCGSAYDCAMDLW	CQSADSSYNRIF_CARDYSGCGSAYDCAMDLW	2
GGAACCCGTCATCTAT-1_6	pig 86	KO	IGKV1-11*02 F	IGKJ2*01 F, or IGKJ2*02 F	IGHV1S2*01 F	IGHD1*01	IGHJ5*01 F	CLQHSSAAYDF	CGTSGCGSDWVDLW	CLQHSSAAYDF_CGTSGCGSDWVDLW	1
GGAATTAAGCCTGGCA-1_6	pig 86	KO	IGLV8-18*01 F	IGLJ3*01 F	IGHV1-15*01 F	IGHD1*01	IGHJ5*01 F	CGLGKSGGTVPF	CANCYRCGGTCYFFGGAMDLW	CGLGKSGGTVPF_CANCYRCGGTCYFFGGAMDLW	1
GGAGAGGAGGGTAAGT-1_6	pig 86	KO	IGLV8-18*01 F	IGLJ3*01 F	IGHV1-15*01 F	IGHD1*01	IGHJ5*01 F	CALETRSATPF	CARLQYWYYAMDLW	CALETRSATPF_CARLQYWYYAMDLW	>= 3
GGCGAGAGTGTCTGAG-1_6	pig 86	KO	IGLV3-3*01 F	IGLJ3*01 F	IGHV1-4*01 F, or IGHV1-4*02 F	IGHD1*01	IGHJ5*01 F	CQSADSIDNAPF	CAVAVASYDIYAMHLW	CQSADSIDNAPF_CAVAVASYDIYAMHLW	>= 3
GGCTAGAAGAGCAAGT-1_6	pig 86	KO	IGKV2-10*02 F	IGKJ2*01 F, or IGKJ2*02 F	IGHV1-6*01 F	IGHD1*01	IGHJ5*01 F	CFQALQSPYGF	YYCAFNCYSYGASCDMAPVRAMDLW	CFQALQSPYGF_YYCAFNCYSYGASCDMAPVRAMDLW	1
GGGACTCGTCTAGTAA-1_6	pig 86	KO	IGKV2-13*02 F	IGKJ2*01 F, or IGKJ2*02 F	IGHV1-15*01 F	IGHD1*01	IGHJ5*01 F	CQQYKEFPYGF	ARVCSWGAACAWPYVMDLW	CQQYKEFPYGF_ARVCSWGAACAWPYVMDLW	2
GGGAGCAGTGTCGCGG-1_6	pig 86	KO	IGLV8-13*01 F	IGLJ3*01 F	IGHV1-4*02 F	IGHD2*01	IGHJ5*01 F	CALYKSSAYAVPF	CARGGGWPYYAMDLW	CALYKSSAYAVPF_CARGGGWPYYAMDLW	1
GGGATATAGAGCGAAT-1_6	pig 86	KO	IGLV8-13*01 F	IGLJ3*01 F	IGHV1-12*01 F	IGHD1*01	IGHJ5*01 F	CALYKSSANGVPF	CALNRIAISIIHMDLW	CALYKSSANGVPF_CALNRIAISIIHMDLW	1
GGGCAATCAGCTGACC-1_6	pig 86	KO	IGLV8-19*02 F	IGLJ2*01 F	IGHV1S2*01 F	IGHD1*01	IGHJ5*01 F	CALGKNIF	CARGYSWYPYGASRYNGMDLW	CALGKNIF_CARGYSWYPYGASRYNGMDLW	>= 3
GGGCTCTCACGTAAAG-1_6	pig 86	KO	IGKV2-10*02 F	IGKJ2*01 F, or IGKJ2*02 F	IGHV1-10*01 F	IGHD2*01	IGHJ5*01 F	CFQRLQSPYGF	CAPIGGAIYNYGMDLW	CFQRLQSPYGF_CAPIGGAIYNYGMDLW	1
GGGTATGAGCAAACTT-1_6	pig 86	KO	IGKV2-8*02 F	IGKJ2*01 F, or IGKJ2*02 F	IGHV1S7*01 P, or IGHV1S8*01 P		IGHJ5*01 F	CQQNKESPYGF	CARDNMDLW	CQQNKESPYGF_CARDNMDLW	1
GGGTCTCCACCATGCA-1_6	pig 86	KO	IGLV8-18*01 F	IGLJ3*01 F	IGHV1-15*01 F	IGHD1*01	IGHJ5*01 F	CALETRSATPF	CARLQYWYYAMDLW	CALETRSATPF_CARLQYWYYAMDLW	>= 3
GGTACAGAGCCTGTGG-1_6	pig 86	KO	IGKV2-10*02 F	IGKJ2*01 F, or IGKJ2*02 F	IGHV1-4*02 F	IGHD2*01	IGHJ5*01 F	CFQALQSPYGF	CARWGTW	CFQALQSPYGF_CARWGTW	1
GGTAGCAAGCCGTATA-1_6	pig 86	KO	IGLV8-19*02 F	IGLJ2*01 F	IGHV1S2*01 F	IGHD2*01	IGHJ5*01 F	CVLYKSSANIF	CARDYIGITTIIGGLW	CVLYKSSANIF_CARDYIGITTIIGGLW	1
GGTATGCTCCCATACT-1_6	pig 86	KO	IGKV2-13*02 F	IGKJ2*01 F	IGHV1-6*02 F	IGHD2*01	IGHJ5*01 F	CQQYKEFYGF	CATGGCYSGYCRYAMDLW	CQQYKEFYGF_CATGGCYSGYCRYAMDLW	1
GGTGCCGGTAGGGAGT-1_6	pig 86	KO	IGKV1-11*02 F	IGKJ2*01 F, or IGKJ2*02 F	IGHV1S2*01 F	IGHD1*01	IGHJ5*01 F	CLHDRSAPYGF	CARHDLWPKHAMDLW	CLHDRSAPYGF_CARHDLWPKHAMDLW	>= 3
GGTGGTTTCGGCAATC-1_6	pig 86	KO	IGKV1-11*02 F	IGKJ2*01 F, or IGKJ2*02 F	IGHV1-4*01 F	IGHD4*01	IGHJ5*01 F	CLQHSTAPYGF	CATGLREDLW	CLQHSTAPYGF_CATGLREDLW	1
GGTTAGGAGGTGTCCG-1_6	pig 86	KO	IGLV8-10*01 F	IGLJ2*01 F	IGHV1-8*01 F	IGHD1*02	IGHJ5*01 F	CTLYKSSGNAIF	CARSYNYGASCYDGYYALDLW	CTLYKSSGNAIF_CARSYNYGASCYDGYYALDLW	1
GGTTCCCTCGCTGTAA-1_6	pig 86	KO	IGKV1-11*02 F	IGKJ2*01 F	IGHV1S2*01 F	IGHD2*01	IGHJ5*01 F	CLQHSSAPYGF	CARGFAIAVRGKMDLW	CLQHSSAPYGF_CARGFAIAVRGKMDLW	1
GTAAACGCACGGCTAC-1_6	pig 86	KO	IGLV8-13*01 F	IGLJ2*01 F	IGHV1S2*01 F	IGHD2*01	IGHJ5*01 F	CALYRSSANVF	CARGLPVSTAVTDMHLW	CALYRSSANVF_CARGLPVSTAVTDMHLW	1
GTAAGTCGTGCCCTAT-1_6	pig 86	KO	IGLV8-10*01 F	IGLJ2*01 F	IGHV1-8*01 F	IGHD1*01	IGHJ5*01 F	CTLYKSTANIF	CAGCQVRYGASCYWPYYYGMDLW	CTLYKSTANIF_CAGCQVRYGASCYWPYYYGMDLW	>= 3
GTAGCATGTGGACTGC-1_6	pig 86	KO	IGLV3-3*01 F	IGLJ3*01 F	IGHV1-10*01 F	IGHD2*01	IGHJ5*01 F	CQSADSFDNAIPF	CATRIHGCYRGAGGVCYYGMDLW	CQSADSFDNAIPF_CATRIHGCYRGAGGVCYYGMDLW	1
GTAGGCGCAAAATCTT-1_6	pig 86	KO	IGKV2-13*01 F	IGKJ2*01 F, or IGKJ2*02 F	IGHV1-6*01 F	IGHD1*01	IGHJ5*01 F	CQQNKESYGF	CAKTNCYSDGANCYLGLYALDLW	CQQNKESYGF_CAKTNCYSDGANCYLGLYALDLW	1
GTATCGATCCAATTAA-1_6	pig 86	KO	IGKV2-10*02 F	IGKJ2*01 F, or IGKJ2*02 F	IGHV1-4*02 F	IGHD1*01	IGHJ5*01 F	CFQALQSPYGF	CARGIIVYYAMYLW	CFQALQSPYGF_CARGIIVYYAMYLW	1
GTATGCGGTCATCTTG-1_6	pig 86	KO	IGKV1-11*02 F	IGKJ2*01 F, or IGKJ2*02 F	IGHV1S2*01 F	IGHD1*01	IGHJ5*01 F	CLQQYSAPYGF	CARGFVIAMVLVAKGAMDLW	CLQQYSAPYGF_CARGFVIAMVLVAKGAMDLW	1
GTCCGGGGTGTGTTAA-1_6	pig 86	KO	IGLV8-13*01 F	IGLJ2*01 F	IGHV1-4*01 F	IGHD1*01	IGHJ5*01 F	CGLYKSRANIF	CATGSFAISTLDIMDLW	CGLYKSRANIF_CATGSFAISTLDIMDLW	1
GTGAAAGGTGGCAATT-1_6	pig 86	KO	IGKV2-6*01 F	IGKJ2*01 F, or IGKJ2*02 F	IGHV1-11*01 F	IGHD1*02	IGHJ5*01 F	CQQNKESLYGF	CARDDTIAMVPTRTDAMDLW	CQQNKESLYGF_CARDDTIAMVPTRTDAMDLW	1
GTGAAGCCAGCATAGA-1_6	pig 86	KO	IGLV3-3*01 F	IGLJ2*01 F, or IGLJ3*01 F	IGHV1-8*01 F	IGHD2*01	IGHJ5*01 F	CQSADSIDNAVF	CAECSSGYYCSWRAYYAMDLW	CQSADSIDNAVF_CAECSSGYYCSWRAYYAMDLW	1
GTGCAGGCAGTGGTAA-1_6	pig 86	KO	IGLV3-3*02 F	IGLJ3*01 F	IGHV1-8*01 F	IGHD1*01	IGHJ5*01 F	CQSADSYDNVPF	CAGRRTMVVAPDMDLW	CQSADSYDNVPF_CAGRRTMVVAPDMDLW	>= 3
GTGCCATAGCTATAGT-1_6	pig 86	KO	IGLV3-3*02 F	IGLJ3*01 F	IGHV1-8*01 F	IGHD1*01	IGHJ5*01 F	CQSADSYDNVPF	CAGRRTMVVAPDMDLW	CQSADSYDNVPF_CAGRRTMVVAPDMDLW	>= 3
GTGGGTAAGGCTGGTT-1_6	pig 86	KO	IGLV3-3*01 F	IGLJ2*01 F	IGHV1-15*01 F	IGHD1*01	IGHJ5*01 F	CQSADSIDNAIF	CARGAIALELHAMDLW	CQSADSIDNAIF_CARGAIALELHAMDLW	1
GTGTCGAGTACCCCAT-1_6	pig 86	KO	IGKV2-13*01 F	IGKJ2*01 F, or IGKJ2*02 F	IGHV1-4*02 F		IGHJ5*01 F	CQQNKESLGF	CARGSYYAMDLW	CQQNKESLGF_CARGSYYAMDLW	1
GTGTTGATCCCTCTAG-1_6	pig 86	KO	IGLV3-3*01 F	IGLJ2*01 F	IGHV1-8*01 F	IGHD2*01	IGHJ5*01 F	CQSADSIDNASIF	CAGCTMGGCYSPLDAMDLW	CQSADSIDNASIF_CAGCTMGGCYSPLDAMDLW	>= 3
GTTACTACAGCTTCGA-1_6	pig 86	KO	IGLV8-18*01 F	IGLJ3*01 F	IGHV1S2*01 F	IGHD2*01	IGHJ5*01 F	CALYKSSANFPF	CKTGCYHGVLW	CALYKSSANFPF_CKTGCYHGVLW	1
GTTAGGCTCCTGTATC-1_6	pig 86	KO	IGKV2-13*01 F	IGKJ2*01 F, or IGKJ2*02 F	IGHV1S2*01 F	IGHD1*01	IGHJ5*01 F	CQQNKESLYGF	CAKQGSGLLPYAMDLW	CQQNKESLYGF_CAKQGSGLLPYAMDLW	1
GTTCATCTCAAATCAC-1_6	pig 86	KO	IGLV8-18*01 F	IGLJ3*01 F	IGHV1-15*01 F	IGHD1*01	IGHJ5*01 F	CALETRSATPF	CARLRYWYYAMDLW	CALETRSATPF_CARLRYWYYAMDLW	1
GTTCTAGAGAGCCTGT-1_6	pig 86	KO	IGLV8-19*02 F	IGLJ2*01 F	IGHV1S2*01 F	IGHD1*01	IGHJ5*01 F	CALGKNIF	CARGYSWYPYGASRYNGMDLW	CALGKNIF_CARGYSWYPYGASRYNGMDLW	>= 3
GTTGACATCCCTTCGA-1_6	pig 86	KO	IGLV3-3*01 F	IGLJ3*01 F	IGHV1-4*01 F, or IGHV1-4*02 F	IGHD1*01	IGHJ5*01 F	CQSADSIDNGPF	CAVAVASYDIYAMHLW	CQSADSIDNGPF_CAVAVASYDIYAMHLW	1
[truncated: 159 more rows]

## Sheet: TCR gd QC
	TCR reads	TCR	Cell numbers of total TCR+ cells	Cell numbers of TCR+ T/NK/ILC cells	T/NK/ILC mapping ratio (%)
[truncated: 24 more rows]

[truncated: 1 more sheets: gdTCR]
